# Supplementary material for: Absence of Metalloprotease GP63 Alters the Protein Content of Leishmania Exosomes
Source: PLoS One. 2014 Apr 15;9(4):e95007. doi: 10.1371/journal.pone.0095007 (PMC3988155; doi:10.1371/journal.pone.0095007)
Supplement: File S1 — Complete qRT-PCR data. (XLS) [file pone.0095007.s002.xls]

## Sheet: Sheet1
				Up-Down Regulation (comparing to control group)
				LPS	WTP	KOP	WTX	KOX
#	Symbol	Description	Accession Number	Fold Regulation	Fold Regulation	Fold Regulation	Fold Regulation	Fold Regulation
1	Adora2a	Adenosine A2a receptor	NM_009630	94.0268	-12.3805	-12.3805	-12.3805	-3.0738
2	C8a	Complement component 8, alpha polypeptide	NM_146148	17.089	1	1	1	1
3	Camp	Cathelicidin antimicrobial peptide	NM_009921	1.1933	-7.1107	-5.8361	2.7132	1.6586
4	Casp1	Caspase 1	NM_009807	3.7581	-1.0943	-1.1487	2.1962	1.6586
5	Casp4	Caspase 4, apoptosis-related cysteine peptidase	NM_007609	32	-1.2527	-1.0755	2.114	2.9079
6	Ccl2	Chemokine (C-C motif) ligand 2	NM_011333	29.2426	1.0718	1.9931	3.2716	3.3173
7	Ccr3	Chemokine (C-C motif) receptor 3	NM_009914	4.2428	1.3333	2.2894	1.2184	3.8238
8	Cd14	CD14 antigen	NM_009841	3.7451	-2.166	-1.2184	2.042	3.0314
9	Cd1d1	CD1d1 antigen	NM_007639	-2.0279	-2.0849	-2.1214	-1.3013	-1.0175
10	Cfp	Complement factor properdin	NM_008823	-2.7321	-5.4076	-1.4794	-1.5911	-1.1212
11	Chuk	Conserved helix-loop-helix ubiquitous kinase	NM_007700	-1.3104	-1.366	1.6301	1.4743	2.4708
12	Clec7a	C-type lectin domain family 7, member a	NM_020008	-1.5316	-3.3636	1.0943	2.2346	1.5105
13	Colec12	Collectin sub-family member 12	NM_130449	-2.7226	2.4623	2.9383	1.2834	1.6189
14	Cxcr4	Chemokine (C-X-C motif) receptor 4	NM_009911	-45.4119	1.0497	1.257	-2.5669	2.3702
15	Cybb	Cytochrome b-245, beta polypeptide	NM_007807	2.166	-2.7321	-2.514	2.2268	2.2658
16	Fn1	Fibronectin 1	NM_010233	-1.5856	1.459	-1.021	1.083	2.1435
17	Hc	Hemolytic complement	NM_010406	2.3054	17.6917	2.0069	1	1
18	Hmox1	Heme oxygenase (decycling) 1	NM_010442	3.3288	4.2134	4.1267	1.9521	2.1585
19	Ifnb1	Interferon beta 1, fibroblast	NM_010510	27.0958	2.2191	4.2134	1.0981	1.434
20	Ifngr1	Interferon gamma receptor 1	NM_010511	-3.0844	-2.2423	-1.8725	1.3013	1.6876
21	Ifngr2	Interferon gamma receptor 2	NM_008338	-1.0981	-2.4284	-2.114	-1.3755	-1.0644
22	Ikbkb	Inhibitor of kappaB kinase beta	NM_010546	1.3755	1.0497	1.257	1.6358	2.2501
23	Il10	Interleukin 10	NM_010548	3.3058	-3.3753	-1.7839	-1.4641	1.521
24	Il12rb2	Interleukin 12 receptor, beta 2	NM_008354	-4.0982	-2.9897	-2	1.434	1.3472
25	Il1a	Interleukin 1 alpha	NM_010554	7082.29	6.0629	1.8987	2.8481	1.4241
26	Il1b	Interleukin 1 beta	NM_008361	1833.01	-11.7942	-42.2243	1.8468	1.021
27	Il1f6	Interleukin 1 family, member 6	NM_019450	73.5167	1.8725	1	2.488	1
28	Il1f9	Interleukin 1 family, member 9	NM_153511	56.1028	2.4368	3.9313	1	1
29	Il1r1	Interleukin 1 receptor, type I	NM_008362	-1.429	-4.9417	-1.9319	1.2968	-1.4044
30	Il1r2	Interleukin 1 receptor, type II	NM_010555	-2.2423	-1.0425	1.7532	2.9282	3.1383
31	Il1rl2	Interleukin 1 receptor-like 2	NM_133193	15.7797	1.7291	2.3867	1.7532	3.8637
32	Il1rn	Interleukin 1 receptor antagonist	NM_031167	86.2229	12.6407	11.7942	3.4343	3.0105
33	Il6	Interleukin 6	NM_031168	8135.41	3.3636	1.6876	2.8879	1
34	Irak1	Interleukin-1 receptor-associated kinase 1	NM_008363	-3.8106	-3.9724	-3.1492	-2.514	-1.5105
35	Irak2	Interleukin-1 receptor-associated kinase 2	NM_172161	3.1492	1.0867	1.1447	-1.4093	-1.1096
36	Irf1	Interferon regulatory factor 1	NM_008390	5.1159	-1.8025	-1.2058	-1.0905	1.2658
37	Lalba	Lactalbumin, alpha	NM_010679	13.2232	9.8833	1	1	1
38	Lbp	Lipopolysaccharide binding protein	NM_008489	-1.3472	6.0629	-2.639	-1.3803	-2.166
39	Lyz1	Lysozyme 1	NM_013590	-3.4343	-4.4076	-2.7226	-1.0175	-1.0681
40	Mapk14	Mitogen-activated protein kinase 14	NM_011951	-1.9252	-1.3519	-1.0389	1.3195	1.4439
41	Mapk8	Mitogen-activated protein kinase 8	NM_016700	-2.2501	-2.9383	-1.4439	-1.0644	-1.0943
42	Mif	Macrophage migration inhibitory factor	NM_010798	1.3519	1.181	1.3059	2.3134	1.6245
43	Myd88	Myeloid differentiation primary response gene 88	NM_010851	-1.0792	-1.0792	-1.0792	5.3517	-1.0792
44	Ncf4	Neutrophil cytosolic factor 4	NM_008677	-1.0035	-1.0607	-2.1435	-1.0246	-1.1933
45	Nfkb1	Nuclear factor of kappa light polypeptide gene enhancer in B-cells 1, p105	NM_008689	3.0951	-1.5263	-1.8025	1.2614	1.1607
46	Nfkb2	Nuclear factor of kappa light polypeptide gene enhancer in B-cells 2, p49/p100	NM_019408	1.5052	-2.6117	-4.6428	-2.4284	-1.7593
47	Nfkbia	Nuclear factor of kappa light polypeptide gene enhancer in B-cells inhibitor, alpha	NM_010907	3.2378	-5.9176	-3.0631	1.1607	-1.0792
48	Nlrc4	NLR family, CARD domain containing 4	NM_001033367	-1.6586	-3.0209	1.1851	1.1527	-1.2658
49	Nos2	Nitric oxide synthase 2, inducible	NM_010927	182.911	-3.9449	2.7321	-3.9313	-1.4897
50	Pglyrp1	Peptidoglycan recognition protein 1	NM_009402	-1.4845	-1.521	1.5052	2.395	1.9793
51	Ppbp	Pro-platelet basic protein	NM_023785	-1.0867	-1.7532	-3.605	-1.0425	1.1728
52	Ptafr	Platelet-activating factor receptor	NM_001081211	9.9177	2.4967	2.9485	1.7171	1.6644
53	Serpina1a	Serine (or cysteine) peptidase inhibitor, clade A, member 1a	NM_009243	-2.0491	-2.0491	-2.0491	-2.0491	-2.0491
54	Serpine1	Serine (or cysteine) peptidase inhibitor, clade E, member 1	NM_008871	24.1676	1.0943	1.3059	-1.2311	1.7715
55	Tgfb1	Transforming growth factor, beta 1	NM_011577	-1.6358	-2.151	1.0105	1.6189	1.0943
56	Tlr1	Toll-like receptor 1	NM_030682	2.0705	-1.6529	1.1368	1.9656	1.5637
57	Tlr2	Toll-like receptor 2	NM_011905	1.5422	-5.2598	-5.9587	1	1.6077
58	Tlr3	Toll-like receptor 3	NM_126166	20.182	1.0353	1.8213	4.0558	2.4368
59	Tlr4	Toll-like receptor 4	NM_021297	-1.8088	-1.1567	-1.0105	-1.014	1.7839
60	Tlr6	Toll-like receptor 6	NM_011604	1.9588	2.7895	1.4439	1.1134	1.2658
61	Tlr8	Toll-like receptor 8	NM_133212	-6.3643	-8.3109	-3.9586	-1.5476	-1.4044
62	Tlr9	Toll-like receptor 9	NM_031178	1.4948	-1.7171	-1.9588	-1.0353	-1.007
63	Tnf	Tumor necrosis factor	NM_013693	10.8905	-1.4692	1.257	2.4453	2.1214
64	Trem1	Triggering receptor expressed on myeloid cells 1	NM_021406	1.3566	-4.1267	-1.0461	11.7127	4.8906
Red color shows up regulation
Blue color shows downregulation
WTP: Wild type parasites
KOP: Knocked-out parasites
WTX: Wild-type exosomes
KOX: Knocked-out exosomes
