# Supplementary material for: Absence of Metalloprotease GP63 Alters the Protein Content of Leishmania Exosomes
Source: PLoS One. 2014 Apr 15;9(4):e95007. doi: 10.1371/journal.pone.0095007 (PMC3988155; doi:10.1371/journal.pone.0095007)
Supplement: File S2 — Peptide report, Spectrum report and Spectral count of LC/MS/MS analysis of WT, KO and RSC exosomes. (XLSX) [file pone.0095007.s003.xlsx]

## Sheet: Total number of Spectra
	Database Set: 2 Databases
	Database Name: a subset of the Leishmania_major database
		Version: unknown
		Taxonomy: All Entries
		Number of Proteins: 1065
	Database Name: the Leishmania_major database
		Version: unknown
		Taxonomy: All Entries
		Number of Proteins: 17505
	Does database contain common contaminants?: unknown
	Search Engine Set: 2 Search Engines
	Search Engine: Mascot
		Version: 2.3.02
		Samples: All Samples
		Fragment Tolerance: 0.60 Da (Monoisotopic)
		Parent Tolerance: 10.0 PPM (Monoisotopic)
		Fixed Modifications: +57 on C (Carbamidomethyl)
		Variable Modifications: +16 on M (Oxidation), +80 on STY (Phospho)
		Database: the Leishmania_major database (unknown version, 17505 entries)
		Digestion Enzyme: Trypsin
		Max Missed Cleavages: 1
		Probability Model: Analysis performed prior to Scaffold 4
	Search Engine: X! Tandem
		Version: CYCLONE (2010.12.01.1)
		Samples: All Samples
		Fragment Tolerance: 0.60 Da (Monoisotopic)
		Parent Tolerance: 10.0 PPM (Monoisotopic)
		Fixed Modifications: +57 on C (Carbamidomethyl)
		Variable Modifications: +16 on M (Oxidation), +80 on STY (Phospho)
		Database: a subset of the Leishmania_major database
		Digestion Enzyme: Trypsin
		Max Missed Cleavages: 2
		Probability Model:
				File Name: VL_20120123_OLI_04.raw (F034674): Peptide Prophet with Delta Mass Correction [+2 and below,+3,+4 and above]
				File Name: VL_20120123_OLI_05.raw (F034675): Peptide Prophet with Delta Mass Correction [+2 and below,+3,+4 and above]
				File Name: VL_20120123_OLI_06.raw (F034676): Peptide Prophet with Delta Mass Correction [+2 and below,+3,+4 and above]
				File Name: VL_20120123_OLI_07.raw (F034677): Peptide Prophet with Delta Mass Correction [+2 and below,+3,+4 and above]
				File Name: VL_20120411_OLI_01.raw (F034680): Peptide Prophet with Delta Mass Correction [+2 and below,+3,+4 and above]
				File Name: VL_20120411_OLI_02.raw (F034681): Peptide Prophet with Delta Mass Correction [+2 and below,+3,+4 and above]
	Scaffold: Version: Scaffold_4.3.0
	Modification Metadata Set: Unknown modifications
	Source: Unknown
	Comment:
	Protein Grouping Strategy: Experiment-wide grouping with binary peptide-protein weights
	Peptide Thresholds: 95.0% minimum
	Protein Thresholds: 95.0% minimum and 2 peptides minimum
	Peptide FDR: 0.0% (Decoy)
	Protein FDR: 0.0% (Decoy)
	GO Annotation Source(s): Unknown
	Displaying : Total Spectrum Count			WT		KO		RSC
#	Identified Proteins (424)	Accession Number	Molecular Weight	SET1	SET2	SET1	SET2	SET1	SET2
1	P-type H+-ATPase [Leishmania major strain Friedlin]	gi|157868013	107 kDa	181	237	303	293	541	307
2	elongation factor 2 [Leishmania major]	gi|157876477	94 kDa	276	148	109	94	274	243
3	heat-shock protein hsp70 [Leishmania major strain Friedlin]	gi|157872028	72 kDa	160	82	89	61	280	254
4	putative kinesin [Leishmania major strain Friedlin]	gi|321438675	192 kDa	0	0	65	103	343	272
5	elongation factor 1-alpha [Leishmania major]	gi|157867408	49 kDa	98	89	97	74	207	150
6	clathrin heavy chain [Leishmania major strain Friedlin]	gi|157876788	190 kDa	1	0	0	10	362	298
7	hypothetical protein [Leishmania major strain Friedlin]	gi|157869766	81 kDa	15	6	93	74	199	191
8	putative calpain-like cysteine peptidase [Leishmania major strain Friedlin]	gi|321438357	521 kDa	16	18	8	17	250	210
9	hypothetical protein [Leishmania major strain Friedlin]	gi|157864568	245 kDa	3	3	16	37	251	202
10	mitotubule-associated protein Gb4 [Leishmania major strain Friedlin]	gi|157871303	295 kDa	1	3	3	9	260	218
11	heat shock protein 83-1 [Leishmania major]	gi|157874681	81 kDa	58	27	23	15	176	135
12	conserved hypothetical protein [Leishmania major strain Friedlin]	gi|321438728	74 kDa	20	15	93	80	144	112
13	RecName: Full=Leishmanolysin; AltName: Full=Cell surface protease; AltName: Full=Major surface glycoprotein; AltName: Full=Major surface protease; AltName: Full=Promastigote surface endopeptidase; AltName: Full=Protein gp63; Flags: Precursor	gi|121549	64 kDa	26	31	0	0	204	178
14	kinesin [Leishmania major strain Friedlin]	gi|157869008	230 kDa	1	9	0	5	244	150
15	heat shock protein [Leishmania major strain Friedlin]	gi|157867985	92 kDa	40	19	39	20	158	124
16	cysteine peptidase, Clan CA, family C2; cytoskeleton-associated protein CAP5.5 [Leishmania major	gi|157873023	80 kDa	8	3	67	67	143	109
17	hypothetical protein [Leishmania major strain Friedlin]	gi|157873395	225 kDa	0	0	0	0	189	146
18	putative calcium motive p-type ATPase [Leishmania major strain Friedlin]	gi|323363829	122 kDa	48	59	46	60	40	38
19	pteridine transporter ft3 [Leishmania major strain Friedlin]	gi|157865321	75 kDa	32	25	79	82	44	38
20	amino acid transporter aATP11 [Leishmania major strain Friedlin]	gi|157872997	55 kDa	28	30	41	44	68	56
21	nucleoside transporter-like protein [Leishmania major]	gi|157865632	60 kDa	1	2	68	78	70	80
22	calpain-like cysteine peptidase; cysteine peptidase, Clan CA, family C2 [Leishmania major strain	gi|157868633	108 kDa	34	39	0	5	128	76
23	amino acid permease [Leishmania major]	gi|157873308	64 kDa	11	9	75	74	50	46
24	hypothetical protein [Leishmania major strain Friedlin]	gi|157869072	189 kDa	0	3	1	4	142	125
25	receptor-type adenylate cyclase a [Leishmania major]	gi|157867422	151 kDa	25	28	1	19	92	88
26	long chain fatty acid CoA ligase [Leishmania major strain Friedlin]	gi|157878869	78 kDa	51	29	62	48	36	27
27	hypothetical protein [Leishmania major strain Friedlin]	gi|157871305	90 kDa	0	0	49	29	69	88
28	S-adenosylhomocysteine hydrolase [Leishmania major]	gi|157877303	48 kDa	42	34	30	17	63	56
29	hypothetical protein [Leishmania major strain Friedlin]	gi|157864566	203 kDa	0	0	22	51	286	221
30	protein kinase [Leishmania major strain Friedlin]	gi|157864578	141 kDa	0	4	30	39	86	90
31	hypothetical protein [Leishmania major strain Friedlin]	gi|157866707	104 kDa	3	6	9	14	135	57
32	putative calpain-like cysteine peptidase [Leishmania major strain Friedlin]	gi|321438358	700 kDa	108	137	0	0	18	15
33	ubiquitin / ribosomal protein CEP52 - Leishmania major (fragment)	gi|102062	11 kDa	18	23	13	30	73	58
34	hypothetical protein [Leishmania major strain Friedlin]	gi|157870902	109 kDa	28	22	35	54	39	37
35	isoleucyl-tRNA synthetase [Leishmania major strain Friedlin]	gi|157877688	126 kDa	37	40	7	19	62	53
36	serine/threonine protein phosphatase-like protein [Leishmania major strain Friedlin]	gi|321399717	109 kDa	11	22	47	39	43	31
37	conserved hypothetical protein [Leishmania major strain Friedlin]	gi|321438474	102 kDa	22	21	23	12	65	44
38	glucose transporter, lmgt2 [Leishmania major strain Friedlin]	gi|157877839	61 kDa	21	15	45	19	56	49
39	putative ATP-binding cassette protein subfamily A,member 8 [Leishmania major strain Friedlin]	gi|321438405	202 kDa	6	6	14	26	88	63
40	heat shock protein 70-related protein [Leishmania major]	gi|157871157	71 kDa	42	9	19	2	49	95
41	unnamed protein product [Leishmania major]	gi|300633945	79 kDa	0	0	55	39	43	51
42	hypothetical protein [Leishmania major strain Friedlin]	gi|157871413	161 kDa	0	0	0	1	97	88
43	hypothetical protein [Leishmania major strain Friedlin]	gi|157875205	56 kDa	0	0	36	14	45	73
44	calpain protease-like protein [Leishmania major]	gi|157875115	151 kDa	0	1	2	5	93	69
45	beta-tubulin [Leishmania major]	gi|157874822	50 kDa	25	20	15	12	54	56
46	enolase [Leishmania major]	gi|157866649	46 kDa	40	35	22	3	30	40
47	pteridine transporter ft5 [Leishmania major strain Friedlin]	gi|157865327	78 kDa	6	3	26	37	91	57
48	surface antigen protein 2 [Leishmania major strain Friedlin]	gi|157866003	67 kDa	0	0	29	30	50	43
49	hypothetical protein [Leishmania major strain Friedlin]	gi|157874187	108 kDa	0	0	21	51	59	35
50	hypothetical protein [Leishmania major strain Friedlin]	gi|157869764	38 kDa	0	0	12	18	43	70
51	peroxidoxin [Leishmania major]	gi|3493627	22 kDa	9	3	12	13	19	104
52	hypothetical protein [Leishmania major strain Friedlin]	gi|157866513	30 kDa	0	0	27	33	24	16
53	p-glycoprotein [Leishmania major]	gi|157875614	147 kDa	63	85	4	3	0	0
54	hypothetical protein [Leishmania major strain Friedlin]	gi|157865552	94 kDa	7	10	26	49	19	28
55	conserved hypothetical protein [Leishmania major strain Friedlin]	gi|321438481	38 kDa	16	9	8	8	32	63
56	alpha tubulin [Leishmania major]	gi|157866132	50 kDa	18	14	15	8	46	52
57	surface protein amastin [Leishmania major strain Friedlin]	gi|157872263	21 kDa	0	2	23	34	49	41
58	hypothetical protein [Leishmania major strain Friedlin]	gi|157864306	49 kDa	7	9	21	11	55	43
59	hypothetical protein [Leishmania major strain Friedlin]	gi|157864318	114 kDa	10	7	32	39	33	20
60	hypothetical protein [Leishmania major strain Friedlin]	gi|157874953	105 kDa	0	0	16	22	40	64
61	putative cystathione gamma lyase [Leishmania major strain Friedlin]	gi|323363945	45 kDa	27	27	1	13	25	47
62	Transitional endoplasmic reticulum ATPase; valosin-containing protein homolog [Leishmania major	gi|157876732	87 kDa	42	6	1	1	50	27
63	hypothetical protein [Leishmania major strain Friedlin]	gi|157875508	52 kDa	3	3	8	14	35	63
64	phospholipid-transporting ATPase 1-like protein [Leishmania major]	gi|157866382	124 kDa	13	14	9	22	32	21
65	kinesin [Leishmania major strain Friedlin]	gi|157869680	75 kDa	39	1	18	8	43	41
66	microtubule-associated protein [Leishmania major strain Friedlin]	gi|157863930	207 kDa	0	0	0	0	72	44
67	hypothetical protein [Leishmania major strain Friedlin]	gi|157873592	96 kDa	12	11	8	0	39	40
68	leucyl-tRNA synthetase [Leishmania major strain Friedlin]	gi|157866296	122 kDa	31	22	12	19	13	8
69	putative ubiquitin-activating enzyme e1 [Leishmania major strain Friedlin]	gi|323363928	126 kDa	21	22	9	16	19	23
70	C-terminal motor kinesin [Leishmania major strain Friedlin]	gi|157868100	93 kDa	11	7	8	3	50	31
71	nucleoside transporter 1 [Leishmania major strain Friedlin]	gi|157876854	54 kDa	11	19	13	18	26	20
72	serine/threonine-protein kinase [Leishmania major strain Friedlin]	gi|157869126	90 kDa	34	32	9	4	6	10
73	myosin heavy chain [Leishmania major strain Friedlin]	gi|157874461	119 kDa	39	35	0	0	12	9
74	conserved hypothetical protein [Leishmania major strain Friedlin]	gi|323363979	133 kDa	0	0	0	0	46	48
75	hypothetical protein [Leishmania major strain Friedlin]	gi|157868996	200 kDa	22	45	0	0	16	17
76	alanyl-tRNA synthetase [Leishmania major strain Friedlin]	gi|157869507	106 kDa	43	20	2	0	20	13
77	hypothetical protein [Leishmania major strain Friedlin]	gi|157869658	91 kDa	1	3	2	9	32	44
78	RecName: Full=Actin	gi|1168337	42 kDa	28	18	3	1	16	28
79	hypothetical protein [Leishmania major strain Friedlin]	gi|157874219	165 kDa	0	3	2	0	37	45
80	metallo-peptidase, Clan ME, Family M16; peptidase [Leishmania major strain Friedlin]	gi|157873585	124 kDa	9	17	3	14	12	40
81	iron/zinc transporter protein-like protein [Leishmania major]	gi|157873579	46 kDa	9	3	8	7	24	41
82	hypothetical protein [Leishmania major strain Friedlin]	gi|157869772	16 kDa	1	9	7	6	12	57
83	sodium stibogluconate resistance protein [Leishmania major strain Friedlin]	gi|157873133	69 kDa	20	12	1	1	23	32
84	conserved hypothetical protein [Leishmania major strain Friedlin]	gi|12311890	167 kDa	33	41	0	0	4	10
85	amastin-like protein [Leishmania major]	gi|157875610	23 kDa	0	0	18	23	31	13
86	hypothetical protein [Leishmania major strain Friedlin]	gi|157872933	69 kDa	0	2	33	21	12	23
87	hypothetical protein [Leishmania major strain Friedlin]	gi|157870622	80 kDa	0	0	6	9	46	26
88	hypothetical protein [Leishmania major strain Friedlin]	gi|157879069	247 kDa	3	3	0	4	45	33
89	putative ATP-dependent RNA helicase [Leishmania major strain Friedlin]	gi|323363932	100 kDa	16	14	10	18	18	13
90	kinesin [Leishmania major strain Friedlin]	gi|157867349	247 kDa	3	1	3	3	28	51
91	surface antigen protein [Leishmania major strain Friedlin]	gi|157865947	65 kDa	1	1	21	21	45	64
92	putative calpain-like cysteine peptidase [Leishmania major strain Friedlin]	gi|12311880	94 kDa	24	29	0	3	13	17
93	C2 domain protein [Leishmania major]	gi|13751807	30 kDa	0	0	0	4	35	42
94	transmembrane amino acid transporter [Leishmania major strain Friedlin]	gi|157864636	54 kDa	0	0	11	4	44	25
95	hypothetical protein [Leishmania major strain Friedlin]	gi|157870991	30 kDa	0	6	4	4	21	38
96	protein kinase [Leishmania major strain Friedlin]	gi|157866870	74 kDa	0	0	1	0	34	35
97	hypothetical protein [Leishmania major strain Friedlin]	gi|157873679	181 kDa	19	43	0	0	6	9
98	putative small GTP-binding protein Rab1 [Leishmania major strain Friedlin]	gi|321438384	22 kDa	5	0	0	1	16	50
99	calcium channel protein; ion transporter [Leishmania major strain Friedlin]	gi|157875495	291 kDa	0	3	0	0	45	17
100	amino acid permease [Leishmania major strain Friedlin]	gi|157869247	54 kDa	4	3	6	9	21	23
101	hypothetical protein [Leishmania major strain Friedlin]	gi|157867145	22 kDa	0	0	3	2	30	35
102	hypothetical protein [Leishmania major strain Friedlin]	gi|157878986	261 kDa	0	0	0	0	27	44
103	valyl-tRNA synthetase [Leishmania major strain Friedlin]	gi|157872788	110 kDa	10	13	18	18	8	3
104	hypothetical protein [Leishmania major strain Friedlin]	gi|157877568	71 kDa	10	3	14	1	15	28
105	conserved hypothetical protein [Leishmania major strain Friedlin]	gi|321438791	69 kDa	36	10	2	0	5	9
106	hypothetical protein [Leishmania major strain Friedlin]	gi|157870444	151 kDa	24	43	0	0	0	7
107	conserved hypothetical protein [Leishmania major strain Friedlin]	gi|321438456	25 kDa	0	7	7	12	14	30
108	hypothetical protein [Leishmania major strain Friedlin]	gi|157863972	87 kDa	0	0	9	14	20	21
109	hypothetical protein [Leishmania major strain Friedlin]	gi|157877772	72 kDa	0	0	27	27	4	0
110	hypothetical protein [Leishmania major strain Friedlin]	gi|157865293	54 kDa	0	0	19	14	11	14
111	hypothetical protein [Leishmania major strain Friedlin]	gi|157874655	99 kDa	3	1	10	8	23	16
112	conserved hypothetical protein [Leishmania major strain Friedlin]	gi|323364065	24 kDa	0	3	7	8	18	25
113	hypothetical protein [Leishmania major strain Friedlin]	gi|157865913	201 kDa	0	0	0	0	35	25
114	amastin-like surface protein-like protein [Leishmania major]	gi|157870181	20 kDa	9	10	12	13	9	10
115	putative GTP-binding protein [Leishmania major strain Friedlin]	gi|321438801	77 kDa	0	0	0	0	21	31
116	hypothetical protein [Leishmania major strain Friedlin]	gi|157873083	107 kDa	5	6	7	12	8	17
117	kinesin [Leishmania major strain Friedlin]	gi|157865698	148 kDa	8	21	0	1	18	5
118	hypothetical protein [Leishmania major strain Friedlin]	gi|157865058	123 kDa	0	0	0	0	25	35
119	surface protein amastin [Leishmania major]	gi|2660762	20 kDa	27	30	0	0	0	0
120	eukaryotic initiation factor 4a [Leishmania major strain Friedlin]	gi|157878919	45 kDa	9	5	1	0	10	31
121	phosphatidic acid phosphatase [Leishmania major strain Friedlin]	gi|157867793	46 kDa	0	0	8	10	14	21
122	hypothetical protein [Leishmania major strain Friedlin]	gi|157864570	241 kDa	0	0	0	0	201	161
123	pteridine transporter ft6 [Leishmania major strain Friedlin]	gi|157865317	73 kDa	16	17	34	31	30	0
124	Unc104-like kinesin [Leishmania major strain Friedlin]	gi|157876349	170 kDa	0	0	0	0	50	31
125	hypothetical protein [Leishmania major strain Friedlin]	gi|157868292	41 kDa	2	4	16	4	9	13
126	N-acyl-L-amino acid amidohydrolase; aminoacylase [Leishmania major strain Friedlin]	gi|157868741	43 kDa	16	18	7	7	0	7
127	stress-inducible protein STI1 homolog [Leishmania major]	gi|157876453	29 kDa	0	1	4	3	16	25
128	surface antigen-like protein [Leishmania major strain Friedlin]	gi|12311854	74 kDa	27	22	0	0	3	3
129	putative proteasome regulatory non-ATPase subunit [Leishmania major strain Friedlin]	gi|321438584	99 kDa	45	6	0	0	3	0
130	hypothetical protein LMJF_29_1240 [Leishmania major strain Friedlin]	gi|321438701	79 kDa	12	5	12	2	10	12
131	zinc transporter [Leishmania major strain Friedlin]	gi|157871852	44 kDa	0	0	6	10	18	14
132	amastin-like protein [Leishmania major]	gi|157864805	22 kDa	0	0	4	6	15	15
133	amastin-like surface protein-like protein [Leishmania major]	gi|157872267	24 kDa	0	0	9	9	16	13
134	putative phosphatidylinositol 4-kinase alpha [Leishmania major strain Friedlin]	gi|321438723	291 kDa	0	0	0	0	24	22
135	hypothetical protein [Leishmania major strain Friedlin]	gi|157874084	118 kDa	11	5	7	2	7	7
136	lmgt2 [Leishmania major strain Friedlin]	gi|157877837	62 kDa	0	0	39	17	37	34
137	putative casein kinase [Leishmania major strain Friedlin]	gi|323363724	40 kDa	1	0	0	0	20	25
138	putative heat shock protein DNAJ [Leishmania major strain Friedlin]	gi|321438554	44 kDa	7	4	0	0	11	22
139	hypothetical protein [Leishmania major strain Friedlin]	gi|157867141	20 kDa	0	0	4	7	20	12
140	RecName: Full=Probable reductase	gi|1171949	32 kDa	0	0	1	3	11	29
141	hypothetical protein [Leishmania major strain Friedlin]	gi|157869768	26 kDa	0	0	0	4	17	17
142	conserved hypothetical protein [Leishmania major strain Friedlin]	gi|321438583	338 kDa	0	3	0	0	16	17
143	14-3-3 protein-like protein [Leishmania major]	gi|157877138	30 kDa	0	0	3	0	17	22
144	hypothetical protein [Leishmania major strain Friedlin]	gi|157872215	80 kDa	17	7	12	4	0	0
145	kinesin [Leishmania major strain Friedlin]	gi|157872381	133 kDa	11	21	0	0	9	1
146	hypothetical protein [Leishmania major strain Friedlin]	gi|157875319	145 kDa	17	26	0	0	0	0
147	protein kinase [Leishmania major strain Friedlin]	gi|157876089	99 kDa	3	0	6	6	18	11
148	acetyl-CoA synthetase [Leishmania major strain Friedlin]	gi|157869710	77 kDa	11	8	0	1	10	10
149	hypothetical protein [Leishmania major strain Friedlin]	gi|157876654	145 kDa	8	14	0	0	7	12
150	rab1 small GTP-binding protein [Leishmania major strain Friedlin]	gi|157865485	25 kDa	3	0	0	0	10	33
151	myosin heavy chain kinase c-like protein [Leishmania major]	gi|157870542	180 kDa	14	26	0	0	0	0
152	kinesin [Leishmania major strain Friedlin]	gi|157867373	119 kDa	0	0	8	29	0	0
153	hypothetical protein [Leishmania major strain Friedlin]	gi|157865267	79 kDa	0	0	0	0	24	14
154	putative rab-GDP dissociation inhibitor [Leishmania major strain Friedlin]	gi|321438797	50 kDa	12	1	4	3	10	10
155	hypothetical protein [Leishmania major strain Friedlin]	gi|157875491	248 kDa	7	8	0	8	11	7
156	protein kinase; serine/threonine-protein kinase [Leishmania major strain Friedlin]	gi|157870892	44 kDa	7	3	3	3	7	17
157	hypothetical protein [Leishmania major strain Friedlin]	gi|157869138	70 kDa	1	0	4	6	18	10
158	calcium/calmodulin-dependent protein kinase; protein kinase [Leishmania major strain Friedlin]	gi|157870279	156 kDa	0	3	0	4	10	16
159	putative protein kinase [Leishmania major strain Friedlin]	gi|321438194	154 kDa	1	1	0	1	12	21
160	hypothetical protein [Leishmania major strain Friedlin]	gi|157864879	139 kDa	13	12	0	0	8	7
161	hypothetical protein [Leishmania major strain Friedlin]	gi|157874224	99 kDa	0	0	6	7	13	11
162	iron superoxide dismutase [Leishmania major strain Friedlin]	gi|157874011	21 kDa	0	0	6	6	4	19
163	receptor-type adenylate cyclase b [Leishmania major]	gi|157867428	144 kDa	24	23	0	6	46	52
164	hypothetical protein [Leishmania major strain Friedlin]	gi|157869345	50 kDa	1	3	15	0	0	14
165	oxidoreductase [Leishmania major strain Friedlin]	gi|157877359	36 kDa	0	0	0	2	11	23
166	hypothetical protein [Leishmania major strain Friedlin]	gi|157875654	75 kDa	0	0	3	0	7	24
167	hypothetical protein [Leishmania major strain Friedlin]	gi|157877060	126 kDa	17	17	0	0	0	0
168	hypothetical protein [Leishmania major strain Friedlin]	gi|157865817	32 kDa	0	0	2	7	14	12
169	hypothetical protein [Leishmania major strain Friedlin]	gi|157867339	40 kDa	0	0	21	3	4	5
170	S-adenosylmethionine synthetase; methionine adenosyltransferase [Leishmania major]	gi|157872868	43 kDa	8	6	0	0	9	9
171	amastin-like protein [Leishmania major]	gi|157875501	24 kDa	0	0	6	9	14	8
172	adenosine kinase [Leishmania major strain Friedlin]	gi|157872269	37 kDa	0	0	1	2	7	27
173	hypothetical protein LMJF_27_1350 [Leishmania major strain Friedlin]	gi|321438447	34 kDa	0	0	0	2	6	26
174	MCAK-like kinesin [Leishmania major strain Friedlin]	gi|157866398	81 kDa	0	0	0	0	16	17
175	i/6 autoantigen-like protein [Leishmania major]	gi|157869491	23 kDa	0	0	5	6	6	13
176	hypothetical protein [Leishmania major strain Friedlin]	gi|157870359	131 kDa	0	0	15	21	0	0
177	vacuolar protein sorting-associated protein 4 [Leishmania major strain Friedlin]	gi|321438831	50 kDa	0	0	0	1	14	18
178	C2 domain protein [Leishmania major]	gi|13751817	31 kDa	0	0	0	0	10	17
179	receptor-type adenylate cyclase a-like protein [Leishmania major]	gi|157877132	150 kDa	6	7	0	4	2	10
180	surface antigen protein 2 [Leishmania major strain Friedlin]	gi|157865991	61 kDa	0	0	14	16	26	38
181	paraflagellar rod protein [Leishmania major strain Friedlin]	gi|157864043	121 kDa	7	20	0	2	0	2
182	ribosomal protein l3 [Leishmania major strain Friedlin]	gi|157874311	47 kDa	0	0	0	0	8	21
183	ecotin [Leishmania major strain Friedlin]	gi|157866820	42 kDa	0	0	0	0	14	15
184	putative ubiquitin hydrolase [Leishmania major strain Friedlin]	gi|321438811	82 kDa	17	6	0	0	5	3
185	amastin-like protein [Leishmania major]	gi|157864801	22 kDa	0	0	3	3	14	11
186	elongation factor-1 gamma [Leishmania major]	gi|157865126	46 kDa	3	0	0	0	9	17
187	5-oxoprolinase [Leishmania major strain Friedlin]	gi|157867913	144 kDa	13	17	0	0	0	0
188	dipeptidyl-peptidase III; metallo-peptidase, Clan M-, Family M49 [Leishmania major strain Friedlin]	gi|157864052	76 kDa	19	4	5	0	0	1
189	hypothetical protein [Leishmania major strain Friedlin]	gi|157870850	45 kDa	0	0	0	0	6	19
190	hypothetical protein [Leishmania major strain Friedlin]	gi|157867839	77 kDa	22	6	0	0	0	0
191	conserved SNF-7-like protein [Leishmania major strain Friedlin]	gi|323363681	26 kDa	0	3	10	5	2	8
192	eukaryotic release factor 3 [Leishmania major strain Friedlin]	gi|157865752	84 kDa	5	6	3	0	5	10
193	carboxypeptidase; metallo-peptidase, Clan MA(E), Family M32 [Leishmania major strain Friedlin]	gi|157875225	57 kDa	2	1	0	0	10	13
194	hypothetical protein [Leishmania major strain Friedlin]	gi|157871570	32 kDa	0	0	3	7	6	10
195	putative arginyl-tRNA synthetase [Leishmania major strain Friedlin]	gi|321438443	78 kDa	21	0	5	0	0	2
196	phosphoglycerate kinase B [Leishmania major]	gi|13492581	45 kDa	0	0	0	0	3	21
197	hypothetical protein [Leishmania major strain Friedlin]	gi|157876913	53 kDa	6	6	4	6	4	2
198	nucleobase/nucleoside transporter 8.1 [Leishmania major strain Friedlin]	gi|157866318	55 kDa	3	3	7	6	6	1
199	ubiquitin-activating enzyme E1 [Leishmania major strain Friedlin]	gi|157869678	115 kDa	0	6	4	6	8	3
200	5-methyltetrahydropteroyltriglutamate--homocyst ei nemethyltransferase [Leishmania major strain	gi|157872927	86 kDa	8	3	3	0	7	7
201	dynein heavy chain [Leishmania major strain Friedlin]	gi|157870604	535 kDa	4	11	0	0	4	5
202	metallo-peptidase, Clan MA(E), Family M3; thimet oligopeptidase [Leishmania major strain Friedlin]	gi|157871223	77 kDa	15	3	5	0	0	3
203	conserved hypothetical protein [Leishmania major strain Friedlin]	gi|321438672	87 kDa	0	0	1	0	9	17
204	nucleoside transporter 1 [Leishmania major strain Friedlin]	gi|157866968	72 kDa	0	0	0	0	11	18
205	pyruvate kinase [Leishmania major strain Friedlin]	gi|323363628	54 kDa	12	10	0	0	3	1
206	hypothetical protein [Leishmania major strain Friedlin]	gi|157864538	135 kDa	0	1	0	1	11	12
207	conserved hypothetical protein [Leishmania major strain Friedlin]	gi|12311829	21 kDa	0	0	3	1	10	6
208	putative ATP-binding cassette protein subfamily A,member 10 [Leishmania major strain Friedlin]	gi|321438634	207 kDa	0	0	0	7	8	10
209	hypothetical protein [Leishmania major strain Friedlin]	gi|157869405	129 kDa	9	15	0	4	0	0
210	hypothetical protein [Leishmania major strain Friedlin]	gi|157875337	113 kDa	8	17	0	0	0	0
211	oligopeptidase b; serine peptidase, clan SC, family S9A-like protein [Leishmania major]	gi|157865086	83 kDa	8	5	3	0	4	4
212	phosphoprotein phosphatase [Leishmania major strain Friedlin]	gi|157863870	72 kDa	17	9	0	0	0	1
213	hypothetical protein [Leishmania major]	gi|157864695	86 kDa	0	0	0	0	16	8
214	protein kinase; serine/threonine kinase [Leishmania major strain Friedlin]	gi|157864582	34 kDa	0	0	0	0	6	20
215	hypothetical protein [Leishmania major strain Friedlin]	gi|157875349	821 kDa	0	0	0	0	5	13
216	cyclophilin a [Leishmania major]	gi|157870590	19 kDa	0	0	0	0	3	24
217	dynein heavy chain [Leishmania major strain Friedlin]	gi|157866406	529 kDa	5	12	0	0	3	0
218	dual specificity protein phosphatase [Leishmania major strain Friedlin]	gi|157875894	153 kDa	9	16	0	0	0	0
219	NADP-dependent alcohol dehydrogenase [Leishmania major strain Friedlin]	gi|157869618	38 kDa	0	0	0	0	1	20
220	hypothetical protein [Leishmania major strain Friedlin]	gi|157878857	150 kDa	3	6	3	6	3	3
221	hypothetical protein [Leishmania major strain Friedlin]	gi|157864250	71 kDa	0	0	1	6	4	11
222	hypothetical protein [Leishmania major strain Friedlin]	gi|157870820	30 kDa	0	0	2	4	6	11
223	hypothetical protein [Leishmania major strain Friedlin]	gi|157873468	112 kDa	0	0	3	3	4	12
224	calpain-like cysteine peptidase, Clan CA, family C2; calpain-like cysteine peptidase [Leishmania	gi|157868655	17 kDa	0	0	10	6	0	7
225	hypothetical protein [Leishmania major strain Friedlin]	gi|157867582	48 kDa	0	0	0	0	12	13
226	hypothetical protein [Leishmania major strain Friedlin]	gi|157875321	69 kDa	18	3	0	0	0	0
227	cysteine peptidase, Clan CA, family C19; ubiquitin hydrolase [Leishmania major strain Friedlin]	gi|157872333	111 kDa	4	5	3	1	5	4
228	hypothetical protein [Leishmania major strain Friedlin]	gi|157866836	130 kDa	0	0	0	0	6	16
229	conserved hypothetical protein [Leishmania major strain Friedlin]	gi|321438666	50 kDa	0	0	12	9	0	0
230	surface antigen-like protein [Leishmania major strain Friedlin]	gi|321399688	30 kDa	9	13	0	0	0	0
231	transketolase [Leishmania major strain Friedlin]	gi|157870347	72 kDa	6	3	2	0	6	4
232	surface antigen protein [Leishmania major strain Friedlin]	gi|157866007	81 kDa	0	0	18	18	32	38
233	hypothetical protein [Leishmania major strain Friedlin]	gi|157865018	51 kDa	0	0	1	0	2	17
234	lysophospholipase [Leishmania major strain Friedlin]	gi|157870301	30 kDa	0	0	0	3	7	11
235	ubiquitin-protein ligase [Leishmania major strain Friedlin]	gi|157877849	455 kDa	4	9	0	0	3	0
236	hypothetical protein [Leishmania major strain Friedlin]	gi|157866045	58 kDa	0	0	0	0	11	11
237	hypothetical protein [Leishmania major strain Friedlin]	gi|157867319	143 kDa	6	17	0	0	0	0
238	transaldolase [Leishmania major strain Friedlin]	gi|157867201	37 kDa	0	5	3	3	2	5
239	ABC transporter [Leishmania major strain Friedlin]	gi|157864126	73 kDa	5	3	0	2	8	4
240	MFS transporter [Leishmania major strain Friedlin]	gi|157879011	75 kDa	6	6	3	1	2	2
241	putative dipeptylcarboxypeptidase [Leishmania major strain Friedlin]	gi|321438211	77 kDa	12	1	0	0	0	8
242	14-3-3 protein [Leishmania major strain Friedlin]	gi|157865592	29 kDa	0	0	0	0	5	14
243	hypothetical protein [Leishmania major strain Friedlin]	gi|157864006	39 kDa	0	0	0	0	6	14
244	protein kinase [Leishmania major strain Friedlin]	gi|157871257	114 kDa	6	6	2	5	2	0
245	glycogen synthase kinase; protein kinase [Leishmania major strain Friedlin]	gi|157867759	41 kDa	3	3	0	0	5	9
246	hypothetical protein [Leishmania major strain Friedlin]	gi|157879003	34 kDa	0	0	0	3	9	1
247	sugar transporter [Leishmania major strain Friedlin]	gi|157870065	59 kDa	0	0	2	0	5	12
248	hydrolase, alpha/beta fold family-like protein [Leishmania major]	gi|157867608	38 kDa	0	0	0	0	6	9
249	conserved hypothetical protein [Leishmania major strain Friedlin]	gi|323363953	33 kDa	0	0	0	0	5	15
250	hypothetical protein [Leishmania major strain Friedlin]	gi|157864252	130 kDa	0	0	0	0	7	12
251	calpain-like cysteine peptidase; cysteine peptidase, Clan CA, family C2 [Leishmania major strain	gi|157873010	97 kDa	14	2	0	0	0	0
252	ABC transporter [Leishmania major strain Friedlin]	gi|157865776	210 kDa	8	13	0	0	0	0
253	hypothetical protein [Leishmania major strain Friedlin]	gi|157872279	63 kDa	6	4	0	0	0	7
254	hypothetical protein [Leishmania major strain Friedlin]	gi|157873113	64 kDa	0	0	3	0	5	12
255	hypothetical protein [Leishmania major strain Friedlin]	gi|157865072	49 kDa	0	0	0	0	7	13
256	adp-ribosylation factor [Leishmania major strain Friedlin]	gi|157873520	20 kDa	0	0	0	0	0	15
257	6-phosphogluconate dehydrogenase [Leishmania major]	gi|14719818	52 kDa	3	2	0	2	3	9
258	conserved hypothetical protein [Leishmania major strain Friedlin]	gi|321438725	75 kDa	7	2	7	0	0	2
259	hypothetical protein [Leishmania major strain Friedlin]	gi|157878861	39 kDa	0	0	6	4	0	7
260	conserved hypothetical protein in leishmania [Leishmania major strain Friedlin]	gi|11061594	54 kDa	6	6	0	0	0	7
261	hypothetical protein [Leishmania major strain Friedlin]	gi|157864116	76 kDa	5	6	0	0	0	0
262	conserved hypothetical protein [Leishmania major strain Friedlin]	gi|321438825	81 kDa	12	4	0	0	0	0
263	hypothetical protein [Leishmania major strain Friedlin]	gi|157875315	186 kDa	4	15	0	0	0	0
264	epsin [Leishmania major strain Friedlin]	gi|157870540	66 kDa	1	0	1	0	8	8
265	sarcalumenin precursor; sarcoplasmic reticulum glycoprotein [Leishmania major strain Friedlin]	gi|157868104	69 kDa	11	0	4	0	1	1
266	conserved hypothetical protein [Leishmania major strain Friedlin]	gi|323363783	49 kDa	0	0	2	0	5	7
267	OSM3-like kinesin [Leishmania major strain Friedlin]	gi|157873758	127 kDa	0	1	0	0	4	11
268	adenylate kinase [Leishmania major strain Friedlin]	gi|157869050	30 kDa	3	5	0	0	0	8
269	aconitase [Leishmania major strain Friedlin]	gi|157867807	97 kDa	13	0	0	0	1	3
270	regulatory subunit of protein kinase a-like protein [Leishmania major]	gi|157876043	72 kDa	0	0	0	0	5	13
271	hypothetical protein, conserved; leucine rich repeat protein [Leishmania major strain Friedlin]	gi|157874283	97 kDa	0	0	0	0	3	12
272	hypothetical protein [Leishmania major strain Friedlin]	gi|157873101	65 kDa	0	0	5	6	1	2
273	putative GTP binding protein [Leishmania major strain Friedlin]	gi|321438545	44 kDa	0	0	0	0	3	10
274	hypothetical protein [Leishmania major strain Friedlin]	gi|157875323	71 kDa	6	6	0	0	0	0
275	hypothetical protein [Leishmania major strain Friedlin]	gi|157877790	85 kDa	8	3	0	0	4	1
276	putative T-complex protein 1, eta subunit [Leishmania major strain Friedlin]	gi|323364008	62 kDa	6	3	3	0	0	2
277	biopterin transporter,putative;with=GeneDB:LinJ35_V3.5120 [Leishmania major strain Friedlin]	gi|323364136	70 kDa	0	0	0	0	9	4
278	RNA helicase [Leishmania major strain Friedlin]	gi|157869116	49 kDa	9	4	0	0	0	0
279	hypothetical protein [Leishmania major strain Friedlin]	gi|157875916	62 kDa	0	0	3	0	0	13
280	target SNARE [Leishmania major strain Friedlin]	gi|157871760	32 kDa	0	0	0	0	0	13
281	hypothetical protein [Leishmania major strain Friedlin]	gi|157870822	33 kDa	0	0	0	0	0	16
282	hypothetical protein [Leishmania major strain Friedlin]	gi|157867935	39 kDa	0	1	3	0	3	4
283	ribosomal protein L15 [Leishmania major strain Friedlin]	gi|157872904	24 kDa	0	0	0	1	7	6
284	tyrosyl-tRNA synthetase [Leishmania major strain Friedlin]	gi|157866691	75 kDa	7	0	7	0	0	0
285	methionyl-tRNA synthetase [Leishmania major strain Friedlin]	gi|157868928	84 kDa	12	3	0	0	0	0
286	conserved hypothetical protein [Leishmania major strain Friedlin]	gi|12311859	32 kDa	0	0	0	0	6	6
287	hypothetical protein [Leishmania major strain Friedlin]	gi|157875327	124 kDa	0	15	0	0	0	0
288	hypothetical protein LMJF_35_2380 [Leishmania major strain Friedlin]	gi|323363860	135 kDa	1	9	0	2	2	0
289	hypothetical protein [Leishmania major strain Friedlin]	gi|157874901	18 kDa	0	0	1	0	8	5
290	glucose-6-phosphate isomerase [Leishmania major]	gi|157865905	67 kDa	0	0	5	1	0	7
291	hypothetical protein [Leishmania major strain Friedlin]	gi|157868687	129 kDa	0	0	0	0	6	7
292	fucose kinase [Leishmania major strain Friedlin]	gi|157867135	127 kDa	0	0	0	0	7	4
293	protein tyrosine phosphatase-like protein [Leishmania major]	gi|157867093	19 kDa	0	0	0	0	0	13
294	surface antigen protein 2 [Leishmania major strain Friedlin]	gi|157865981	75 kDa	0	0	0	20	28	36
295	hypothetical protein [Leishmania major strain Friedlin]	gi|157868653	20 kDa	1	0	0	0	3	9
296	surface antigen-like protein [Leishmania major]	gi|157864039	30 kDa	5	8	0	0	0	0
297	acetyl-CoA carboxylase [Leishmania major strain Friedlin]	gi|157873559	241 kDa	0	0	0	0	4	4
298	hypothetical protein [Leishmania major strain Friedlin]	gi|157868318	31 kDa	0	0	0	0	3	8
299	hypothetical protein [Leishmania major strain Friedlin]	gi|157869044	146 kDa	0	0	0	0	4	9
300	vacuolar ATP synthase subunit B [Leishmania major strain Friedlin]	gi|157871956	56 kDa	1	0	0	0	0	9
301	putative short chain dehydrogenase [Leishmania major strain Friedlin]	gi|323363744	28 kDa	0	0	0	0	0	13
302	serine/threonine protein phosphatase catalytic subunit [Leishmania major strain Friedlin]	gi|157871596	34 kDa	1	1	1	0	0	4
303	aspartate aminotransferase [Leishmania major]	gi|109450664	46 kDa	0	0	2	3	3	4
304	hypothetical protein [Leishmania major strain Friedlin]	gi|157874088	141 kDa	2	3	0	0	1	3
305	bifunctional aminoacyl-trna synthetase; prolyl-trna synthetase [Leishmania major strain Friedlin]	gi|157867947	82 kDa	3	0	0	0	3	6
306	zinc finger domain protein [Leishmania major strain Friedlin]	gi|157865738	57 kDa	0	0	2	2	7	0
307	chimeric folate transporter [Leishmania major]	gi|164698706	75 kDa	0	0	55	53	32	0
308	hypothetical protein [Leishmania major strain Friedlin]	gi|157868431	129 kDa	0	0	0	0	4	3
309	membrane-bound acid phosphatase 2 [Leishmania major strain Friedlin]	gi|157876993	63 kDa	6	5	0	0	0	0
310	hypothetical protein [Leishmania major strain Friedlin]	gi|157866527	51 kDa	6	6	0	0	0	0
311	hypothetical protein [Leishmania major strain Friedlin]	gi|157875989	313 kDa	0	0	0	0	6	6
312	hypothetical protein [Leishmania major strain Friedlin]	gi|157876604	138 kDa	6	6	0	0	0	0
313	methionine synthase [Leishmania major strain Friedlin]	gi|157864406	139 kDa	3	9	0	0	0	0
314	farnesyl pyrophosphate synthase [Leishmania major strain Friedlin]	gi|157869471	41 kDa	0	0	0	0	3	9
315	hypothetical protein [Leishmania major strain Friedlin]	gi|157876894	159 kDa	0	0	0	0	6	6
316	adenine aminohydrolase [Leishmania major strain Friedlin]	gi|323363838	41 kDa	0	0	0	0	0	10
317	myosin heavy chain kinase a-like protein [Leishmania major]	gi|157877476	38 kDa	0	0	0	0	0	10
318	conserved hypothetical protein [Leishmania major strain Friedlin]	gi|321438787	122 kDa	3	3	1	1	2	1
319	ribonucleoside-diphosphate reductase large chain [Leishmania major strain Friedlin]	gi|157871642	91 kDa	4	3	0	0	4	0
320	seryl-tRNA synthetase [Leishmania major strain Friedlin]	gi|157865542	53 kDa	6	1	0	0	0	2
321	hypothetical protein [Leishmania major strain Friedlin]	gi|157868701	102 kDa	0	0	0	5	5	0
322	putative ribosomal protein L1a [Leishmania major strain Friedlin]	gi|321438685	41 kDa	0	0	0	0	4	6
323	proteasome regulatory ATPase subunit 2 [Leishmania major strain Friedlin]	gi|157866294	49 kDa	7	3	0	0	0	0
324	hypothetical protein [Leishmania major strain Friedlin]	gi|157865375	82 kDa	0	0	0	0	5	6
325	hypothetical protein [Leishmania major strain Friedlin]	gi|157873474	104 kDa	0	0	0	0	8	2
326	cyclophilin 40 [Leishmania major strain Friedlin]	gi|323364100	38 kDa	0	0	0	0	0	7
327	hypothetical protein [Leishmania major strain Friedlin]	gi|157866507	37 kDa	0	0	0	0	0	11
328	protein transport protein sec31 [Leishmania major strain Friedlin]	gi|157865750	122 kDa	0	0	1	5	0	4
329	hypothetical protein [Leishmania major strain Friedlin]	gi|157868926	249 kDa	0	0	0	0	3	6
330	ABC transporter [Leishmania major strain Friedlin]	gi|157865772	201 kDa	7	5	0	0	0	0
331	intraflagellar transport protein component [Leishmania major strain Friedlin]	gi|157868112	73 kDa	6	3	0	0	0	0
332	hypothetical protein [Leishmania major strain Friedlin]	gi|157871059	183 kDa	0	0	0	0	8	2
333	conserved hypothetical protein [Leishmania major strain Friedlin]	gi|323363867	251 kDa	0	0	0	0	6	3
334	proteasome regulatory non-ATP-ase subunit 2 [Leishmania major strain Friedlin]	gi|157871812	106 kDa	7	3	0	0	0	0
335	ABC transporter-like protein; multidrug resistance protein-like protein; p-glycoprotein-like protein [Leishmania major]	gi|157871449	140 kDa	3	7	0	0	0	0
336	hypothetical protein [Leishmania major strain Friedlin]	gi|157868316	31 kDa	0	0	0	0	3	6
337	hypothetical protein [Leishmania major]	gi|157873111	48 kDa	0	0	0	0	2	7
338	3'-nucleotidase/nuclease [Leishmania major strain Friedlin]	gi|157865877	41 kDa	0	0	0	0	1	6
339	hypothetical protein [Leishmania major strain Friedlin]	gi|157869694	130 kDa	0	0	0	0	0	6
340	hypothetical protein [Leishmania major strain Friedlin]	gi|157867909	142 kDa	0	0	0	0	9	0
341	proteasome regulatory ATPase subunittcc1l8.3 [Leishmania major strain Friedlin]	gi|157865839	46 kDa	4	4	0	0	1	0
342	ABC transporter [Leishmania major strain Friedlin]	gi|157866896	83 kDa	0	0	0	2	1	6
343	hypothetical protein [Leishmania major strain Friedlin]	gi|157870215	94 kDa	3	4	0	0	0	0
344	60S ribosomal protein L13a [Leishmania major strain Friedlin]	gi|157866762	25 kDa	0	0	0	0	3	6
345	hypothetical protein [Leishmania major strain Friedlin]	gi|157867281	68 kDa	0	0	4	0	0	5
346	Serine/threonine protein phosphatase [Leishmania major strain Friedlin]	gi|157876878	96 kDa	0	0	3	5	0	0
347	conserved hypothetical protein [Leishmania major strain Friedlin]	gi|323363855	99 kDa	7	0	2	0	0	0
348	putative protein kinase [Leishmania major strain Friedlin]	gi|323364023	147 kDa	4	5	0	0	0	0
349	kinesin-like protein [Leishmania major]	gi|157864010	132 kDa	3	6	0	0	0	0
350	serine/threonine protein kinase [Leishmania major strain Friedlin]	gi|157873791	150 kDa	3	6	0	0	0	0
351	kinesin K39 [Leishmania major strain Friedlin]	gi|157866637	302 kDa	0	0	0	0	6	3
352	syntaxin binding protein 1 [Leishmania major strain Friedlin]	gi|157871365	80 kDa	0	0	0	0	0	8
353	hypothetical protein [Leishmania major strain Friedlin]	gi|157864815	45 kDa	0	0	3	0	1	3
354	amino acid transporter aATP11 [Leishmania major strain Friedlin]	gi|157873050	51 kDa	0	0	2	4	2	0
355	hypothetical protein [Leishmania major strain Friedlin]	gi|157867231	185 kDa	3	3	0	0	1	0
356	dihydroorotate dehydrogenase [Leishmania major strain Friedlin]	gi|157867153	35 kDa	0	0	0	0	1	6
357	eukaryotic translation initiation factor [Leishmania major strain Friedlin]	gi|157871972	38 kDa	0	0	0	0	5	3
358	hypothetical protein [Leishmania major strain Friedlin]	gi|157864723	149 kDa	0	0	0	0	4	3
359	heat shock protein [Leishmania major]	gi|7658172	11 kDa	7	1	0	0	0	0
360	hypothetical protein [Leishmania major strain Friedlin]	gi|157879009	33 kDa	0	0	0	1	0	7
361	stress-induced protein sti1 [Leishmania major]	gi|157864863	62 kDa	0	0	0	0	2	6
362	hypothetical protein [Leishmania major strain Friedlin]	gi|157869461	120 kDa	0	0	0	0	4	3
363	hypothetical protein [Leishmania major strain Friedlin]	gi|157867761	74 kDa	8	0	0	0	0	0
364	ankyrin/TPR repeat protein [Leishmania major]	gi|157869961	43 kDa	0	0	0	0	0	6
365	hypothetical protein [Leishmania major strain Friedlin]	gi|157866290	237 kDa	0	2	0	0	2	3
366	hypothetical protein [Leishmania major strain Friedlin]	gi|157866370	593 kDa	0	1	0	0	2	4
367	hypothetical protein [Leishmania major strain Friedlin]	gi|157868772	47 kDa	1	0	0	0	2	4
368	cysteine peptidase, Clan CA, family C19; ubiquitin hydrolase [Leishmania major strain Friedlin]	gi|157866982	155 kDa	0	0	0	0	2	4
369	hypothetical protein [Leishmania major strain Friedlin]	gi|157868114	67 kDa	6	1	0	0	0	0
370	hypothetical protein [Leishmania major strain Friedlin]	gi|157873884	54 kDa	4	3	0	0	0	0
371	coatomer beta subunit [Leishmania major strain Friedlin]	gi|157868669	110 kDa	0	0	3	0	0	3
372	serine/threonine-protein phosphatase PP1 [Leishmania major strain Friedlin]	gi|157875566	35 kDa	2	5	0	0	0	0
373	hypothetical protein [Leishmania major strain Friedlin]	gi|157865901	109 kDa	0	0	0	0	3	4
374	hypothetical protein [Leishmania major strain Friedlin]	gi|157877407	275 kDa	0	0	0	0	5	2
375	putative ADP ribosylation factor 3 [Leishmania major strain Friedlin]	gi|321438664	20 kDa	0	0	0	0	2	5
376	trypanothione reductase [Leishmania major]	gi|157863924	53 kDa	0	0	0	0	0	6
377	formin B [Leishmania major]	gi|146743432	129 kDa	0	0	0	0	0	7
378	calpain-like cysteine peptidase; cysteine peptidase, Clan CA, family C2 [Leishmania major strain	gi|157868637	78 kDa	7	0	0	0	0	0
379	cystathionine beta-lyase [Leishmania major strain Friedlin]	gi|157874193	44 kDa	0	0	0	0	0	6
380	GMP synthase; glutamine amidotransferase [Leishmania major strain Friedlin]	gi|157869227	71 kDa	7	0	0	0	0	0
381	hypothetical protein [Leishmania major strain Friedlin]	gi|157871325	117 kDa	0	0	0	2	1	3
382	Endonuclease/Exonuclease/phosphatase [Leishmania major strain Friedlin]	gi|157876686	111 kDa	0	0	0	0	2	3
383	hypothetical protein [Leishmania major strain Friedlin]	gi|157869110	204 kDa	0	0	0	0	3	3
384	100 kDa heat shock protein (Hsp100) [Leishmania major]	gi|1946209	97 kDa	5	0	0	0	1	0
385	hypothetical protein [Leishmania major strain Friedlin]	gi|157864227	181 kDa	0	0	0	0	0	5
386	proteasome beta-1 subunit [Leishmania major strain Friedlin]	gi|157865801	30 kDa	0	0	0	0	0	6
387	CAP/Srv2p [Leishmania major]	gi|146743436	29 kDa	0	0	0	0	0	6
388	hypothetical protein [Leishmania major strain Friedlin]	gi|157871197	84 kDa	6	0	0	0	0	0
389	hypothetical protein [Leishmania major strain Friedlin]	gi|157875443	82 kDa	6	0	0	0	0	0
390	conserved hypothetical protein [Leishmania major strain Friedlin]	gi|323364102	25 kDa	0	0	0	0	2	2
391	hypothetical protein [Leishmania major strain Friedlin]	gi|157873229	123 kDa	1	4	0	0	0	0
392	hypothetical protein [Leishmania major strain Friedlin]	gi|157873291	131 kDa	1	4	0	0	0	0
393	putative threonyl-tRNA synthetase [Leishmania major strain Friedlin]	gi|323363762	89 kDa	3	0	0	0	0	2
394	putative amino acid transporter [Leishmania major strain Friedlin]	gi|321438468	52 kDa	0	0	0	3	2	0
395	hypothetical protein [Leishmania major strain Friedlin]	gi|157871433	88 kDa	0	0	0	0	2	3
396	hypothetical protein [Leishmania major strain Friedlin]	gi|157876766	98 kDa	0	0	0	0	3	2
397	conserved hypothetical protein [Leishmania major strain Friedlin]	gi|321399814	45 kDa	0	0	0	0	3	2
398	hypothetical protein [Leishmania major strain Friedlin]	gi|157873385	140 kDa	0	0	0	0	2	0
399	60S ribosomal protein L7a [Leishmania major strain Friedlin]	gi|157864492	30 kDa	0	0	0	0	0	5
400	protein kinase [Leishmania major strain Friedlin]	gi|157864827	120 kDa	0	4	0	0	0	0
401	20S proteasome subunit alpha 5; proteasome alpha 5 subunit [Leishmania major strain Friedlin]	gi|157869192	27 kDa	0	0	0	0	0	4
402	hypothetical protein [Leishmania major strain Friedlin]	gi|157869971	91 kDa	4	0	0	0	0	0
403	hypothetical protein [Leishmania major strain Friedlin]	gi|157875993	23 kDa	0	0	0	0	0	5
404	calpain-like cysteine peptidase; cysteine peptidase, Clan CA, family C2 [Leishmania major strain	gi|157875453	173 kDa	0	2	1	0	0	1
405	elongation factor 1-beta [Leishmania major]	gi|157875576	26 kDa	0	0	0	0	1	3
406	dnaj-like protein [Leishmania major]	gi|157875951	89 kDa	0	0	0	0	3	0
407	prolyl oligopeptidase; serine peptidase clan SC, family S9A [Leishmania major strain Friedlin]	gi|157877952	78 kDa	4	0	0	0	0	0
408	methylthioadenosine phosphorylase [Leishmania major strain Friedlin]	gi|157864024	33 kDa	0	0	0	0	0	4
409	glutamine synthetase [Leishmania major strain Friedlin]	gi|157864187	60 kDa	0	0	0	0	0	4
410	map kinase 3; mitogen-activated protein kinase 3 [Leishmania major strain Friedlin]	gi|157865349	44 kDa	0	0	0	4	0	0
411	hypothetical protein [Leishmania major strain Friedlin]	gi|157866029	144 kDa	0	0	0	0	0	4
412	pyridoxal kinase [Leishmania major strain Friedlin]	gi|157872341	33 kDa	0	0	0	0	0	4
413	hypothetical protein [Leishmania major strain Friedlin]	gi|157872993	136 kDa	0	0	0	0	4	0
414	chaperonin alpha subunit [Leishmania major strain Friedlin]	gi|157874339	59 kDa	0	0	4	0	0	0
415	coatomer alpha subunit [Leishmania major strain Friedlin]	gi|157876363	132 kDa	0	0	0	0	4	0
416	long chain fatty acid CoA ligase [Leishmania major strain Friedlin]	gi|157878863	77 kDa	0	0	0	0	0	13
417	putative proteasome activator protein pa26 [Leishmania major strain Friedlin]	gi|323363698	24 kDa	0	0	0	0	0	4
418	putative aldose 1-epimerase [Leishmania major strain Friedlin]	gi|323363720	41 kDa	0	0	0	0	0	4
419	putative short chain dehydrogenase [Leishmania major strain Friedlin]	gi|323363743	25 kDa	0	0	0	0	0	4
420	conserved hypothetical protein [Leishmania major strain Friedlin]	gi|323363802	82 kDa	2	0	0	0	0	0
421	protein kinase [Leishmania major strain Friedlin]	gi|157866629	100 kDa	0	0	0	0	0	2
422	hypothetical protein [Leishmania major strain Friedlin]	gi|157866956	138 kDa	0	0	0	0	3	0
423	3'-nucleotidase/nuclease precursor [Leishmania major strain Friedlin]	gi|157873413	41 kDa	0	0	0	0	3	0
424	conserved hypothetical protein [Leishmania major strain Friedlin]	gi|321438442	60 kDa	0	0	0	0	0	2
END OF FILE

## Sheet: Spectrum report
Database Set: 2 Databases
	Database Name: a subset of the Leishmania_major database
		Version: unknown
		Taxonomy: All Entries
		Number of Proteins: 1065
	Database Name: the Leishmania_major database
		Version: unknown
		Taxonomy: All Entries
		Number of Proteins: 17505
	Does database contain common contaminants?: unknown
Search Engine Set: 2 Search Engines
	Search Engine: Mascot
		Version: 2.3.02
		Samples: All Samples
		Fragment Tolerance: 0.60 Da (Monoisotopic)
		Parent Tolerance: 10.0 PPM (Monoisotopic)
		Fixed Modifications: +57 on C (Carbamidomethyl)
		Variable Modifications: +16 on M (Oxidation), +80 on STY (Phospho)
		Database: the Leishmania_major database (unknown version, 17505 entries)
		Digestion Enzyme: Trypsin
		Max Missed Cleavages: 1
		Probability Model: Analysis performed prior to Scaffold 4
	Search Engine: X! Tandem
		Version: CYCLONE (2010.12.01.1)
		Samples: All Samples
		Fragment Tolerance: 0.60 Da (Monoisotopic)
		Parent Tolerance: 10.0 PPM (Monoisotopic)
		Fixed Modifications: +57 on C (Carbamidomethyl)
		Variable Modifications: +16 on M (Oxidation), +80 on STY (Phospho)
		Database: a subset of the Leishmania_major database
		Digestion Enzyme: Trypsin
		Max Missed Cleavages: 2
		Probability Model:
			File Name: VL_20120123_OLI_04.raw (F034674): Peptide Prophet with Delta Mass Correction [+2 and below,+3,+4 and above]
			File Name: VL_20120123_OLI_05.raw (F034675): Peptide Prophet with Delta Mass Correction [+2 and below,+3,+4 and above]
			File Name: VL_20120123_OLI_06.raw (F034676): Peptide Prophet with Delta Mass Correction [+2 and below,+3,+4 and above]
			File Name: VL_20120123_OLI_07.raw (F034677): Peptide Prophet with Delta Mass Correction [+2 and below,+3,+4 and above]
			File Name: VL_20120411_OLI_01.raw (F034680): Peptide Prophet with Delta Mass Correction [+2 and below,+3,+4 and above]
			File Name: VL_20120411_OLI_02.raw (F034681): Peptide Prophet with Delta Mass Correction [+2 and below,+3,+4 and above]
Scaffold: Version: Scaffold_4.3.0
	Modification Metadata Set: Unknown modifications
		Source: Unknown
		Comment:
	Protein Grouping Strategy: Experiment-wide grouping with binary peptide-protein weights
	Peptide Thresholds: 95.0% minimum
	Protein Thresholds: 95.0% minimum and 2 peptides minimum
	Peptide FDR: 0.0% (Decoy)
	Protein FDR: 0.0% (Decoy)
	GO Annotation Source(s): Unknown
Biological sample category	Biological sample name	MS/MS sample name	Protein name	Protein accession numbers	Database sources	Protein molecular weight (Da)	Protein identification probability	Exclusive unique peptide count	Exclusive unique spectrum count	Total spectrum count	Percentage of total spectra	Percentage sequence coverage	Manual validation	Assigned	Spectrum name	Peptide sequence	Previous amino acid	Next amino acid	Peptide identification probability	Mascot Ion score	Mascot Identity score	Mascot Delta Ion Score	X! Tandem -log(e) score	Number of enzymatic termini	Fixed modifications identified by spectrum	Variable modifications identified by spectrum	Observed m/z	Actual peptide mass (AMU)	Calculated +1H Peptide Mass (AMU)	Spectrum charge	Actual minus calculated peptide mass (AMU)	Actual minus calculated peptide mass (PPM)	Total Ion Current	Peptide start index	Peptide stop index	Exclusive	Other Proteins
WT	WT1	File Name: VL_20120123_OLI_04.raw (F034674)	calpain-like cysteine peptidase; cysteine peptidase, Clan CA, family C2 [Leishmania major strain	gi|157868637,gi|68126327	Leishmania_major.fasta	78275.6	1	3	3	7	0.000273	0.0815	possibly correct	TRUE	Spectrum18243 scans:20632,	SSLLLGHTYSVIR	R	V	0.997	45	25	44.2	2.7	2			482.608	1444.8	1445.81	3	-0.001338	-0.9254	839027	410	422	TRUE
WT	WT1	File Name: VL_20120123_OLI_04.raw (F034674)	calpain-like cysteine peptidase; cysteine peptidase, Clan CA, family C2 [Leishmania major strain	gi|157868637,gi|68126327	Leishmania_major.fasta	78275.6	1	3	3	7	0.000273	0.0815	possibly correct	TRUE	Spectrum18238 scans:20626,	SSLLLGHTYSVIR	R	V	0.997	55.5	25	53.8	2.52	2			482.608	1444.8	1445.81	3	-0.001248	-0.8631	1105520	410	422	TRUE
WT	WT1	File Name: VL_20120123_OLI_04.raw (F034674)	calpain-like cysteine peptidase; cysteine peptidase, Clan CA, family C2 [Leishmania major strain	gi|157868637,gi|68126327	Leishmania_major.fasta	78275.6	1	3	3	7	0.000273	0.0815	possibly correct	TRUE	Spectrum19659 scans:22223,	VDLNSGFDNDHPSPEYAFLQSR	R	D	0.997	54.9	26	54.9	6.68	2			836.718	2507.13	2508.14	3	-0.002878	-1.147	984860	565	586	TRUE
WT	WT1	File Name: VL_20120123_OLI_04.raw (F034674)	calpain-like cysteine peptidase; cysteine peptidase, Clan CA, family C2 [Leishmania major strain	gi|157868637,gi|68126327	Leishmania_major.fasta	78275.6	1	3	3	7	0.000273	0.0815	possibly correct	TRUE	Spectrum19665 scans:22230,	VDLNSGFDNDHPSPEYAFLQSR	R	D	0.997	56.8	26	56.8	5.15	2			836.718	2507.13	2508.14	3	-0.002518	-1.004	1077970	565	586	TRUE
WT	WT1	File Name: VL_20120123_OLI_04.raw (F034674)	calpain-like cysteine peptidase; cysteine peptidase, Clan CA, family C2 [Leishmania major strain	gi|157868637,gi|68126327	Leishmania_major.fasta	78275.6	1	3	3	7	0.000273	0.0815	possibly correct	TRUE	Spectrum21225 scans:23982,	YGEPVYKGDATPcFEDGLLFR	R	I	0.997	26.9	25	25.8	4.13	2		c13: Carbamidomethyl (+57.02)	812.051	2433.13	2434.14	3	-0.001283	-0.5272	382240	28	48	TRUE
WT	WT1	File Name: VL_20120123_OLI_04.raw (F034674)	calpain-like cysteine peptidase; cysteine peptidase, Clan CA, family C2 [Leishmania major strain	gi|157868637,gi|68126327	Leishmania_major.fasta	78275.6	1	3	3	7	0.000273	0.0815	possibly correct	TRUE	Spectrum21235 scans:23993,	YGEPVYKGDATPcFEDGLLFR	R	I	0.997	30.4	25	29.5	4.85	2		c13: Carbamidomethyl (+57.02)	812.051	2433.13	2434.14	3	0.0001868	0.07672	413215	28	48	TRUE
WT	WT1	File Name: VL_20120123_OLI_04.raw (F034674)	calpain-like cysteine peptidase; cysteine peptidase, Clan CA, family C2 [Leishmania major strain	gi|157868637,gi|68126327	Leishmania_major.fasta	78275.6	1	3	3	7	0.000273	0.0815	possibly correct	TRUE	Spectrum21215 scans:23971,	YGEPVYKGDATPcFEDGLLFR	R	I	0.997	35.2	25	34.6	5.43	2		c13: Carbamidomethyl (+57.02)	812.051	2433.13	2434.14	3	-0.001463	-0.6011	450183	28	48	TRUE
WT	WT1	File Name: VL_20120123_OLI_04.raw (F034674)	calpain-like cysteine peptidase; cysteine peptidase, Clan CA, family C2 [Leishmania major strain	gi|157868633,gi|68126325	Leishmania_major.fasta	107640	1	9	13	34	0.00133	0.1	possibly correct	TRUE	Spectrum9100 scans:10367,	AAAQREHAVGAYR	K	V	0.997	28.4	25	26	3.29	2			467.244	1398.71	1399.72	3	-0.002808	-2.006	682789	565	577	TRUE
WT	WT1	File Name: VL_20120123_OLI_04.raw (F034674)	calpain-like cysteine peptidase; cysteine peptidase, Clan CA, family C2 [Leishmania major strain	gi|157868633,gi|68126325	Leishmania_major.fasta	107640	1	9	13	34	0.00133	0.1	possibly correct	TRUE	Spectrum9089 scans:10355,	AAAQREHAVGAYR	K	V	0.997	29.4	25	28.6	3.51	2			467.243	1398.71	1399.72	3	-0.002898	-2.07	725425	565	577	TRUE
WT	WT1	File Name: VL_20120123_OLI_04.raw (F034674)	calpain-like cysteine peptidase; cysteine peptidase, Clan CA, family C2 [Leishmania major strain	gi|157868633,gi|68126325	Leishmania_major.fasta	107640	1	9	13	34	0.00133	0.1	possibly correct	TRUE	Spectrum8091 scans:9234,	EHAVGAYR	R	V	0.951	37.6	25	25.8	0	2			451.727	901.44	902.448	2	-0.0007819	-0.8665	2982700	570	577	TRUE
WT	WT1	File Name: VL_20120123_OLI_04.raw (F034674)	calpain-like cysteine peptidase; cysteine peptidase, Clan CA, family C2 [Leishmania major strain	gi|157868633,gi|68126325	Leishmania_major.fasta	107640	1	9	13	34	0.00133	0.1	possibly correct	TRUE	Spectrum8099 scans:9243,	EHAVGAYR	R	V	0.996	31.8	25	25	2.04	2			451.727	901.44	902.448	2	-0.0009019	-0.9994	2970620	570	577	TRUE
WT	WT1	File Name: VL_20120123_OLI_04.raw (F034674)	calpain-like cysteine peptidase; cysteine peptidase, Clan CA, family C2 [Leishmania major strain	gi|157868633,gi|68126325	Leishmania_major.fasta	107640	1	9	13	34	0.00133	0.1	possibly correct	TRUE	Spectrum8107 scans:9252,	EHAVGAYR	R	V	0.997	36	25	26.8	2.14	2			451.727	901.439	902.448	2	-0.001262	-1.398	2198170	570	577	TRUE
WT	WT1	File Name: VL_20120123_OLI_04.raw (F034674)	calpain-like cysteine peptidase; cysteine peptidase, Clan CA, family C2 [Leishmania major strain	gi|157868633,gi|68126325	Leishmania_major.fasta	107640	1	9	13	34	0.00133	0.1	possibly correct	TRUE	Spectrum19299 scans:21819,	FEPELMEVEQPVQYQK	K	R	0.997	61.5	25	61.5	8.92	2			997.483	1992.95	1993.96	2	0.001778	0.8917	1310130	945	960	TRUE
WT	WT1	File Name: VL_20120123_OLI_04.raw (F034674)	calpain-like cysteine peptidase; cysteine peptidase, Clan CA, family C2 [Leishmania major strain	gi|157868633,gi|68126325	Leishmania_major.fasta	107640	1	9	13	34	0.00133	0.1	possibly correct	TRUE	Spectrum19290 scans:21809,	FEPELMEVEQPVQYQK	K	R	0.997	62.1	25	62.1	5.13	2			997.482	1992.95	1993.96	2	-0.001762	-0.8836	884364	945	960	TRUE
WT	WT1	File Name: VL_20120123_OLI_04.raw (F034674)	calpain-like cysteine peptidase; cysteine peptidase, Clan CA, family C2 [Leishmania major strain	gi|157868633,gi|68126325	Leishmania_major.fasta	107640	1	9	13	34	0.00133	0.1	possibly correct	TRUE	Spectrum19307 scans:21828,	FEPELMEVEQPVQYQK	K	R	0.997	60.2	25	60.2	9.82	2			997.481	1992.95	1993.96	2	-0.003222	-1.616	1128090	945	960	TRUE
WT	WT1	File Name: VL_20120123_OLI_04.raw (F034674)	calpain-like cysteine peptidase; cysteine peptidase, Clan CA, family C2 [Leishmania major strain	gi|157868633,gi|68126325	Leishmania_major.fasta	107640	1	9	13	34	0.00133	0.1	possibly correct	TRUE	Spectrum22060 scans:24921,	IcSGDPLHALQDMTGFSTmR	R	F	0.997	41.4	25	34.7	4.59	2		c2: Carbamidomethyl (+57.02), m19: Oxidation (+15.99)	751.675	2252	2253.01	3	0.0007517	0.3337	770199	633	652	TRUE
WT	WT1	File Name: VL_20120123_OLI_04.raw (F034674)	calpain-like cysteine peptidase; cysteine peptidase, Clan CA, family C2 [Leishmania major strain	gi|157868633,gi|68126325	Leishmania_major.fasta	107640	1	9	13	34	0.00133	0.1	possibly correct	TRUE	Spectrum22056 scans:24916,	IcSGDPLHALQDMTGFSTmR	R	F	0.997	43	25	30	3.72	2		c2: Carbamidomethyl (+57.02), m19: Oxidation (+15.99)	751.674	2252	2253.01	3	-0.001078	-0.4786	626620	633	652	TRUE
WT	WT1	File Name: VL_20120123_OLI_04.raw (F034674)	calpain-like cysteine peptidase; cysteine peptidase, Clan CA, family C2 [Leishmania major strain	gi|157868633,gi|68126325	Leishmania_major.fasta	107640	1	9	13	34	0.00133	0.1	possibly correct	TRUE	Spectrum22892 scans:25856,	IcSGDPLHALQDMTGFSTMR	R	F	0.997	49.7	25.1	48.2	5.47	2		c2: Carbamidomethyl (+57.02)	746.343	2236.01	2237.02	3	0.0006568	0.2936	1066870	633	652	TRUE
WT	WT1	File Name: VL_20120123_OLI_04.raw (F034674)	calpain-like cysteine peptidase; cysteine peptidase, Clan CA, family C2 [Leishmania major strain	gi|157868633,gi|68126325	Leishmania_major.fasta	107640	1	9	13	34	0.00133	0.1	possibly correct	TRUE	Spectrum22069 scans:24931,	IcSGDPLHALQDMTGFSTmR	R	F	0.997	52.7	25	44.4	3.66	2		c2: Carbamidomethyl (+57.02), m19: Oxidation (+15.99)	751.675	2252	2253.01	3	0.0002117	0.09398	773060	633	652	TRUE
WT	WT1	File Name: VL_20120123_OLI_04.raw (F034674)	calpain-like cysteine peptidase; cysteine peptidase, Clan CA, family C2 [Leishmania major strain	gi|157868633,gi|68126325	Leishmania_major.fasta	107640	1	9	13	34	0.00133	0.1	possibly correct	TRUE	Spectrum22917 scans:25884,	IcSGDPLHALQDMTGFSTMR	R	F	0.997	81.3	25.2	75	7.92	2		c2: Carbamidomethyl (+57.02)	1119.01	2236.01	2237.02	2	-0.0009072	-0.4056	332338	633	652	TRUE
WT	WT1	File Name: VL_20120123_OLI_04.raw (F034674)	calpain-like cysteine peptidase; cysteine peptidase, Clan CA, family C2 [Leishmania major strain	gi|157868633,gi|68126325	Leishmania_major.fasta	107640	1	9	13	34	0.00133	0.1	possibly correct	TRUE	Spectrum22925 scans:25893,	IcSGDPLHALQDMTGFSTMR	R	F	0.997	83.8	25.2	81.8	8.51	2		c2: Carbamidomethyl (+57.02)	1119.01	2236.01	2237.02	2	-0.0004072	-0.182	292803	633	652	TRUE
WT	WT1	File Name: VL_20120123_OLI_04.raw (F034674)	calpain-like cysteine peptidase; cysteine peptidase, Clan CA, family C2 [Leishmania major strain	gi|157868633,gi|68126325	Leishmania_major.fasta	107640	1	9	13	34	0.00133	0.1	possibly correct	TRUE	Spectrum22913 scans:25879,	IcSGDPLHALQDMTGFSTMR	R	F	0.997	88	25.3	87.1	11.5	2		c2: Carbamidomethyl (+57.02)	1119.01	2236.01	2237.02	2	0.001533	0.6852	252689	633	652	TRUE
WT	WT1	File Name: VL_20120123_OLI_04.raw (F034674)	calpain-like cysteine peptidase; cysteine peptidase, Clan CA, family C2 [Leishmania major strain	gi|157868633,gi|68126325	Leishmania_major.fasta	107640	1	9	13	34	0.00133	0.1	possibly correct	TRUE	Spectrum22879 scans:25841,	IcSGDPLHALQDMTGFSTMR	R	F	0.997	63.1	25.3	61.5	9.52	2		c2: Carbamidomethyl (+57.02)	746.344	2236.01	2237.02	3	0.001227	0.5484	526214	633	652	TRUE
WT	WT1	File Name: VL_20120123_OLI_04.raw (F034674)	calpain-like cysteine peptidase; cysteine peptidase, Clan CA, family C2 [Leishmania major strain	gi|157868633,gi|68126325	Leishmania_major.fasta	107640	1	9	13	34	0.00133	0.1	possibly correct	TRUE	Spectrum22885 scans:25848,	IcSGDPLHALQDMTGFSTMR	R	F	0.997	63.9	25.2	63	7.31	2		c2: Carbamidomethyl (+57.02)	746.343	2236.01	2237.02	3	-0.0002432	-0.1087	855297	633	652	TRUE
WT	WT1	File Name: VL_20120123_OLI_04.raw (F034674)	calpain-like cysteine peptidase; cysteine peptidase, Clan CA, family C2 [Leishmania major strain	gi|157868633,gi|68126325	Leishmania_major.fasta	107640	1	9	13	34	0.00133	0.1	possibly correct	TRUE	Spectrum17472 scans:19766,	LDAGNRVFENFPK	R	F	0.997	32.3	25	26	0.658	2			502.928	1505.76	1506.77	3	0.0005121	0.3398	1176850	932	944	TRUE
WT	WT1	File Name: VL_20120123_OLI_04.raw (F034674)	calpain-like cysteine peptidase; cysteine peptidase, Clan CA, family C2 [Leishmania major strain	gi|157868633,gi|68126325	Leishmania_major.fasta	107640	1	9	13	34	0.00133	0.1	possibly correct	TRUE	Spectrum17498 scans:19795,	LDAGNRVFENFPK	R	F	0.997	32.3	25	31.5	3.7	2			753.889	1505.76	1506.77	2	-0.0002219	-0.1473	1135880	932	944	TRUE
WT	WT1	File Name: VL_20120123_OLI_04.raw (F034674)	calpain-like cysteine peptidase; cysteine peptidase, Clan CA, family C2 [Leishmania major strain	gi|157868633,gi|68126325	Leishmania_major.fasta	107640	1	9	13	34	0.00133	0.1	possibly correct	TRUE	Spectrum17506 scans:19804,	LDAGNRVFENFPK	R	F	0.997	33.2	25	32.2	2.74	2			753.888	1505.76	1506.77	2	-0.001682	-1.116	1155340	932	944	TRUE
WT	WT1	File Name: VL_20120123_OLI_04.raw (F034674)	calpain-like cysteine peptidase; cysteine peptidase, Clan CA, family C2 [Leishmania major strain	gi|157868633,gi|68126325	Leishmania_major.fasta	107640	1	9	13	34	0.00133	0.1	possibly correct	TRUE	Spectrum17486 scans:19782,	LDAGNRVFENFPK	R	F	0.997	23.3	25	19.5	0.886	2			502.928	1505.76	1506.77	3	-0.001588	-1.054	1736080	932	944	TRUE
WT	WT1	File Name: VL_20120123_OLI_04.raw (F034674)	calpain-like cysteine peptidase; cysteine peptidase, Clan CA, family C2 [Leishmania major strain	gi|157868633,gi|68126325	Leishmania_major.fasta	107640	1	9	13	34	0.00133	0.1	possibly correct	TRUE	Spectrum16906 scans:19130,	LMGMFR	R	H	0.946	37	25	32.8	0	2			377.69	753.366	754.374	2	-0.0003619	-0.4798	1164240	554	559	TRUE
WT	WT1	File Name: VL_20120123_OLI_04.raw (F034674)	calpain-like cysteine peptidase; cysteine peptidase, Clan CA, family C2 [Leishmania major strain	gi|157868633,gi|68126325	Leishmania_major.fasta	107640	1	9	13	34	0.00133	0.1	possibly correct	TRUE	Spectrum22574 scans:25498,	SATDPAEIWPAILEK	K	A	0.997	36.7	25	36.7	3.06	2			547.623	1639.85	1640.85	3	0.0002421	0.1475	168659	607	621	TRUE
WT	WT1	File Name: VL_20120123_OLI_04.raw (F034674)	calpain-like cysteine peptidase; cysteine peptidase, Clan CA, family C2 [Leishmania major strain	gi|157868633,gi|68126325	Leishmania_major.fasta	107640	1	9	13	34	0.00133	0.1	possibly correct	TRUE	Spectrum22447 scans:25356,	SATDPAEIWPAILEK	K	A	0.997	70.4	25	70.4	10.1	2			820.93	1639.85	1640.85	2	-0.0006619	-0.4034	786833	607	621	TRUE
WT	WT1	File Name: VL_20120123_OLI_04.raw (F034674)	calpain-like cysteine peptidase; cysteine peptidase, Clan CA, family C2 [Leishmania major strain	gi|157868633,gi|68126325	Leishmania_major.fasta	107640	1	9	13	34	0.00133	0.1	possibly correct	TRUE	Spectrum22436 scans:25343,	SATDPAEIWPAILEK	K	A	0.997	72.4	25	71	7.82	2			820.93	1639.85	1640.85	2	7.806e-05	0.04757	448926	607	621	TRUE
WT	WT1	File Name: VL_20120123_OLI_04.raw (F034674)	calpain-like cysteine peptidase; cysteine peptidase, Clan CA, family C2 [Leishmania major strain	gi|157868633,gi|68126325	Leishmania_major.fasta	107640	1	9	13	34	0.00133	0.1	possibly correct	TRUE	Spectrum22567 scans:25491,	SATDPAEIWPAILEK	K	A	0.997	79.7	25	79.7	11.3	2			820.93	1639.85	1640.85	2	-4.194e-05	-0.02556	9785940	607	621	TRUE
WT	WT1	File Name: VL_20120123_OLI_04.raw (F034674)	calpain-like cysteine peptidase; cysteine peptidase, Clan CA, family C2 [Leishmania major strain	gi|157868633,gi|68126325	Leishmania_major.fasta	107640	1	9	13	34	0.00133	0.1	possibly correct	TRUE	Spectrum22439 scans:25347,	SATDPAEIWPAILEK	K	A	0.997	80	25	77.3	10.9	2			820.931	1639.85	1640.85	2	0.0006781	0.4132	442519	607	621	TRUE
WT	WT1	File Name: VL_20120123_OLI_04.raw (F034674)	calpain-like cysteine peptidase; cysteine peptidase, Clan CA, family C2 [Leishmania major strain	gi|157868633,gi|68126325	Leishmania_major.fasta	107640	1	9	13	34	0.00133	0.1	possibly correct	TRUE	Spectrum22583 scans:25509,	SATDPAEIWPAILEK	K	A	0.997	84	25	84	12.1	2			820.931	1639.85	1640.85	2	0.0005581	0.3401	8787410	607	621	TRUE
WT	WT1	File Name: VL_20120123_OLI_04.raw (F034674)	calpain-like cysteine peptidase; cysteine peptidase, Clan CA, family C2 [Leishmania major strain	gi|157868633,gi|68126325	Leishmania_major.fasta	107640	1	9	13	34	0.00133	0.1	possibly correct	TRUE	Spectrum22575 scans:25500,	SATDPAEIWPAILEK	K	A	0.997	90.8	25	90.8	11.1	2			820.93	1639.84	1640.85	2	-0.001142	-0.6959	6925240	607	621	TRUE
WT	WT1	File Name: VL_20120123_OLI_04.raw (F034674)	calpain-like cysteine peptidase; cysteine peptidase, Clan CA, family C2 [Leishmania major strain	gi|157868633,gi|68126325	Leishmania_major.fasta	107640	1	9	13	34	0.00133	0.1	possibly correct	TRUE	Spectrum22272 scans:25159,	VFENFPKFEPELMEVEQPVQYQK	R	R	0.997	23.6	25	23.6	4.24	2			952.471	2854.39	2855.4	3	0.003312	1.16	471619	938	960	TRUE
WT	WT1	File Name: VL_20120123_OLI_04.raw (F034674)	calpain-like cysteine peptidase; cysteine peptidase, Clan CA, family C2 [Leishmania major strain	gi|157868633,gi|68126325	Leishmania_major.fasta	107640	1	9	13	34	0.00133	0.1	possibly correct	TRUE	Spectrum22267 scans:25153,	VFENFPKFEPELMEVEQPVQYQK	R	R	0.997	40.9	25	39.5	5.17	2			952.471	2854.39	2855.4	3	0.001662	0.5821	419481	938	960	TRUE
WT	WT1	File Name: VL_20120123_OLI_04.raw (F034674)	calpain-like cysteine peptidase; cysteine peptidase, Clan CA, family C2 [Leishmania major strain	gi|157868633,gi|68126325	Leishmania_major.fasta	107640	1	9	13	34	0.00133	0.1	possibly correct	TRUE	Spectrum22259 scans:25144,	VFENFPKFEPELMEVEQPVQYQK	R	R	0.997	41.9	25	37	4.92	2			952.47	2854.39	2855.4	3	-0.0003479	-0.1219	305504	938	960	TRUE
WT	WT1	File Name: VL_20120123_OLI_04.raw (F034674)	calpain-like cysteine peptidase; cysteine peptidase, Clan CA, family C2 [Leishmania major strain	gi|157868633,gi|68126325	Leishmania_major.fasta	107640	1	9	13	34	0.00133	0.1	possibly correct	TRUE	Spectrum17051 scans:19293,	WDANPDIAEEcNFQK	K	A	0.997	74.2	25.3	68.7	9.92	2		c11: Carbamidomethyl (+57.02)	918.895	1835.78	1836.79	2	-0.002907	-1.583	377724	750	764	TRUE
WT	WT1	File Name: VL_20120123_OLI_04.raw (F034674)	calpain-like cysteine peptidase; cysteine peptidase, Clan CA, family C2 [Leishmania major strain	gi|157868633,gi|68126325	Leishmania_major.fasta	107640	1	9	13	34	0.00133	0.1	possibly correct	TRUE	Spectrum17061 scans:19304,	WDANPDIAEEcNFQK	K	A	0.997	76.5	25.2	73.5	10.9	2		c11: Carbamidomethyl (+57.02)	918.896	1835.78	1836.79	2	-0.001187	-0.6464	413839	750	764	TRUE
WT	WT1	File Name: VL_20120123_OLI_04.raw (F034674)	vacuolar ATP synthase subunit B [Leishmania major strain Friedlin]	gi|157871956,gi|68127596	Leishmania_major.fasta	55520.1	0.617	1	1	1	3.9e-05	0.0303	possibly correct	TRUE	Spectrum22138 scans:25008,	TVLFLNLANDPTIER	K	I	0.974	51.3	25	50.7	0	2			858.468	1714.92	1715.93	2	-0.004942	-2.88	289881	241	255	TRUE
WT	WT1	File Name: VL_20120123_OLI_04.raw (F034674)	serine/threonine protein kinase [Leishmania major strain Friedlin]	gi|157873791,gi|68128469	Leishmania_major.fasta	149525	0.617	1	1	3	0.000117	0.00877	possibly correct	TRUE	Spectrum24400 scans:27551,	VQGWLAYITEIR	R	G	0.997	51.8	25	51.8	4.85	2			724.899	1447.78	1448.79	2	0.001918	1.324	95290.3	572	583	TRUE
WT	WT1	File Name: VL_20120123_OLI_04.raw (F034674)	serine/threonine protein kinase [Leishmania major strain Friedlin]	gi|157873791,gi|68128469	Leishmania_major.fasta	149525	0.617	1	1	3	0.000117	0.00877	possibly correct	TRUE	Spectrum24407 scans:27559,	VQGWLAYITEIR	R	G	0.997	52.9	25	52.8	4.48	2			724.899	1447.78	1448.79	2	0.0002181	0.1505	99527.9	572	583	TRUE
WT	WT1	File Name: VL_20120123_OLI_04.raw (F034674)	serine/threonine protein kinase [Leishmania major strain Friedlin]	gi|157873791,gi|68128469	Leishmania_major.fasta	149525	0.617	1	1	3	0.000117	0.00877	possibly correct	TRUE	Spectrum24414 scans:27567,	VQGWLAYITEIR	R	G	0.997	59.1	25	59.1	4.92	2			724.899	1447.78	1448.79	2	0.001918	1.324	131668	572	583	TRUE
WT	WT1	File Name: VL_20120123_OLI_04.raw (F034674)	conserved hypothetical protein [Leishmania major strain Friedlin]	gi|323363802,gi|72547712	Leishmania_major.fasta	81941.4	1	2	2	2	7.8e-05	0.0311	possibly correct	TRUE	Spectrum16233 scans:18375,	LIEPEEGLADASAR	R	E	0.997	63.9	25	63.9	5.8	2			735.875	1469.73	1470.74	2	-0.001782	-1.212	897226	272	285	TRUE
WT	WT1	File Name: VL_20120123_OLI_04.raw (F034674)	conserved hypothetical protein [Leishmania major strain Friedlin]	gi|323363802,gi|72547712	Leishmania_major.fasta	81941.4	1	2	2	2	7.8e-05	0.0311	possibly correct	TRUE	Spectrum9838 scans:11197,	QGDSYTVSR	K	G	0.997	55.5	25	39.7	3.44	2			506.738	1011.46	1012.47	2	-0.0007619	-0.7526	437984	18	26	TRUE
WT	WT1	File Name: VL_20120123_OLI_04.raw (F034674)	ABC transporter [Leishmania major strain Friedlin]	gi|157864126,gi|157864129,gi|68124069,gi|68124070	Leishmania_major.fasta	73352.2	0.998	2	2	5	0.000195	0.0518	possibly correct	TRUE	Spectrum25517 scans:28807,	EQQAGAYSPLMFFLGR	R	S	0.997	61.1	25	61.1	6.72	2			907.949	1813.88	1814.89	2	0.001498	0.8254	39085	458	473	TRUE
WT	WT1	File Name: VL_20120123_OLI_04.raw (F034674)	ABC transporter [Leishmania major strain Friedlin]	gi|157864126,gi|157864129,gi|68124069,gi|68124070	Leishmania_major.fasta	73352.2	0.998	2	2	5	0.000195	0.0518	possibly correct	TRUE	Spectrum25506 scans:28795,	EQQAGAYSPLMFFLGR	R	S	0.997	68.4	25	67.7	8	2			907.949	1813.88	1814.89	2	0.001378	0.7593	43499.1	458	473	TRUE
WT	WT1	File Name: VL_20120123_OLI_04.raw (F034674)	ABC transporter [Leishmania major strain Friedlin]	gi|157864126,gi|157864129,gi|68124069,gi|68124070	Leishmania_major.fasta	73352.2	0.998	2	2	5	0.000195	0.0518	possibly correct	TRUE	Spectrum25500 scans:28788,	EQQAGAYSPLMFFLGR	R	S	0.997	75.7	25	75.2	7.82	2			907.949	1813.88	1814.89	2	0.001858	1.024	37278	458	473	TRUE
WT	WT1	File Name: VL_20120123_OLI_04.raw (F034674)	ABC transporter [Leishmania major strain Friedlin]	gi|157864126,gi|157864129,gi|68124069,gi|68124070	Leishmania_major.fasta	73352.2	0.998	2	2	5	0.000195	0.0518	possibly correct	TRUE	Spectrum20808 scans:23513,	ILLLDEPTSGLDSVTSAK	K	V	0.997	55.3	25	55.3	7.62	2			930.003	1857.99	1859	2	-0.003422	-1.841	425637	225	242	TRUE
WT	WT1	File Name: VL_20120123_OLI_04.raw (F034674)	ABC transporter [Leishmania major strain Friedlin]	gi|157864126,gi|157864129,gi|68124069,gi|68124070	Leishmania_major.fasta	73352.2	0.998	2	2	5	0.000195	0.0518	possibly correct	TRUE	Spectrum20813 scans:23519,	ILLLDEPTSGLDSVTSAK	K	V	0.997	62.3	25	62.3	7.8	2			930.002	1857.99	1859	2	-0.004142	-2.228	359892	225	242	TRUE
WT	WT1	File Name: VL_20120123_OLI_04.raw (F034674)	elongation factor-1 gamma [Leishmania major]	gi|157865126,gi|51572291,gi|68124566	Leishmania_major.fasta	46235.9	0.617	1	1	3	0.000117	0.0495	possibly correct	TRUE	Spectrum21813 scans:24643,	ITDYLcWEGPTIPRPVLEGR	K	C	0.997	36.6	25	34.2	5.03	2		c6: Carbamidomethyl (+57.02)	791.407	2371.2	2372.21	3	0.0002068	0.08716	613322	382	401	TRUE
WT	WT1	File Name: VL_20120123_OLI_04.raw (F034674)	elongation factor-1 gamma [Leishmania major]	gi|157865126,gi|51572291,gi|68124566	Leishmania_major.fasta	46235.9	0.617	1	1	3	0.000117	0.0495	possibly correct	TRUE	Spectrum21828 scans:24660,	ITDYLcWEGPTIPRPVLEGR	K	C	0.997	47.9	25	47.7	4.02	2		c6: Carbamidomethyl (+57.02)	791.406	2371.19	2372.21	3	-0.004923	-2.075	506338	382	401	TRUE
WT	WT1	File Name: VL_20120123_OLI_04.raw (F034674)	elongation factor-1 gamma [Leishmania major]	gi|157865126,gi|51572291,gi|68124566	Leishmania_major.fasta	46235.9	0.617	1	1	3	0.000117	0.0495	possibly correct	TRUE	Spectrum21822 scans:24653,	ITDYLcWEGPTIPRPVLEGR	K	C	0.997	53.2	25	52.9	6.89	2		c6: Carbamidomethyl (+57.02)	791.405	2371.19	2372.21	3	-0.005283	-2.227	494864	382	401	TRUE
WT	WT1	File Name: VL_20120123_OLI_04.raw (F034674)	paraflagellar rod protein [Leishmania major strain Friedlin]	gi|157864043,gi|68223780	Leishmania_major.fasta	120991	1	5	5	7	0.000273	0.053	possibly correct	TRUE	Spectrum15420 scans:17463,	ALASDAVFTR	R	F	0.997	51.1	25	46.1	3.62	2			525.782	1049.55	1050.56	2	-0.001522	-1.449	896458	233	242	TRUE
WT	WT1	File Name: VL_20120123_OLI_04.raw (F034674)	paraflagellar rod protein [Leishmania major strain Friedlin]	gi|157864043,gi|68223780	Leishmania_major.fasta	120991	1	5	5	7	0.000273	0.053	possibly correct	TRUE	Spectrum15406 scans:17447,	ALASDAVFTR	R	F	0.997	51.5	25	47.7	4.89	2			525.782	1049.55	1050.56	2	-0.001042	-0.9918	1071950	233	242	TRUE
WT	WT1	File Name: VL_20120123_OLI_04.raw (F034674)	paraflagellar rod protein [Leishmania major strain Friedlin]	gi|157864043,gi|68223780	Leishmania_major.fasta	120991	1	5	5	7	0.000273	0.053	possibly correct	TRUE	Spectrum21217 scans:23973,	ALYLTLGDLR	R	F	0.997	64.9	25	60	4.25	2			567.829	1133.64	1134.65	2	-0.0007819	-0.6891	380792	811	820	TRUE
WT	WT1	File Name: VL_20120123_OLI_04.raw (F034674)	paraflagellar rod protein [Leishmania major strain Friedlin]	gi|157864043,gi|68223780	Leishmania_major.fasta	120991	1	5	5	7	0.000273	0.053	possibly correct	TRUE	Spectrum11990 scans:13612,	LSSVTATAPSGASER	R	L	0.997	44.9	25	44.1	5.6	2			717.367	1432.72	1433.72	2	0.003438	2.398	610850	110	124	TRUE
WT	WT1	File Name: VL_20120123_OLI_04.raw (F034674)	paraflagellar rod protein [Leishmania major strain Friedlin]	gi|157864043,gi|68223780	Leishmania_major.fasta	120991	1	5	5	7	0.000273	0.053	possibly correct	TRUE	Spectrum17082 scans:19328,	QREEDAASFAcFADAR	R	A	0.997	49.1	25.1	46.3	4.14	2		c11: Carbamidomethyl (+57.02)	615.272	1842.79	1843.8	3	-0.001093	-0.5929	494931	735	750	TRUE
WT	WT1	File Name: VL_20120123_OLI_04.raw (F034674)	paraflagellar rod protein [Leishmania major strain Friedlin]	gi|157864043,gi|68223780	Leishmania_major.fasta	120991	1	5	5	7	0.000273	0.053	possibly correct	TRUE	Spectrum17091 scans:19338,	QREEDAASFAcFADAR	R	A	0.997	56.1	25.1	48.3	8.27	2		c11: Carbamidomethyl (+57.02)	615.272	1842.79	1843.8	3	-0.001273	-0.6906	453657	735	750	TRUE
WT	WT1	File Name: VL_20120123_OLI_04.raw (F034674)	paraflagellar rod protein [Leishmania major strain Friedlin]	gi|157864043,gi|68223780	Leishmania_major.fasta	120991	1	5	5	7	0.000273	0.053	possibly correct	TRUE	Spectrum10833 scans:12313,	VIEEYTSK	R	L	0.996	35	25	35	2	2			484.749	967.484	968.494	2	-0.002162	-2.232	463632	644	651	TRUE
WT	WT1	File Name: VL_20120123_OLI_04.raw (F034674)	peroxidoxin [Leishmania major]	gi|3493627	Leishmania_major.fasta	22170.9	1	3	3	9	0.000351	0.156	possibly correct	TRUE	Spectrum12572 scans:14265,	HGEVcPANWK	K	K	0.997	45.2	25	45.2	4.07	2		c5: Carbamidomethyl (+57.02)	599.276	1196.54	1197.55	2	-0.001807	-1.509	638881	169	178	TRUE
WT	WT1	File Name: VL_20120123_OLI_04.raw (F034674)	peroxidoxin [Leishmania major]	gi|3493627	Leishmania_major.fasta	22170.9	1	3	3	9	0.000351	0.156	possibly correct	TRUE	Spectrum12548 scans:14238,	HGEVcPANWK	K	K	0.997	48.4	25	48.1	5.89	2		c5: Carbamidomethyl (+57.02)	599.276	1196.54	1197.55	2	-0.001927	-1.609	607097	169	178	TRUE
WT	WT1	File Name: VL_20120123_OLI_04.raw (F034674)	peroxidoxin [Leishmania major]	gi|3493627	Leishmania_major.fasta	22170.9	1	3	3	9	0.000351	0.156	possibly correct	TRUE	Spectrum12562 scans:14254,	HGEVcPANWK	K	K	0.997	55.9	25	55.9	6.6	2		c5: Carbamidomethyl (+57.02)	599.276	1196.54	1197.55	2	-0.001927	-1.609	572217	169	178	TRUE
WT	WT1	File Name: VL_20120123_OLI_04.raw (F034674)	peroxidoxin [Leishmania major]	gi|3493627	Leishmania_major.fasta	22170.9	1	3	3	9	0.000351	0.156	possibly correct	TRUE	Spectrum20999 scans:23728,	LLEAFQFVEK	R	H	0.997	59	25	59	3.72	2			612.337	1222.66	1223.67	2	-0.0007219	-0.59	436866	159	168	TRUE
WT	WT1	File Name: VL_20120123_OLI_04.raw (F034674)	peroxidoxin [Leishmania major]	gi|3493627	Leishmania_major.fasta	22170.9	1	3	3	9	0.000351	0.156	possibly correct	TRUE	Spectrum21006 scans:23736,	LLEAFQFVEK	R	H	0.997	63.2	25	63.2	4.72	2			612.337	1222.66	1223.67	2	-0.0003419	-0.2794	557314	159	168	TRUE
WT	WT1	File Name: VL_20120123_OLI_04.raw (F034674)	peroxidoxin [Leishmania major]	gi|3493627	Leishmania_major.fasta	22170.9	1	3	3	9	0.000351	0.156	possibly correct	TRUE	Spectrum21013 scans:23744,	LLEAFQFVEK	R	H	0.997	68.7	25	68.7	5.21	2			612.337	1222.66	1223.67	2	-0.0002219	-0.1814	846158	159	168	TRUE
WT	WT1	File Name: VL_20120123_OLI_04.raw (F034674)	peroxidoxin [Leishmania major]	gi|3493627	Leishmania_major.fasta	22170.9	1	3	3	9	0.000351	0.156	possibly correct	TRUE	Spectrum15477 scans:17527,	QITVNDMPVGR	R	S	0.997	49	25	42.2	4.72	2			615.318	1228.62	1229.63	2	-0.001282	-1.043	773970	141	151	TRUE
WT	WT1	File Name: VL_20120123_OLI_04.raw (F034674)	peroxidoxin [Leishmania major]	gi|3493627	Leishmania_major.fasta	22170.9	1	3	3	9	0.000351	0.156	possibly correct	TRUE	Spectrum15484 scans:17535,	QITVNDMPVGR	R	S	0.997	64.5	25	53.7	2.57	2			615.319	1228.62	1229.63	2	-0.0009219	-0.7498	934980	141	151	TRUE
WT	WT1	File Name: VL_20120123_OLI_04.raw (F034674)	peroxidoxin [Leishmania major]	gi|3493627	Leishmania_major.fasta	22170.9	1	3	3	9	0.000351	0.156	possibly correct	TRUE	Spectrum15467 scans:17516,	QITVNDMPVGR	R	S	0.997	82	25	69.8	1.96	2			615.318	1228.62	1229.63	2	-0.001282	-1.043	697476	141	151	TRUE
WT	WT1	File Name: VL_20120123_OLI_04.raw (F034674)	hypothetical protein [Leishmania major strain Friedlin]	gi|157864116,gi|68124064	Leishmania_major.fasta	75595.4	1	2	2	5	0.000195	0.0296	possibly correct	TRUE	Spectrum19631 scans:22192,	NAVLQLLSK	R	Q	0.994	48	25	48	0	2			493.305	984.596	985.604	2	-0.001002	-1.017	841590	128	136	TRUE
WT	WT1	File Name: VL_20120123_OLI_04.raw (F034674)	hypothetical protein [Leishmania major strain Friedlin]	gi|157864116,gi|68124064	Leishmania_major.fasta	75595.4	1	2	2	5	0.000195	0.0296	possibly correct	TRUE	Spectrum19626 scans:22186,	NAVLQLLSK	R	Q	0.997	51.8	25	51.8	0	2			493.305	984.596	985.604	2	-0.001202	-1.219	830715	128	136	TRUE
WT	WT1	File Name: VL_20120123_OLI_04.raw (F034674)	hypothetical protein [Leishmania major strain Friedlin]	gi|157864116,gi|68124064	Leishmania_major.fasta	75595.4	1	2	2	5	0.000195	0.0296	possibly correct	TRUE	Spectrum7432 scans:8493,	VASSSDDRTIK	R	L	0.956	41.1	25	39.1	0	2			589.803	1177.59	1178.6	2	-0.001962	-1.665	55462.9	448	458	TRUE
WT	WT1	File Name: VL_20120123_OLI_04.raw (F034674)	hypothetical protein [Leishmania major strain Friedlin]	gi|157864116,gi|68124064	Leishmania_major.fasta	75595.4	1	2	2	5	0.000195	0.0296	possibly correct	TRUE	Spectrum7457 scans:8521,	VASSSDDRTIK	R	L	0.997	44.8	25	37	2.64	2			589.803	1177.59	1178.6	2	-0.001842	-1.563	69668.1	448	458	TRUE
WT	WT1	File Name: VL_20120123_OLI_04.raw (F034674)	hypothetical protein [Leishmania major strain Friedlin]	gi|157864116,gi|68124064	Leishmania_major.fasta	75595.4	1	2	2	5	0.000195	0.0296	possibly correct	TRUE	Spectrum7449 scans:8512,	VASSSDDRTIK	R	L	0.997	52.4	25	52	3.29	2			589.804	1177.59	1178.6	2	-0.001222	-1.037	62995.4	448	458	TRUE
WT	WT1	File Name: VL_20120123_OLI_04.raw (F034674)	putative arginyl-tRNA synthetase [Leishmania major strain Friedlin]	gi|321438443,gi|73544389	Leishmania_major.fasta	78252.2	1	8	8	21	0.000819	0.116	possibly correct	TRUE	Spectrum22653 scans:25587,	FSFPLMVVK	R	S	0.997	34.4	25	31.5	3.64	2			534.302	1066.59	1067.6	2	0.0006381	0.5977	193010	411	419	TRUE
WT	WT1	File Name: VL_20120123_OLI_04.raw (F034674)	putative arginyl-tRNA synthetase [Leishmania major strain Friedlin]	gi|321438443,gi|73544389	Leishmania_major.fasta	78252.2	1	8	8	21	0.000819	0.116	possibly correct	TRUE	Spectrum22659 scans:25594,	FSFPLMVVK	R	S	0.997	41.9	25	38.9	3.4	2			534.302	1066.59	1067.6	2	0.0007581	0.7101	297655	411	419	TRUE
WT	WT1	File Name: VL_20120123_OLI_04.raw (F034674)	putative arginyl-tRNA synthetase [Leishmania major strain Friedlin]	gi|321438443,gi|73544389	Leishmania_major.fasta	78252.2	1	8	8	21	0.000819	0.116	possibly correct	TRUE	Spectrum22668 scans:25604,	FSFPLMVVK	R	S	0.997	43	25	39.7	2.62	2			534.301	1066.59	1067.6	2	-0.0004619	-0.4327	323143	411	419	TRUE
WT	WT1	File Name: VL_20120123_OLI_04.raw (F034674)	putative arginyl-tRNA synthetase [Leishmania major strain Friedlin]	gi|321438443,gi|73544389	Leishmania_major.fasta	78252.2	1	8	8	21	0.000819	0.116	possibly correct	TRUE	Spectrum26338 scans:29731,	KQLDPLFLEVFEAAGIVK	K	G	0.997	48.9	25	48.9	3.8	2			673.05	2016.13	2017.14	3	-0.002838	-1.407	22794.8	385	402	TRUE
WT	WT1	File Name: VL_20120123_OLI_04.raw (F034674)	putative arginyl-tRNA synthetase [Leishmania major strain Friedlin]	gi|321438443,gi|73544389	Leishmania_major.fasta	78252.2	1	8	8	21	0.000819	0.116	possibly correct	TRUE	Spectrum26322 scans:29713,	KQLDPLFLEVFEAAGIVK	K	G	0.997	49.2	25	49.2	3	2			673.051	2016.13	2017.14	3	0.001182	0.586	20998.8	385	402	TRUE
WT	WT1	File Name: VL_20120123_OLI_04.raw (F034674)	putative arginyl-tRNA synthetase [Leishmania major strain Friedlin]	gi|321438443,gi|73544389	Leishmania_major.fasta	78252.2	1	8	8	21	0.000819	0.116	possibly correct	TRUE	Spectrum18473 scans:20890,	LcLVELTR	R	I	0.997	30.5	25	21.2	4.02	2		c2: Carbamidomethyl (+57.02)	502.284	1002.55	1003.56	2	-0.0002072	-0.2065	581038	667	674	TRUE
WT	WT1	File Name: VL_20120123_OLI_04.raw (F034674)	putative arginyl-tRNA synthetase [Leishmania major strain Friedlin]	gi|321438443,gi|73544389	Leishmania_major.fasta	78252.2	1	8	8	21	0.000819	0.116	possibly correct	TRUE	Spectrum18459 scans:20874,	LcLVELTR	R	I	0.997	32.9	25	23.9	3.8	2		c2: Carbamidomethyl (+57.02)	502.284	1002.55	1003.56	2	0.0001728	0.1721	487644	667	674	TRUE
WT	WT1	File Name: VL_20120123_OLI_04.raw (F034674)	putative arginyl-tRNA synthetase [Leishmania major strain Friedlin]	gi|321438443,gi|73544389	Leishmania_major.fasta	78252.2	1	8	8	21	0.000819	0.116	possibly correct	TRUE	Spectrum18467 scans:20883,	LcLVELTR	R	I	0.997	37	25	30.6	2.21	2		c2: Carbamidomethyl (+57.02)	502.284	1002.55	1003.56	2	0.0004728	0.4711	524572	667	674	TRUE
WT	WT1	File Name: VL_20120123_OLI_04.raw (F034674)	putative arginyl-tRNA synthetase [Leishmania major strain Friedlin]	gi|321438443,gi|73544389	Leishmania_major.fasta	78252.2	1	8	8	21	0.000819	0.116	possibly correct	TRUE	Spectrum27394 scans:30966,	QLDPLFLEVFEAAGIVK	K	G	0.997	59.8	25	59.8	5	2			945.026	1888.04	1889.04	2	0.001718	0.9095	10737.2	386	402	TRUE
WT	WT1	File Name: VL_20120123_OLI_04.raw (F034674)	putative arginyl-tRNA synthetase [Leishmania major strain Friedlin]	gi|321438443,gi|73544389	Leishmania_major.fasta	78252.2	1	8	8	21	0.000819	0.116	possibly correct	TRUE	Spectrum27382 scans:30952,	QLDPLFLEVFEAAGIVK	K	G	0.997	68.8	25	68.8	7.92	2			945.024	1888.03	1889.04	2	-0.0004819	-0.2551	9822.99	386	402	TRUE
WT	WT1	File Name: VL_20120123_OLI_04.raw (F034674)	putative arginyl-tRNA synthetase [Leishmania major strain Friedlin]	gi|321438443,gi|73544389	Leishmania_major.fasta	78252.2	1	8	8	21	0.000819	0.116	possibly correct	TRUE	Spectrum14802 scans:16768,	STIIGESISR	R	L	0.997	51.4	25	51.4	5.31	2			531.792	1061.57	1062.58	2	-0.002462	-2.317	573709	146	155	TRUE
WT	WT1	File Name: VL_20120123_OLI_04.raw (F034674)	putative arginyl-tRNA synthetase [Leishmania major strain Friedlin]	gi|321438443,gi|73544389	Leishmania_major.fasta	78252.2	1	8	8	21	0.000819	0.116	possibly correct	TRUE	Spectrum14810 scans:16777,	STIIGESISR	R	L	0.997	70.2	25	67.8	5.96	2			531.792	1061.57	1062.58	2	-0.001842	-1.733	558212	146	155	TRUE
WT	WT1	File Name: VL_20120123_OLI_04.raw (F034674)	putative arginyl-tRNA synthetase [Leishmania major strain Friedlin]	gi|321438443,gi|73544389	Leishmania_major.fasta	78252.2	1	8	8	21	0.000819	0.116	possibly correct	TRUE	Spectrum22461 scans:25371,	TLELLNIETAERI	K	-	0.997	64.1	25	64.1	5.66	2			757.925	1513.83	1514.84	2	-0.0008019	-0.5294	264254	680	692	TRUE
WT	WT1	File Name: VL_20120123_OLI_04.raw (F034674)	putative arginyl-tRNA synthetase [Leishmania major strain Friedlin]	gi|321438443,gi|73544389	Leishmania_major.fasta	78252.2	1	8	8	21	0.000819	0.116	possibly correct	TRUE	Spectrum22468 scans:25379,	TLELLNIETAERI	K	-	0.997	68.2	25	61.8	5.06	2			757.925	1513.84	1514.84	2	0.0001781	0.1175	364345	680	692	TRUE
WT	WT1	File Name: VL_20120123_OLI_04.raw (F034674)	putative arginyl-tRNA synthetase [Leishmania major strain Friedlin]	gi|321438443,gi|73544389	Leishmania_major.fasta	78252.2	1	8	8	21	0.000819	0.116	possibly correct	TRUE	Spectrum22475 scans:25387,	TLELLNIETAERI	K	-	0.997	77.9	25	77.9	3.66	2			757.925	1513.83	1514.84	2	-0.0004419	-0.2917	350909	680	692	TRUE
WT	WT1	File Name: VL_20120123_OLI_04.raw (F034674)	putative arginyl-tRNA synthetase [Leishmania major strain Friedlin]	gi|321438443,gi|73544389	Leishmania_major.fasta	78252.2	1	8	8	21	0.000819	0.116	possibly correct	TRUE	Spectrum11239 scans:12768,	VLSQQQQPIK	K	M	0.987	43.9	25	36.6	0	2			584.837	1167.66	1168.67	2	-0.001122	-0.96	531077	55	64	TRUE
WT	WT1	File Name: VL_20120123_OLI_04.raw (F034674)	putative arginyl-tRNA synthetase [Leishmania major strain Friedlin]	gi|321438443,gi|73544389	Leishmania_major.fasta	78252.2	1	8	8	21	0.000819	0.116	possibly correct	TRUE	Spectrum11233 scans:12761,	VLSQQQQPIK	K	M	0.997	38.5	25	31.5	2.43	2			584.837	1167.66	1168.67	2	-0.001002	-0.8573	492856	55	64	TRUE
WT	WT1	File Name: VL_20120123_OLI_04.raw (F034674)	putative arginyl-tRNA synthetase [Leishmania major strain Friedlin]	gi|321438443,gi|73544389	Leishmania_major.fasta	78252.2	1	8	8	21	0.000819	0.116	possibly correct	TRUE	Spectrum11226 scans:12753,	VLSQQQQPIK	K	M	0.997	47.3	25	40.5	2.72	2			584.838	1167.66	1168.67	2	-0.0008819	-0.7547	405722	55	64	TRUE
WT	WT1	File Name: VL_20120123_OLI_04.raw (F034674)	putative arginyl-tRNA synthetase [Leishmania major strain Friedlin]	gi|321438443,gi|73544389	Leishmania_major.fasta	78252.2	1	8	8	21	0.000819	0.116	possibly correct	TRUE	Spectrum18923 scans:21396,	VLVDFSAPNIAK	R	E	0.997	50.9	25	50.9	4.59	2			637.36	1272.71	1273.72	2	-0.002322	-1.823	676187	126	137	TRUE
WT	WT1	File Name: VL_20120123_OLI_04.raw (F034674)	putative arginyl-tRNA synthetase [Leishmania major strain Friedlin]	gi|321438443,gi|73544389	Leishmania_major.fasta	78252.2	1	8	8	21	0.000819	0.116	possibly correct	TRUE	Spectrum18930 scans:21404,	VLVDFSAPNIAK	R	E	0.997	50.3	25	46.7	5.11	2			637.36	1272.71	1273.72	2	-0.001482	-1.163	600655	126	137	TRUE
WT	WT1	File Name: VL_20120123_OLI_04.raw (F034674)	putative arginyl-tRNA synthetase [Leishmania major strain Friedlin]	gi|321438443,gi|73544389	Leishmania_major.fasta	78252.2	1	8	8	21	0.000819	0.116	possibly correct	TRUE	Spectrum18907 scans:21378,	VLVDFSAPNIAK	R	E	0.997	58.6	25	58.6	5.27	2			637.36	1272.7	1273.72	2	-0.003302	-2.592	587167	126	137	TRUE
WT	WT1	File Name: VL_20120123_OLI_04.raw (F034674)	hypothetical protein [Leishmania major strain Friedlin]	gi|157867839,gi|68125927	Leishmania_major.fasta	77320.6	1	5	7	22	0.000858	0.0914	possibly correct	TRUE	Spectrum26297 scans:29685,	IGAVAVLLSPDSPSFPSVLALVSR	R	L	0.997	38.7	25	38.7	3.48	2			1198.18	2394.35	2395.36	2	0.0002581	0.1077	6114.95	452	475	TRUE
WT	WT1	File Name: VL_20120123_OLI_04.raw (F034674)	hypothetical protein [Leishmania major strain Friedlin]	gi|157867839,gi|68125927	Leishmania_major.fasta	77320.6	1	5	7	22	0.000858	0.0914	possibly correct	TRUE	Spectrum26282 scans:29668,	IGAVAVLLSPDSPSFPSVLALVSR	R	L	0.997	31.7	25	31.7	2	2			799.125	2394.35	2395.36	3	0.001342	0.5603	14748.7	452	475	TRUE
WT	WT1	File Name: VL_20120123_OLI_04.raw (F034674)	hypothetical protein [Leishmania major strain Friedlin]	gi|157867839,gi|68125927	Leishmania_major.fasta	77320.6	1	5	7	22	0.000858	0.0914	possibly correct	TRUE	Spectrum26289 scans:29676,	IGAVAVLLSPDSPSFPSVLALVSR	R	L	0.997	29.2	25	29.2	5.28	2			799.125	2394.35	2395.36	3	-0.0003079	-0.1286	14335.7	452	475	TRUE
WT	WT1	File Name: VL_20120123_OLI_04.raw (F034674)	hypothetical protein [Leishmania major strain Friedlin]	gi|157867839,gi|68125927	Leishmania_major.fasta	77320.6	1	5	7	22	0.000858	0.0914	possibly correct	TRUE	Spectrum26317 scans:29707,	IGAVAVLLSPDSPSFPSVLALVSR	R	L	0.997	47.3	25	47.3	8.7	2			1198.18	2394.35	2395.36	2	-0.002182	-0.9109	4887.69	452	475	TRUE
WT	WT1	File Name: VL_20120123_OLI_04.raw (F034674)	hypothetical protein [Leishmania major strain Friedlin]	gi|157867839,gi|68125927	Leishmania_major.fasta	77320.6	1	5	7	22	0.000858	0.0914	possibly correct	TRUE	Spectrum25637 scans:28942,	RIGAVAVLLSPDSPSFPSVLALVSR	K	L	0.997	39.7	25	39.7	2.47	2			851.158	2550.45	2551.46	3	-0.001418	-0.5557	25788.3	451	475	TRUE
WT	WT1	File Name: VL_20120123_OLI_04.raw (F034674)	hypothetical protein [Leishmania major strain Friedlin]	gi|157867839,gi|68125927	Leishmania_major.fasta	77320.6	1	5	7	22	0.000858	0.0914	possibly correct	TRUE	Spectrum25641 scans:28947,	RIGAVAVLLSPDSPSFPSVLALVSR	K	L	0.997	49	25	49	6.07	2			851.159	2550.45	2551.46	3	0.0004121	0.1615	25962.1	451	475	TRUE
WT	WT1	File Name: VL_20120123_OLI_04.raw (F034674)	hypothetical protein [Leishmania major strain Friedlin]	gi|157867839,gi|68125927	Leishmania_major.fasta	77320.6	1	5	7	22	0.000858	0.0914	possibly correct	TRUE	Spectrum17027 scans:19266,	SEDISPELLR	R	L	0.997	31.6	25	19.8	2.28	2			579.804	1157.59	1158.6	2	-0.0001019	-0.08799	866570	304	313	TRUE
WT	WT1	File Name: VL_20120123_OLI_04.raw (F034674)	hypothetical protein [Leishmania major strain Friedlin]	gi|157867839,gi|68125927	Leishmania_major.fasta	77320.6	1	5	7	22	0.000858	0.0914	possibly correct	TRUE	Spectrum17037 scans:19277,	SEDISPELLR	R	L	0.997	31.9	25	21.7	2.85	2			579.803	1157.59	1158.6	2	-0.0007019	-0.6059	582530	304	313	TRUE
WT	WT1	File Name: VL_20120123_OLI_04.raw (F034674)	hypothetical protein [Leishmania major strain Friedlin]	gi|157867839,gi|68125927	Leishmania_major.fasta	77320.6	1	5	7	22	0.000858	0.0914	possibly correct	TRUE	Spectrum24385 scans:27534,	SIVPLLTTFTQDAEPVVR	R	Q	0.997	53.6	25	53.6	5.68	2			993.55	1985.09	1986.09	2	0.001618	0.8147	42145.4	68	85	TRUE
WT	WT1	File Name: VL_20120123_OLI_04.raw (F034674)	hypothetical protein [Leishmania major strain Friedlin]	gi|157867839,gi|68125927	Leishmania_major.fasta	77320.6	1	5	7	22	0.000858	0.0914	possibly correct	TRUE	Spectrum24252 scans:27385,	SIVPLLTTFTQDAEPVVR	R	Q	0.997	62.6	25	62.6	7.41	2			993.55	1985.09	1986.09	2	0.002218	1.117	95789.8	68	85	TRUE
WT	WT1	File Name: VL_20120123_OLI_04.raw (F034674)	hypothetical protein [Leishmania major strain Friedlin]	gi|157867839,gi|68125927	Leishmania_major.fasta	77320.6	1	5	7	22	0.000858	0.0914	possibly correct	TRUE	Spectrum24375 scans:27523,	SIVPLLTTFTQDAEPVVR	R	Q	0.997	60.3	25	60.3	8.72	2			993.55	1985.08	1986.09	2	0.001118	0.5629	70554	68	85	TRUE
WT	WT1	File Name: VL_20120123_OLI_04.raw (F034674)	hypothetical protein [Leishmania major strain Friedlin]	gi|157867839,gi|68125927	Leishmania_major.fasta	77320.6	1	5	7	22	0.000858	0.0914	possibly correct	TRUE	Spectrum24255 scans:27388,	SIVPLLTTFTQDAEPVVR	R	Q	0.997	45.3	25	45.3	3.77	2			662.703	1985.09	1986.09	3	0.002132	1.073	62494.2	68	85	TRUE
WT	WT1	File Name: VL_20120123_OLI_04.raw (F034674)	hypothetical protein [Leishmania major strain Friedlin]	gi|157867839,gi|68125927	Leishmania_major.fasta	77320.6	1	5	7	22	0.000858	0.0914	possibly correct	TRUE	Spectrum24260 scans:27394,	SIVPLLTTFTQDAEPVVR	R	Q	0.997	63.5	25	63.5	7.33	2			993.549	1985.08	1986.09	2	0.0007581	0.3817	89574.2	68	85	TRUE
WT	WT1	File Name: VL_20120123_OLI_04.raw (F034674)	hypothetical protein [Leishmania major strain Friedlin]	gi|157867839,gi|68125927	Leishmania_major.fasta	77320.6	1	5	7	22	0.000858	0.0914	possibly correct	TRUE	Spectrum24367 scans:27514,	SIVPLLTTFTQDAEPVVR	R	Q	0.997	71.9	25	71.9	7.6	2			993.55	1985.09	1986.09	2	0.001738	0.8751	100068	68	85	TRUE
WT	WT1	File Name: VL_20120123_OLI_04.raw (F034674)	hypothetical protein [Leishmania major strain Friedlin]	gi|157867839,gi|68125927	Leishmania_major.fasta	77320.6	1	5	7	22	0.000858	0.0914	possibly correct	TRUE	Spectrum24376 scans:27524,	SIVPLLTTFTQDAEPVVR	R	Q	0.997	49.2	25	49.2	1.85	2			662.702	1985.08	1986.09	3	0.0004821	0.2427	42559.6	68	85	TRUE
WT	WT1	File Name: VL_20120123_OLI_04.raw (F034674)	hypothetical protein [Leishmania major strain Friedlin]	gi|157867839,gi|68125927	Leishmania_major.fasta	77320.6	1	5	7	22	0.000858	0.0914	possibly correct	TRUE	Spectrum24259 scans:27393,	SIVPLLTTFTQDAEPVVR	R	Q	0.997	50.7	25	50.7	3.09	2			662.701	1985.08	1986.09	3	-0.001138	-0.573	56248.4	68	85	TRUE
WT	WT1	File Name: VL_20120123_OLI_04.raw (F034674)	hypothetical protein [Leishmania major strain Friedlin]	gi|157867839,gi|68125927	Leishmania_major.fasta	77320.6	1	5	7	22	0.000858	0.0914	possibly correct	TRUE	Spectrum24364 scans:27511,	SIVPLLTTFTQDAEPVVR	R	Q	0.997	53.5	25	53.5	3.05	2			662.702	1985.08	1986.09	3	0.001052	0.5297	63053.1	68	85	TRUE
WT	WT1	File Name: VL_20120123_OLI_04.raw (F034674)	hypothetical protein [Leishmania major strain Friedlin]	gi|157867839,gi|68125927	Leishmania_major.fasta	77320.6	1	5	7	22	0.000858	0.0914	possibly correct	TRUE	Spectrum24269 scans:27404,	SIVPLLTTFTQDAEPVVR	R	Q	0.997	54.9	25	52	3.54	2			662.702	1985.08	1986.09	3	0.0004821	0.2427	66562.7	68	85	TRUE
WT	WT1	File Name: VL_20120123_OLI_04.raw (F034674)	hypothetical protein [Leishmania major strain Friedlin]	gi|157867839,gi|68125927	Leishmania_major.fasta	77320.6	1	5	7	22	0.000858	0.0914	possibly correct	TRUE	Spectrum24268 scans:27403,	SIVPLLTTFTQDAEPVVR	R	Q	0.997	81.5	25	81.5	7.55	2			993.549	1985.08	1986.09	2	0.0007581	0.3817	118528	68	85	TRUE
WT	WT1	File Name: VL_20120123_OLI_04.raw (F034674)	hypothetical protein [Leishmania major strain Friedlin]	gi|157867839,gi|68125927	Leishmania_major.fasta	77320.6	1	5	7	22	0.000858	0.0914	possibly correct	TRUE	Spectrum20129 scans:22751,	TSTYEPVAIILK	R	H	0.997	37.3	25	37.3	2.49	2			667.881	1333.75	1334.76	2	-0.001442	-1.08	727382	486	497	TRUE
WT	WT1	File Name: VL_20120123_OLI_04.raw (F034674)	hypothetical protein [Leishmania major strain Friedlin]	gi|157867839,gi|68125927	Leishmania_major.fasta	77320.6	1	5	7	22	0.000858	0.0914	possibly correct	TRUE	Spectrum20141 scans:22765,	TSTYEPVAIILK	R	H	0.997	40.3	25	38.8	4.62	2			667.881	1333.75	1334.76	2	-0.001942	-1.455	764050	486	497	TRUE
WT	WT1	File Name: VL_20120123_OLI_04.raw (F034674)	hypothetical protein [Leishmania major strain Friedlin]	gi|157867839,gi|68125927	Leishmania_major.fasta	77320.6	1	5	7	22	0.000858	0.0914	possibly correct	TRUE	Spectrum20136 scans:22759,	TSTYEPVAIILK	R	H	0.997	47.8	25	46.2	6.52	2			667.881	1333.75	1334.76	2	-0.001202	-0.9005	890104	486	497	TRUE
WT	WT1	File Name: VL_20120123_OLI_04.raw (F034674)	clathrin heavy chain [Leishmania major strain Friedlin]	gi|157876788,gi|68129811	Leishmania_major.fasta	190076	0.617	1	1	1	3.9e-05	0.00655	possibly correct	TRUE	Spectrum27329 scans:30886,	GLWEELFSVLR	R	N	0.997	31.8	25	31.8	4.15	2			674.867	1347.72	1348.73	2	-0.0002819	-0.209	14635.3	1310	1320	TRUE
WT	WT1	File Name: VL_20120123_OLI_04.raw (F034674)	RecName: Full=Actin	gi|1168337,gi|12311849,gi|241994876,gi|293049,gi|76363846	Leishmania_major.fasta	41991	1	11	13	28	0.00109	0.423	possibly correct	TRUE	Spectrum11057 scans:12565,	AGFSGDDAPR	K	H	0.997	51	25	44.3	4.35	2			496.724	991.434	992.443	2	-0.002022	-2.037	1893070	20	29	TRUE
WT	WT1	File Name: VL_20120123_OLI_04.raw (F034674)	RecName: Full=Actin	gi|1168337,gi|12311849,gi|241994876,gi|293049,gi|76363846	Leishmania_major.fasta	41991	1	11	13	28	0.00109	0.423	possibly correct	TRUE	Spectrum11051 scans:12558,	AGFSGDDAPR	K	H	0.997	57.3	25	46.7	3.51	2			496.724	991.434	992.443	2	-0.001762	-1.775	1263170	20	29	TRUE
WT	WT1	File Name: VL_20120123_OLI_04.raw (F034674)	RecName: Full=Actin	gi|1168337,gi|12311849,gi|241994876,gi|293049,gi|76363846	Leishmania_major.fasta	41991	1	11	13	28	0.00109	0.423	possibly correct	TRUE	Spectrum11065 scans:12574,	AGFSGDDAPR	K	H	0.997	65.6	25	57.5	3.28	2			496.725	991.435	992.443	2	-0.001102	-1.11	2049190	20	29	TRUE
WT	WT1	File Name: VL_20120123_OLI_04.raw (F034674)	RecName: Full=Actin	gi|1168337,gi|12311849,gi|241994876,gi|293049,gi|76363846	Leishmania_major.fasta	41991	1	11	13	28	0.00109	0.423	possibly correct	TRUE	Spectrum14355 scans:16267,	EISNLAPSSIKPK	K	V	0.974	43.6	25	36.1	0	2			692.395	1382.77	1383.78	2	-0.002322	-1.678	1413550	317	329	TRUE
WT	WT1	File Name: VL_20120123_OLI_04.raw (F034674)	RecName: Full=Actin	gi|1168337,gi|12311849,gi|241994876,gi|293049,gi|76363846	Leishmania_major.fasta	41991	1	11	13	28	0.00109	0.423	possibly correct	TRUE	Spectrum14360 scans:16273,	EISNLAPSSIKPK	K	V	0.997	43.7	25	37.4	2.13	2			692.395	1382.78	1383.78	2	-0.001822	-1.317	1258970	317	329	TRUE
WT	WT1	File Name: VL_20120123_OLI_04.raw (F034674)	RecName: Full=Actin	gi|1168337,gi|12311849,gi|241994876,gi|293049,gi|76363846	Leishmania_major.fasta	41991	1	11	13	28	0.00109	0.423	possibly correct	TRUE	Spectrum14372 scans:16286,	EISNLAPSSIKPK	K	V	0.997	53.4	25	47.5	4.31	2			692.395	1382.77	1383.78	2	-0.002322	-1.678	1039430	317	329	TRUE
WT	WT1	File Name: VL_20120123_OLI_04.raw (F034674)	RecName: Full=Actin	gi|1168337,gi|12311849,gi|241994876,gi|293049,gi|76363846	Leishmania_major.fasta	41991	1	11	13	28	0.00109	0.423	possibly correct	TRUE	Spectrum14188 scans:16080,	HVFPSIVGRPK	R	N	0.985	26.6	25	26.6	2.49	2			618.864	1235.71	1236.72	2	-0.0007419	-0.5999	752885	30	40	TRUE
WT	WT1	File Name: VL_20120123_OLI_04.raw (F034674)	RecName: Full=Actin	gi|1168337,gi|12311849,gi|241994876,gi|293049,gi|76363846	Leishmania_major.fasta	41991	1	11	13	28	0.00109	0.423	possibly correct	TRUE	Spectrum14202 scans:16096,	HVFPSIVGRPK	R	N	0.993	25.1	25	20.3	2.31	2			618.864	1235.71	1236.72	2	-0.001222	-0.9881	986538	30	40	TRUE
WT	WT1	File Name: VL_20120123_OLI_04.raw (F034674)	RecName: Full=Actin	gi|1168337,gi|12311849,gi|241994876,gi|293049,gi|76363846	Leishmania_major.fasta	41991	1	11	13	28	0.00109	0.423	possibly correct	TRUE	Spectrum11588 scans:13160,	KSEYDESGPSIVHNK	K	C	0.997	42	25	35.9	5.01	2			563.94	1688.8	1689.81	3	-0.003578	-2.117	881819	360	374	TRUE
WT	WT1	File Name: VL_20120123_OLI_04.raw (F034674)	RecName: Full=Actin	gi|1168337,gi|12311849,gi|241994876,gi|293049,gi|76363846	Leishmania_major.fasta	41991	1	11	13	28	0.00109	0.423	possibly correct	TRUE	Spectrum11581 scans:13152,	KSEYDESGPSIVHNK	K	C	0.997	46.9	25	41.2	6.47	2			563.94	1688.8	1689.81	3	-0.003968	-2.348	945873	360	374	TRUE
WT	WT1	File Name: VL_20120123_OLI_04.raw (F034674)	RecName: Full=Actin	gi|1168337,gi|12311849,gi|241994876,gi|293049,gi|76363846	Leishmania_major.fasta	41991	1	11	13	28	0.00109	0.423	possibly correct	TRUE	Spectrum24354 scans:27499,	NVKEQLcYVALDFEEEMTNSAK	R	S	0.997	51.3	25.1	48.9	7.48	2		c7: Carbamidomethyl (+57.02)	873.409	2617.2	2618.21	3	0.0004668	0.1783	64079.3	212	233	TRUE
WT	WT1	File Name: VL_20120123_OLI_04.raw (F034674)	RecName: Full=Actin	gi|1168337,gi|12311849,gi|241994876,gi|293049,gi|76363846	Leishmania_major.fasta	41991	1	11	13	28	0.00109	0.423	possibly correct	TRUE	Spectrum24338 scans:27481,	NVKEQLcYVALDFEEEMTNSAK	R	S	0.997	70.9	25.2	68.2	5.68	2		c7: Carbamidomethyl (+57.02)	873.409	2617.21	2618.21	3	0.002117	0.8085	46993	212	233	TRUE
WT	WT1	File Name: VL_20120123_OLI_04.raw (F034674)	RecName: Full=Actin	gi|1168337,gi|12311849,gi|241994876,gi|293049,gi|76363846	Leishmania_major.fasta	41991	1	11	13	28	0.00109	0.423	possibly correct	TRUE	Spectrum24344 scans:27488,	NVKEQLcYVALDFEEEMTNSAK	R	S	0.997	75.2	25.1	75.2	5.46	2		c7: Carbamidomethyl (+57.02)	873.409	2617.2	2618.21	3	-0.0002532	-0.09672	64866.5	212	233	TRUE
WT	WT1	File Name: VL_20120123_OLI_04.raw (F034674)	RecName: Full=Actin	gi|1168337,gi|12311849,gi|241994876,gi|293049,gi|76363846	Leishmania_major.fasta	41991	1	11	13	28	0.00109	0.423	possibly correct	TRUE	Spectrum20564 scans:23239,	SANEEAFELPDGNVMMVGNQR	K	F	0.997	32.7	25.4	32.7	2.72	2			770.015	2307.02	2308.03	3	-0.001398	-0.6057	270858	234	254	TRUE
WT	WT1	File Name: VL_20120123_OLI_04.raw (F034674)	RecName: Full=Actin	gi|1168337,gi|12311849,gi|241994876,gi|293049,gi|76363846	Leishmania_major.fasta	41991	1	11	13	28	0.00109	0.423	possibly correct	TRUE	Spectrum20547 scans:23220,	SANEEAFELPDGNVMMVGNQR	K	F	0.997	49.7	25.4	49.7	6.35	2			770.015	2307.02	2308.03	3	-0.001758	-0.7617	267169	234	254	TRUE
WT	WT1	File Name: VL_20120123_OLI_04.raw (F034674)	RecName: Full=Actin	gi|1168337,gi|12311849,gi|241994876,gi|293049,gi|76363846	Leishmania_major.fasta	41991	1	11	13	28	0.00109	0.423	possibly correct	TRUE	Spectrum20555 scans:23229,	SANEEAFELPDGNVMMVGNQR	K	F	0.997	86.1	25.4	86.1	9	2			1154.52	2307.03	2308.03	2	-0.0005819	-0.2521	336042	234	254	TRUE
WT	WT1	File Name: VL_20120123_OLI_04.raw (F034674)	RecName: Full=Actin	gi|1168337,gi|12311849,gi|241994876,gi|293049,gi|76363846	Leishmania_major.fasta	41991	1	11	13	28	0.00109	0.423	possibly correct	TRUE	Spectrum20355 scans:23005,	TTGIVLDAGDGVTHTVPIYEGYSLPHAVR	R	R	0.997	30.2	25	30.2	3.49	2			760.395	3037.55	3038.56	4	0.0006661	0.2192	1753050	149	177	TRUE
WT	WT1	File Name: VL_20120123_OLI_04.raw (F034674)	RecName: Full=Actin	gi|1168337,gi|12311849,gi|241994876,gi|293049,gi|76363846	Leishmania_major.fasta	41991	1	11	13	28	0.00109	0.423	possibly correct	TRUE	Spectrum20361 scans:23012,	TTGIVLDAGDGVTHTVPIYEGYSLPHAVR	R	R	0.997	43.8	25	43.8	3.96	2			760.395	3037.55	3038.56	4	-0.001294	-0.4258	1892280	149	177	TRUE
WT	WT1	File Name: VL_20120123_OLI_04.raw (F034674)	RecName: Full=Actin	gi|1168337,gi|12311849,gi|241994876,gi|293049,gi|76363846	Leishmania_major.fasta	41991	1	11	13	28	0.00109	0.423	possibly correct	TRUE	Spectrum20369 scans:23021,	TTGIVLDAGDGVTHTVPIYEGYSLPHAVR	R	R	0.997	36.5	25	36.5	7.22	2			760.395	3037.55	3038.56	4	-0.001534	-0.5048	2004500	149	177	TRUE
WT	WT1	File Name: VL_20120123_OLI_04.raw (F034674)	RecName: Full=Actin	gi|1168337,gi|12311849,gi|241994876,gi|293049,gi|76363846	Leishmania_major.fasta	41991	1	11	13	28	0.00109	0.423	possibly correct	TRUE	Spectrum20377 scans:23030,	TTGIVLDAGDGVTHTVPIYEGYSLPHAVR	R	R	0.997	64.9	25	64.9	8.02	2			1013.52	3037.55	3038.56	3	-0.0004079	-0.1343	1163160	149	177	TRUE
WT	WT1	File Name: VL_20120123_OLI_04.raw (F034674)	RecName: Full=Actin	gi|1168337,gi|12311849,gi|241994876,gi|293049,gi|76363846	Leishmania_major.fasta	41991	1	11	13	28	0.00109	0.423	possibly correct	TRUE	Spectrum20364 scans:23015,	TTGIVLDAGDGVTHTVPIYEGYSLPHAVR	R	R	0.997	66.8	25	66.8	7.48	2			1013.52	3037.55	3038.56	3	-0.001128	-0.3712	805394	149	177	TRUE
WT	WT1	File Name: VL_20120123_OLI_04.raw (F034674)	RecName: Full=Actin	gi|1168337,gi|12311849,gi|241994876,gi|293049,gi|76363846	Leishmania_major.fasta	41991	1	11	13	28	0.00109	0.423	possibly correct	TRUE	Spectrum20371 scans:23023,	TTGIVLDAGDGVTHTVPIYEGYSLPHAVR	R	R	0.997	70.1	25	70.1	6.72	2			1013.52	3037.55	3038.56	3	-0.0004079	-0.1343	946651	149	177	TRUE
WT	WT1	File Name: VL_20120123_OLI_04.raw (F034674)	RecName: Full=Actin	gi|1168337,gi|12311849,gi|241994876,gi|293049,gi|76363846	Leishmania_major.fasta	41991	1	11	13	28	0.00109	0.423	possibly correct	TRUE	Spectrum10911 scans:12401,	TVYVGDEAQSK	K	R	0.997	36	25	36	2.07	2			598.793	1195.57	1196.58	2	-0.001402	-1.172	487183	52	62	TRUE
WT	WT1	File Name: VL_20120123_OLI_04.raw (F034674)	RecName: Full=Actin	gi|1168337,gi|12311849,gi|241994876,gi|293049,gi|76363846	Leishmania_major.fasta	41991	1	11	13	28	0.00109	0.423	possibly correct	TRUE	Spectrum10439 scans:11872,	TVYVGDEAQSKR	K	G	0.997	45	25	38.3	2.6	2			676.843	1351.67	1352.68	2	-0.002022	-1.495	394831	52	63	TRUE
WT	WT1	File Name: VL_20120123_OLI_04.raw (F034674)	RecName: Full=Actin	gi|1168337,gi|12311849,gi|241994876,gi|293049,gi|76363846	Leishmania_major.fasta	41991	1	11	13	28	0.00109	0.423	possibly correct	TRUE	Spectrum10434 scans:11866,	TVYVGDEAQSKR	K	G	0.997	44.5	25	39.2	3.92	2			676.843	1351.67	1352.68	2	-0.001422	-1.051	354465	52	63	TRUE
WT	WT1	File Name: VL_20120123_OLI_04.raw (F034674)	RecName: Full=Actin	gi|1168337,gi|12311849,gi|241994876,gi|293049,gi|76363846	Leishmania_major.fasta	41991	1	11	13	28	0.00109	0.423	possibly correct	TRUE	Spectrum10449 scans:11883,	TVYVGDEAQSKR	K	G	0.997	48.2	25	34.4	4.7	2			676.842	1351.67	1352.68	2	-0.003262	-2.411	482427	52	63	TRUE
WT	WT1	File Name: VL_20120123_OLI_04.raw (F034674)	RecName: Full=Actin	gi|1168337,gi|12311849,gi|241994876,gi|293049,gi|76363846	Leishmania_major.fasta	41991	1	11	13	28	0.00109	0.423	possibly correct	TRUE	Spectrum16527 scans:18704,	VNPEQHNVLLTEAPMNPK	R	Q	0.997	42.3	25	42.3	2.4	2			677.682	2030.02	2031.03	3	-0.002398	-1.181	762850	97	114	TRUE
WT	WT1	File Name: VL_20120123_OLI_04.raw (F034674)	RecName: Full=Actin	gi|1168337,gi|12311849,gi|241994876,gi|293049,gi|76363846	Leishmania_major.fasta	41991	1	11	13	28	0.00109	0.423	possibly correct	TRUE	Spectrum8548 scans:9747,	VVAPPERK	K	Y	0.997	28.5	25	26.6	4.72	2			448.271	894.528	895.536	2	-0.0009619	-1.074	610823	330	337	TRUE
WT	WT1	File Name: VL_20120123_OLI_04.raw (F034674)	oligopeptidase b; serine peptidase, clan SC, family S9A-like protein [Leishmania major]	gi|157865086,gi|308198402,gi|4581757,gi|68124546	Leishmania_major.fasta	83003.4	1	4	4	8	0.000312	0.0588	possibly correct	TRUE	Spectrum16759 scans:18965,	AWYEIGAK	R	Y	0.997	26.3	25	16.5	2.85	2			469.242	936.47	937.478	2	-0.001062	-1.133	1564550	535	542	TRUE
WT	WT1	File Name: VL_20120123_OLI_04.raw (F034674)	oligopeptidase b; serine peptidase, clan SC, family S9A-like protein [Leishmania major]	gi|157865086,gi|308198402,gi|4581757,gi|68124546	Leishmania_major.fasta	83003.4	1	4	4	8	0.000312	0.0588	possibly correct	TRUE	Spectrum14988 scans:16978,	EVGGGFDAANYKVER	R	R	0.997	25.5	25	19.6	3.28	2			537.93	1610.77	1611.78	3	-0.0008279	-0.5137	1422560	448	462	TRUE
WT	WT1	File Name: VL_20120123_OLI_04.raw (F034674)	oligopeptidase b; serine peptidase, clan SC, family S9A-like protein [Leishmania major]	gi|157865086,gi|308198402,gi|4581757,gi|68124546	Leishmania_major.fasta	83003.4	1	4	4	8	0.000312	0.0588	possibly correct	TRUE	Spectrum14976 scans:16964,	EVGGGFDAANYKVER	R	R	0.997	24.9	25	23.5	3.42	2			537.929	1610.77	1611.78	3	-0.002478	-1.537	888384	448	462	TRUE
WT	WT1	File Name: VL_20120123_OLI_04.raw (F034674)	oligopeptidase b; serine peptidase, clan SC, family S9A-like protein [Leishmania major]	gi|157865086,gi|308198402,gi|4581757,gi|68124546	Leishmania_major.fasta	83003.4	1	4	4	8	0.000312	0.0588	possibly correct	TRUE	Spectrum14980 scans:16969,	EVGGGFDAANYKVER	R	R	0.997	36.3	25	35.2	2.72	2			537.93	1610.77	1611.78	3	-0.001908	-1.184	1189520	448	462	TRUE
WT	WT1	File Name: VL_20120123_OLI_04.raw (F034674)	oligopeptidase b; serine peptidase, clan SC, family S9A-like protein [Leishmania major]	gi|157865086,gi|308198402,gi|4581757,gi|68124546	Leishmania_major.fasta	83003.4	1	4	4	8	0.000312	0.0588	possibly correct	TRUE	Spectrum14428 scans:16349,	LTTPSQLAcEGR	K	S	0.997	46.4	25	46.2	3.92	2		c9: Carbamidomethyl (+57.02)	666.832	1331.65	1332.66	2	-0.001267	-0.9509	855271	565	576	TRUE
WT	WT1	File Name: VL_20120123_OLI_04.raw (F034674)	oligopeptidase b; serine peptidase, clan SC, family S9A-like protein [Leishmania major]	gi|157865086,gi|308198402,gi|4581757,gi|68124546	Leishmania_major.fasta	83003.4	1	4	4	8	0.000312	0.0588	possibly correct	TRUE	Spectrum14435 scans:16357,	LTTPSQLAcEGR	K	S	0.997	61.5	25	60.7	3.6	2		c9: Carbamidomethyl (+57.02)	666.832	1331.65	1332.66	2	-0.001767	-1.326	876792	565	576	TRUE
WT	WT1	File Name: VL_20120123_OLI_04.raw (F034674)	oligopeptidase b; serine peptidase, clan SC, family S9A-like protein [Leishmania major]	gi|157865086,gi|308198402,gi|4581757,gi|68124546	Leishmania_major.fasta	83003.4	1	4	4	8	0.000312	0.0588	possibly correct	TRUE	Spectrum14446 scans:16369,	LTTPSQLAcEGR	K	S	0.997	63.7	25	63.7	5.05	2		c9: Carbamidomethyl (+57.02)	666.832	1331.65	1332.66	2	-0.002007	-1.506	1146800	565	576	TRUE
WT	WT1	File Name: VL_20120123_OLI_04.raw (F034674)	oligopeptidase b; serine peptidase, clan SC, family S9A-like protein [Leishmania major]	gi|157865086,gi|308198402,gi|4581757,gi|68124546	Leishmania_major.fasta	83003.4	1	4	4	8	0.000312	0.0588	possibly correct	TRUE	Spectrum14668 scans:16618,	VAYWEPAK	R	W	0.992	28.7	25	28.7	2.33	2			482.25	962.486	963.493	2	7.806e-05	0.08102	1163050	665	672	TRUE
WT	WT1	File Name: VL_20120123_OLI_04.raw (F034674)	hypothetical protein [Leishmania major strain Friedlin]	gi|157870902,gi|68127068	Leishmania_major.fasta	109024	1	10	11	28	0.00109	0.103	possibly correct	TRUE	Spectrum20120 scans:22741,	AFALLLR	R	G	0.995	32.6	25	32.6	1.96	2			402.26	802.505	803.514	2	-0.001582	-1.969	900183	814	820	TRUE
WT	WT1	File Name: VL_20120123_OLI_04.raw (F034674)	hypothetical protein [Leishmania major strain Friedlin]	gi|157870902,gi|68127068	Leishmania_major.fasta	109024	1	10	11	28	0.00109	0.103	possibly correct	TRUE	Spectrum8570 scans:9772,	INAIQQKR	R	N	0.97	40.3	25	14.7	0	2			485.793	969.571	970.579	2	-0.001122	-1.156	482798	407	414	TRUE
WT	WT1	File Name: VL_20120123_OLI_04.raw (F034674)	hypothetical protein [Leishmania major strain Friedlin]	gi|157870902,gi|68127068	Leishmania_major.fasta	109024	1	10	11	28	0.00109	0.103	possibly correct	TRUE	Spectrum8578 scans:9781,	INAIQQKR	R	N	0.997	40.9	25	18.6	2.21	2			485.793	969.571	970.579	2	-0.001302	-1.341	480742	407	414	TRUE
WT	WT1	File Name: VL_20120123_OLI_04.raw (F034674)	hypothetical protein [Leishmania major strain Friedlin]	gi|157870902,gi|68127068	Leishmania_major.fasta	109024	1	10	11	28	0.00109	0.103	possibly correct	TRUE	Spectrum19798 scans:22379,	LDQDINELRDELVVAR	R	M	0.997	43.5	25	42.6	3.29	2			633.336	1896.99	1898	3	-0.005708	-3.007	947644	365	380	TRUE
WT	WT1	File Name: VL_20120123_OLI_04.raw (F034674)	hypothetical protein [Leishmania major strain Friedlin]	gi|157870902,gi|68127068	Leishmania_major.fasta	109024	1	10	11	28	0.00109	0.103	possibly correct	TRUE	Spectrum19815 scans:22398,	LDQDINELRDELVVAR	R	M	0.997	50.9	25	49.9	2.66	2			633.337	1896.99	1898	3	-0.001478	-0.7787	971755	365	380	TRUE
WT	WT1	File Name: VL_20120123_OLI_04.raw (F034674)	hypothetical protein [Leishmania major strain Friedlin]	gi|157870902,gi|68127068	Leishmania_major.fasta	109024	1	10	11	28	0.00109	0.103	possibly correct	TRUE	Spectrum19803 scans:22385,	LDQDINELRDELVVAR	R	M	0.997	51.3	25	49.9	1.24	2			633.337	1896.99	1898	3	-0.0007579	-0.3993	742605	365	380	TRUE
WT	WT1	File Name: VL_20120123_OLI_04.raw (F034674)	hypothetical protein [Leishmania major strain Friedlin]	gi|157870902,gi|68127068	Leishmania_major.fasta	109024	1	10	11	28	0.00109	0.103	possibly correct	TRUE	Spectrum16752 scans:18957,	LREETNQLEEELGAR	R	Q	0.997	32	25	32	3.12	2			596.302	1785.88	1786.89	3	-0.002238	-1.252	1169940	497	511	TRUE
WT	WT1	File Name: VL_20120123_OLI_04.raw (F034674)	hypothetical protein [Leishmania major strain Friedlin]	gi|157870902,gi|68127068	Leishmania_major.fasta	109024	1	10	11	28	0.00109	0.103	possibly correct	TRUE	Spectrum16764 scans:18971,	LREETNQLEEELGAR	R	Q	0.997	43.4	25	41.1	3.68	2			596.303	1785.89	1786.89	3	0.001062	0.5944	1977860	497	511	TRUE
WT	WT1	File Name: VL_20120123_OLI_04.raw (F034674)	hypothetical protein [Leishmania major strain Friedlin]	gi|157870902,gi|68127068	Leishmania_major.fasta	109024	1	10	11	28	0.00109	0.103	possibly correct	TRUE	Spectrum16773 scans:18981,	LREETNQLEEELGAR	R	Q	0.997	63.3	25	60.9	5.82	2			893.95	1785.88	1786.89	2	-0.0008819	-0.4936	913150	497	511	TRUE
WT	WT1	File Name: VL_20120123_OLI_04.raw (F034674)	hypothetical protein [Leishmania major strain Friedlin]	gi|157870902,gi|68127068	Leishmania_major.fasta	109024	1	10	11	28	0.00109	0.103	possibly correct	TRUE	Spectrum16766 scans:18973,	LREETNQLEEELGAR	R	Q	0.997	73.7	25	71.2	5.82	2			893.951	1785.89	1786.89	2	0.001198	0.6705	799828	497	511	TRUE
WT	WT1	File Name: VL_20120123_OLI_04.raw (F034674)	hypothetical protein [Leishmania major strain Friedlin]	gi|157870902,gi|68127068	Leishmania_major.fasta	109024	1	10	11	28	0.00109	0.103	possibly correct	TRUE	Spectrum16758 scans:18964,	LREETNQLEEELGAR	R	Q	0.997	47.5	25	41.7	4.24	2			596.302	1785.88	1786.89	3	-0.001878	-1.051	1667440	497	511	TRUE
WT	WT1	File Name: VL_20120123_OLI_04.raw (F034674)	hypothetical protein [Leishmania major strain Friedlin]	gi|157870902,gi|68127068	Leishmania_major.fasta	109024	1	10	11	28	0.00109	0.103	possibly correct	TRUE	Spectrum16780 scans:18989,	LREETNQLEEELGAR	R	Q	0.997	88.9	25	88.9	8.3	2			893.949	1785.88	1786.89	2	-0.002102	-1.176	1035180	497	511	TRUE
WT	WT1	File Name: VL_20120123_OLI_04.raw (F034674)	hypothetical protein [Leishmania major strain Friedlin]	gi|157870902,gi|68127068	Leishmania_major.fasta	109024	1	10	11	28	0.00109	0.103	possibly correct	TRUE	Spectrum18123 scans:20497,	NRQNLVMFSYGVR	K	S	0.997	48.1	25	42.8	2.72	2			528.608	1582.8	1583.81	3	-0.0005779	-0.3649	647245	80	92	TRUE
WT	WT1	File Name: VL_20120123_OLI_04.raw (F034674)	hypothetical protein [Leishmania major strain Friedlin]	gi|157870902,gi|68127068	Leishmania_major.fasta	109024	1	10	11	28	0.00109	0.103	possibly correct	TRUE	Spectrum18464 scans:20880,	QFDEVFLQEK	R	K	0.979	43.4	25	28.6	0	2			641.82	1281.63	1282.63	2	0.0008181	0.6378	868678	634	643	TRUE
WT	WT1	File Name: VL_20120123_OLI_04.raw (F034674)	hypothetical protein [Leishmania major strain Friedlin]	gi|157870902,gi|68127068	Leishmania_major.fasta	109024	1	10	11	28	0.00109	0.103	possibly correct	TRUE	Spectrum18439 scans:20852,	QFDEVFLQEK	R	K	0.997	50	25	39.1	2.26	2			641.819	1281.62	1282.63	2	-0.001502	-1.171	702919	634	643	TRUE
WT	WT1	File Name: VL_20120123_OLI_04.raw (F034674)	hypothetical protein [Leishmania major strain Friedlin]	gi|157870902,gi|68127068	Leishmania_major.fasta	109024	1	10	11	28	0.00109	0.103	possibly correct	TRUE	Spectrum18448 scans:20862,	QFDEVFLQEK	R	K	0.997	66.4	25	52.4	2.85	2			641.818	1281.62	1282.63	2	-0.001862	-1.452	813658	634	643	TRUE
WT	WT1	File Name: VL_20120123_OLI_04.raw (F034674)	hypothetical protein [Leishmania major strain Friedlin]	gi|157870902,gi|68127068	Leishmania_major.fasta	109024	1	10	11	28	0.00109	0.103	possibly correct	TRUE	Spectrum16978 scans:19211,	QFDEVFLQEKK	R	T	0.997	31.6	25	27	2.09	2			470.913	1409.72	1410.73	3	-0.001828	-1.296	972443	634	644	TRUE
WT	WT1	File Name: VL_20120123_OLI_04.raw (F034674)	hypothetical protein [Leishmania major strain Friedlin]	gi|157870902,gi|68127068	Leishmania_major.fasta	109024	1	10	11	28	0.00109	0.103	possibly correct	TRUE	Spectrum16995 scans:19230,	QFDEVFLQEKK	R	T	0.997	40	25	34.9	1.96	2			470.913	1409.72	1410.73	3	-0.002128	-1.508	969866	634	644	TRUE
WT	WT1	File Name: VL_20120123_OLI_04.raw (F034674)	hypothetical protein [Leishmania major strain Friedlin]	gi|157870902,gi|68127068	Leishmania_major.fasta	109024	1	10	11	28	0.00109	0.103	possibly correct	TRUE	Spectrum16972 scans:19204,	QFDEVFLQEKK	R	T	0.997	45.8	25	45.8	2.48	2			470.913	1409.72	1410.73	3	-0.001738	-1.232	934870	634	644	TRUE
WT	WT1	File Name: VL_20120123_OLI_04.raw (F034674)	hypothetical protein [Leishmania major strain Friedlin]	gi|157870902,gi|68127068	Leishmania_major.fasta	109024	1	10	11	28	0.00109	0.103	possibly correct	TRUE	Spectrum16470 scans:18640,	RKPPVTIWLR	R	D	0.997	38.7	25	38.7	0.959	2			422.599	1264.78	1265.78	3	-0.001798	-1.42	1439280	748	757	TRUE
WT	WT1	File Name: VL_20120123_OLI_04.raw (F034674)	hypothetical protein [Leishmania major strain Friedlin]	gi|157870902,gi|68127068	Leishmania_major.fasta	109024	1	10	11	28	0.00109	0.103	possibly correct	TRUE	Spectrum16481 scans:18653,	RKPPVTIWLR	R	D	0.997	41.8	25	41.8	4.64	2			422.6	1264.78	1265.78	3	0.001142	0.9023	1906530	748	757	TRUE
WT	WT1	File Name: VL_20120123_OLI_04.raw (F034674)	hypothetical protein [Leishmania major strain Friedlin]	gi|157870902,gi|68127068	Leishmania_major.fasta	109024	1	10	11	28	0.00109	0.103	possibly correct	TRUE	Spectrum16474 scans:18645,	RKPPVTIWLR	R	D	0.997	41.9	25	41.9	4.4	2			422.599	1264.78	1265.78	3	-0.001258	-0.9938	1716120	748	757	TRUE
WT	WT1	File Name: VL_20120123_OLI_04.raw (F034674)	hypothetical protein [Leishmania major strain Friedlin]	gi|157870902,gi|68127068	Leishmania_major.fasta	109024	1	10	11	28	0.00109	0.103	possibly correct	TRUE	Spectrum10951 scans:12446,	SPSDHPVALR	K	S	0.997	38	25	32.1	3.05	2			539.785	1077.56	1078.56	2	-0.001002	-0.929	572013	16	25	TRUE
WT	WT1	File Name: VL_20120123_OLI_04.raw (F034674)	hypothetical protein [Leishmania major strain Friedlin]	gi|157870902,gi|68127068	Leishmania_major.fasta	109024	1	10	11	28	0.00109	0.103	possibly correct	TRUE	Spectrum10944 scans:12438,	SPSDHPVALR	K	S	0.997	47.3	25	36.9	4.2	2			539.785	1077.55	1078.56	2	-0.001862	-1.726	567093	16	25	TRUE
WT	WT1	File Name: VL_20120123_OLI_04.raw (F034674)	hypothetical protein [Leishmania major strain Friedlin]	gi|157870902,gi|68127068	Leishmania_major.fasta	109024	1	10	11	28	0.00109	0.103	possibly correct	TRUE	Spectrum10958 scans:12454,	SPSDHPVALR	K	S	0.997	50.6	25	38.2	2.41	2			539.785	1077.56	1078.56	2	-0.001502	-1.393	629948	16	25	TRUE
WT	WT1	File Name: VL_20120123_OLI_04.raw (F034674)	hypothetical protein [Leishmania major strain Friedlin]	gi|157870902,gi|68127068	Leishmania_major.fasta	109024	1	10	11	28	0.00109	0.103	possibly correct	TRUE	Spectrum15536 scans:17594,	VSSGLDLVR	R	S	0.997	62.7	25	52.2	0	2			473.272	944.529	945.536	2	-0.0005019	-0.5309	1171240	935	943	TRUE
WT	WT1	File Name: VL_20120123_OLI_04.raw (F034674)	hypothetical protein [Leishmania major strain Friedlin]	gi|157870902,gi|68127068	Leishmania_major.fasta	109024	1	10	11	28	0.00109	0.103	possibly correct	TRUE	Spectrum15525 scans:17581,	VSSGLDLVR	R	S	0.997	61.1	25	50	3.31	2			473.271	944.528	945.536	2	-0.001182	-1.25	845346	935	943	TRUE
WT	WT1	File Name: VL_20120123_OLI_04.raw (F034674)	hypothetical protein [Leishmania major strain Friedlin]	gi|157870902,gi|68127068	Leishmania_major.fasta	109024	1	10	11	28	0.00109	0.103	possibly correct	TRUE	Spectrum15528 scans:17585,	VSSGLDLVR	R	S	0.997	60.8	25	50.3	2.59	2			473.272	944.529	945.536	2	-0.0005619	-0.5943	955500	935	943	TRUE
WT	WT1	File Name: VL_20120123_OLI_04.raw (F034674)	protein kinase; serine/threonine-protein kinase [Leishmania major strain Friedlin]	gi|157870892,gi|68127063	Leishmania_major.fasta	44271.9	0.998	2	2	7	0.000273	0.0799	possibly correct	TRUE	Spectrum22158 scans:25031,	ANSFVGSPFYVAPDVLR	R	Q	0.997	46.2	25	45.1	5.85	2			919.976	1837.94	1838.94	2	0.001318	0.7167	513536	209	225	TRUE
WT	WT1	File Name: VL_20120123_OLI_04.raw (F034674)	protein kinase; serine/threonine-protein kinase [Leishmania major strain Friedlin]	gi|157870892,gi|68127063	Leishmania_major.fasta	44271.9	0.998	2	2	7	0.000273	0.0799	possibly correct	TRUE	Spectrum22179 scans:25055,	ANSFVGSPFYVAPDVLR	R	Q	0.997	64.5	25	62.7	10.5	2			919.977	1837.94	1838.94	2	0.003158	1.717	1285080	209	225	TRUE
WT	WT1	File Name: VL_20120123_OLI_04.raw (F034674)	protein kinase; serine/threonine-protein kinase [Leishmania major strain Friedlin]	gi|157870892,gi|68127063	Leishmania_major.fasta	44271.9	0.998	2	2	7	0.000273	0.0799	possibly correct	TRUE	Spectrum22163 scans:25037,	ANSFVGSPFYVAPDVLR	R	Q	0.997	93.9	25	90.1	12.2	2			919.976	1837.94	1838.94	2	0.002178	1.184	647291	209	225	TRUE
WT	WT1	File Name: VL_20120123_OLI_04.raw (F034674)	protein kinase; serine/threonine-protein kinase [Leishmania major strain Friedlin]	gi|157870892,gi|68127063	Leishmania_major.fasta	44271.9	0.998	2	2	7	0.000273	0.0799	possibly correct	TRUE	Spectrum22171 scans:25046,	ANSFVGSPFYVAPDVLR	R	Q	0.997	106	25	104	10.9	2			919.974	1837.93	1838.94	2	-0.002102	-1.143	895422	209	225	TRUE
WT	WT1	File Name: VL_20120123_OLI_04.raw (F034674)	protein kinase; serine/threonine-protein kinase [Leishmania major strain Friedlin]	gi|157870892,gi|68127063	Leishmania_major.fasta	44271.9	0.998	2	2	7	0.000273	0.0799	possibly correct	TRUE	Spectrum24071 scans:27181,	WTPLPSVEEMLAAR	R	K	0.997	53.7	25	48.9	5.06	2			800.415	1598.82	1599.82	2	0.003238	2.024	62146.7	326	339	TRUE
WT	WT1	File Name: VL_20120123_OLI_04.raw (F034674)	protein kinase; serine/threonine-protein kinase [Leishmania major strain Friedlin]	gi|157870892,gi|68127063	Leishmania_major.fasta	44271.9	0.998	2	2	7	0.000273	0.0799	possibly correct	TRUE	Spectrum24094 scans:27207,	WTPLPSVEEMLAAR	R	K	0.997	49.3	25	43.1	5.24	2			800.414	1598.81	1599.82	2	0.0009181	0.5739	138427	326	339	TRUE
WT	WT1	File Name: VL_20120123_OLI_04.raw (F034674)	protein kinase; serine/threonine-protein kinase [Leishmania major strain Friedlin]	gi|157870892,gi|68127063	Leishmania_major.fasta	44271.9	0.998	2	2	7	0.000273	0.0799	possibly correct	TRUE	Spectrum24086 scans:27198,	WTPLPSVEEMLAAR	R	K	0.997	52.5	25	45.3	6.31	2			800.414	1598.81	1599.82	2	7.806e-05	0.04879	101887	326	339	TRUE
WT	WT1	File Name: VL_20120123_OLI_04.raw (F034674)	kinesin [Leishmania major strain Friedlin]	gi|157869008,gi|68223939	Leishmania_major.fasta	229830	0.989	1	1	1	3.9e-05	0.0066	possibly correct	TRUE	Spectrum13749 scans:15588,	DHAAKEEELTNLTR	R	Y	0.997	54	25	54	2.17	2			542.94	1625.8	1626.81	3	-0.001788	-1.099	486895	1416	1429	TRUE
WT	WT1	File Name: VL_20120123_OLI_04.raw (F034674)	beta-tubulin [Leishmania major]	gi|157874822,gi|157874824,gi|157874826,gi|157874828,gi|157874830,gi|157874832,gi|157874834,gi|157874836,gi|157874838,gi|157874840,gi|157874842,gi|157874844,gi|157874846,gi|157874849,gi|157874851,gi|157874853,gi|68128896,gi|68128897,gi|68128898,gi|68128899,gi|68128900,gi|68128901,gi|68128902,gi|68128903,gi|68128904,gi|68128905,gi|68128906,gi|68128907,gi|68128908,gi|68128909,gi|68128910,gi|68128911	Leishmania_major.fasta	49740.2	1	8	9	25	0.000975	0.242	possibly correct	TRUE	Spectrum22775 scans:25724,	AGPYGQLFRPDNFIFGQSGAGNNWAK	R	G	0.997	63.6	25.6	57.3	6.26	2			938.127	2811.36	2812.36	3	0.007052	2.508	305442	78	103	TRUE
WT	WT1	File Name: VL_20120123_OLI_04.raw (F034674)	beta-tubulin [Leishmania major]	gi|157874822,gi|157874824,gi|157874826,gi|157874828,gi|157874830,gi|157874832,gi|157874834,gi|157874836,gi|157874838,gi|157874840,gi|157874842,gi|157874844,gi|157874846,gi|157874849,gi|157874851,gi|157874853,gi|68128896,gi|68128897,gi|68128898,gi|68128899,gi|68128900,gi|68128901,gi|68128902,gi|68128903,gi|68128904,gi|68128905,gi|68128906,gi|68128907,gi|68128908,gi|68128909,gi|68128910,gi|68128911	Leishmania_major.fasta	49740.2	1	8	9	25	0.000975	0.242	possibly correct	TRUE	Spectrum22781 scans:25731,	AGPYGQLFRPDNFIFGQSGAGNNWAK	R	G	0.997	59.8	25.7	51.3	5.85	2			938.126	2811.36	2812.36	3	0.003572	1.27	348049	78	103	TRUE
WT	WT1	File Name: VL_20120123_OLI_04.raw (F034674)	beta-tubulin [Leishmania major]	gi|157874822,gi|157874824,gi|157874826,gi|157874828,gi|157874830,gi|157874832,gi|157874834,gi|157874836,gi|157874838,gi|157874840,gi|157874842,gi|157874844,gi|157874846,gi|157874849,gi|157874851,gi|157874853,gi|68128896,gi|68128897,gi|68128898,gi|68128899,gi|68128900,gi|68128901,gi|68128902,gi|68128903,gi|68128904,gi|68128905,gi|68128906,gi|68128907,gi|68128908,gi|68128909,gi|68128910,gi|68128911	Leishmania_major.fasta	49740.2	1	8	9	25	0.000975	0.242	possibly correct	TRUE	Spectrum22767 scans:25715,	AGPYGQLFRPDNFIFGQSGAGNNWAK	R	G	0.997	84.2	25.7	76.6	6.25	2			938.125	2811.35	2812.36	3	0.002102	0.7474	265069	78	103	TRUE
WT	WT1	File Name: VL_20120123_OLI_04.raw (F034674)	beta-tubulin [Leishmania major]	gi|157874822,gi|157874824,gi|157874826,gi|157874828,gi|157874830,gi|157874832,gi|157874834,gi|157874836,gi|157874838,gi|157874840,gi|157874842,gi|157874844,gi|157874846,gi|157874849,gi|157874851,gi|157874853,gi|68128896,gi|68128897,gi|68128898,gi|68128899,gi|68128900,gi|68128901,gi|68128902,gi|68128903,gi|68128904,gi|68128905,gi|68128906,gi|68128907,gi|68128908,gi|68128909,gi|68128910,gi|68128911	Leishmania_major.fasta	49740.2	1	8	9	25	0.000975	0.242	possibly correct	TRUE	Spectrum22736 scans:25680,	GHYTEGAELIDSVLDVcR	K	K	0.997	25.6	25	25.6	2.6	2		c17: Carbamidomethyl (+57.02)	678.658	2032.95	2033.96	3	-4.324e-05	-0.02126	270859	104	121	TRUE
WT	WT1	File Name: VL_20120123_OLI_04.raw (F034674)	beta-tubulin [Leishmania major]	gi|157874822,gi|157874824,gi|157874826,gi|157874828,gi|157874830,gi|157874832,gi|157874834,gi|157874836,gi|157874838,gi|157874840,gi|157874842,gi|157874844,gi|157874846,gi|157874849,gi|157874851,gi|157874853,gi|68128896,gi|68128897,gi|68128898,gi|68128899,gi|68128900,gi|68128901,gi|68128902,gi|68128903,gi|68128904,gi|68128905,gi|68128906,gi|68128907,gi|68128908,gi|68128909,gi|68128910,gi|68128911	Leishmania_major.fasta	49740.2	1	8	9	25	0.000975	0.242	possibly correct	TRUE	Spectrum22728 scans:25671,	GHYTEGAELIDSVLDVcR	K	K	0.997	32.4	25	31.7	1.92	2		c17: Carbamidomethyl (+57.02)	678.658	2032.95	2033.96	3	0.0004968	0.2442	234293	104	121	TRUE
WT	WT1	File Name: VL_20120123_OLI_04.raw (F034674)	beta-tubulin [Leishmania major]	gi|157874822,gi|157874824,gi|157874826,gi|157874828,gi|157874830,gi|157874832,gi|157874834,gi|157874836,gi|157874838,gi|157874840,gi|157874842,gi|157874844,gi|157874846,gi|157874849,gi|157874851,gi|157874853,gi|68128896,gi|68128897,gi|68128898,gi|68128899,gi|68128900,gi|68128901,gi|68128902,gi|68128903,gi|68128904,gi|68128905,gi|68128906,gi|68128907,gi|68128908,gi|68128909,gi|68128910,gi|68128911	Leishmania_major.fasta	49740.2	1	8	9	25	0.000975	0.242	possibly correct	TRUE	Spectrum22721 scans:25663,	GHYTEGAELIDSVLDVcR	K	K	0.997	41.6	25.2	41.6	2.89	2		c17: Carbamidomethyl (+57.02)	678.657	2032.95	2033.96	3	-0.003883	-1.909	222152	104	121	TRUE
WT	WT1	File Name: VL_20120123_OLI_04.raw (F034674)	beta-tubulin [Leishmania major]	gi|157874822,gi|157874824,gi|157874826,gi|157874828,gi|157874830,gi|157874832,gi|157874834,gi|157874836,gi|157874838,gi|157874840,gi|157874842,gi|157874844,gi|157874846,gi|157874849,gi|157874851,gi|157874853,gi|68128896,gi|68128897,gi|68128898,gi|68128899,gi|68128900,gi|68128901,gi|68128902,gi|68128903,gi|68128904,gi|68128905,gi|68128906,gi|68128907,gi|68128908,gi|68128909,gi|68128910,gi|68128911	Leishmania_major.fasta	49740.2	1	8	9	25	0.000975	0.242	possibly correct	TRUE	Spectrum21742 scans:24563,	GHYTEGAELIDSVLDVcRK	K	E	0.997	21.9	25.3	12.7	0.886	2		c17: Carbamidomethyl (+57.02)	541.269	2161.05	2162.05	4	-0.0003392	-0.1569	359084	104	122	TRUE
WT	WT1	File Name: VL_20120123_OLI_04.raw (F034674)	beta-tubulin [Leishmania major]	gi|157874822,gi|157874824,gi|157874826,gi|157874828,gi|157874830,gi|157874832,gi|157874834,gi|157874836,gi|157874838,gi|157874840,gi|157874842,gi|157874844,gi|157874846,gi|157874849,gi|157874851,gi|157874853,gi|68128896,gi|68128897,gi|68128898,gi|68128899,gi|68128900,gi|68128901,gi|68128902,gi|68128903,gi|68128904,gi|68128905,gi|68128906,gi|68128907,gi|68128908,gi|68128909,gi|68128910,gi|68128911	Leishmania_major.fasta	49740.2	1	8	9	25	0.000975	0.242	possibly correct	TRUE	Spectrum21723 scans:24542,	GHYTEGAELIDSVLDVcRK	K	E	0.997	47.3	25.3	47.3	8.55	2		c17: Carbamidomethyl (+57.02)	721.356	2161.05	2162.05	3	-0.0003232	-0.1495	794690	104	122	TRUE
WT	WT1	File Name: VL_20120123_OLI_04.raw (F034674)	beta-tubulin [Leishmania major]	gi|157874822,gi|157874824,gi|157874826,gi|157874828,gi|157874830,gi|157874832,gi|157874834,gi|157874836,gi|157874838,gi|157874840,gi|157874842,gi|157874844,gi|157874846,gi|157874849,gi|157874851,gi|157874853,gi|68128896,gi|68128897,gi|68128898,gi|68128899,gi|68128900,gi|68128901,gi|68128902,gi|68128903,gi|68128904,gi|68128905,gi|68128906,gi|68128907,gi|68128908,gi|68128909,gi|68128910,gi|68128911	Leishmania_major.fasta	49740.2	1	8	9	25	0.000975	0.242	possibly correct	TRUE	Spectrum21730 scans:24550,	GHYTEGAELIDSVLDVcRK	K	E	0.997	48.8	25.3	48.8	4.74	2		c17: Carbamidomethyl (+57.02)	721.356	2161.05	2162.05	3	-0.0008632	-0.3993	1153900	104	122	TRUE
WT	WT1	File Name: VL_20120123_OLI_04.raw (F034674)	beta-tubulin [Leishmania major]	gi|157874822,gi|157874824,gi|157874826,gi|157874828,gi|157874830,gi|157874832,gi|157874834,gi|157874836,gi|157874838,gi|157874840,gi|157874842,gi|157874844,gi|157874846,gi|157874849,gi|157874851,gi|157874853,gi|68128896,gi|68128897,gi|68128898,gi|68128899,gi|68128900,gi|68128901,gi|68128902,gi|68128903,gi|68128904,gi|68128905,gi|68128906,gi|68128907,gi|68128908,gi|68128909,gi|68128910,gi|68128911	Leishmania_major.fasta	49740.2	1	8	9	25	0.000975	0.242	possibly correct	TRUE	Spectrum21737 scans:24558,	GHYTEGAELIDSVLDVcRK	K	E	0.997	48.1	25.3	48.1	10.6	2		c17: Carbamidomethyl (+57.02)	721.356	2161.05	2162.05	3	-0.0003232	-0.1495	890668	104	122	TRUE
WT	WT1	File Name: VL_20120123_OLI_04.raw (F034674)	beta-tubulin [Leishmania major]	gi|157874822,gi|157874824,gi|157874826,gi|157874828,gi|157874830,gi|157874832,gi|157874834,gi|157874836,gi|157874838,gi|157874840,gi|157874842,gi|157874844,gi|157874846,gi|157874849,gi|157874851,gi|157874853,gi|68128896,gi|68128897,gi|68128898,gi|68128899,gi|68128900,gi|68128901,gi|68128902,gi|68128903,gi|68128904,gi|68128905,gi|68128906,gi|68128907,gi|68128908,gi|68128909,gi|68128910,gi|68128911	Leishmania_major.fasta	49740.2	1	8	9	25	0.000975	0.242	possibly correct	TRUE	Spectrum23541 scans:26585,	GLSVAELTQQMFDAK	R	N	0.997	74.8	25.1	64.1	5.3	2			819.414	1636.81	1637.82	2	0.001038	0.6338	179083	283	297	TRUE
WT	WT1	File Name: VL_20120123_OLI_04.raw (F034674)	beta-tubulin [Leishmania major]	gi|157874822,gi|157874824,gi|157874826,gi|157874828,gi|157874830,gi|157874832,gi|157874834,gi|157874836,gi|157874838,gi|157874840,gi|157874842,gi|157874844,gi|157874846,gi|157874849,gi|157874851,gi|157874853,gi|68128896,gi|68128897,gi|68128898,gi|68128899,gi|68128900,gi|68128901,gi|68128902,gi|68128903,gi|68128904,gi|68128905,gi|68128906,gi|68128907,gi|68128908,gi|68128909,gi|68128910,gi|68128911	Leishmania_major.fasta	49740.2	1	8	9	25	0.000975	0.242	possibly correct	TRUE	Spectrum23547 scans:26592,	GLSVAELTQQMFDAK	R	N	0.997	77.3	25.3	68.3	8.7	2			819.413	1636.81	1637.82	2	-0.0009219	-0.5629	233253	283	297	TRUE
WT	WT1	File Name: VL_20120123_OLI_04.raw (F034674)	beta-tubulin [Leishmania major]	gi|157874822,gi|157874824,gi|157874826,gi|157874828,gi|157874830,gi|157874832,gi|157874834,gi|157874836,gi|157874838,gi|157874840,gi|157874842,gi|157874844,gi|157874846,gi|157874849,gi|157874851,gi|157874853,gi|68128896,gi|68128897,gi|68128898,gi|68128899,gi|68128900,gi|68128901,gi|68128902,gi|68128903,gi|68128904,gi|68128905,gi|68128906,gi|68128907,gi|68128908,gi|68128909,gi|68128910,gi|68128911	Leishmania_major.fasta	49740.2	1	8	9	25	0.000975	0.242	possibly correct	TRUE	Spectrum23555 scans:26601,	GLSVAELTQQMFDAK	R	N	0.997	79.1	25.1	67.7	7.24	2			819.414	1636.81	1637.82	2	0.0009181	0.5605	414205	283	297	TRUE
WT	WT1	File Name: VL_20120123_OLI_04.raw (F034674)	beta-tubulin [Leishmania major]	gi|157874822,gi|157874824,gi|157874826,gi|157874828,gi|157874830,gi|157874832,gi|157874834,gi|157874836,gi|157874838,gi|157874840,gi|157874842,gi|157874844,gi|157874846,gi|157874849,gi|157874851,gi|157874853,gi|68128896,gi|68128897,gi|68128898,gi|68128899,gi|68128900,gi|68128901,gi|68128902,gi|68128903,gi|68128904,gi|68128905,gi|68128906,gi|68128907,gi|68128908,gi|68128909,gi|68128910,gi|68128911	Leishmania_major.fasta	49740.2	1	8	9	25	0.000975	0.242	possibly correct	TRUE	Spectrum20651 scans:23337,	LAVNLVPFPR	K	L	0.997	55.7	25	55.7	4.96	2			563.342	1124.67	1125.68	2	-0.001142	-1.014	675658	253	262	TRUE
WT	WT1	File Name: VL_20120123_OLI_04.raw (F034674)	beta-tubulin [Leishmania major]	gi|157874822,gi|157874824,gi|157874826,gi|157874828,gi|157874830,gi|157874832,gi|157874834,gi|157874836,gi|157874838,gi|157874840,gi|157874842,gi|157874844,gi|157874846,gi|157874849,gi|157874851,gi|157874853,gi|68128896,gi|68128897,gi|68128898,gi|68128899,gi|68128900,gi|68128901,gi|68128902,gi|68128903,gi|68128904,gi|68128905,gi|68128906,gi|68128907,gi|68128908,gi|68128909,gi|68128910,gi|68128911	Leishmania_major.fasta	49740.2	1	8	9	25	0.000975	0.242	possibly correct	TRUE	Spectrum20657 scans:23344,	LAVNLVPFPR	K	L	0.997	59.4	25	56.9	3.8	2			563.342	1124.67	1125.68	2	-0.001382	-1.228	976260	253	262	TRUE
WT	WT1	File Name: VL_20120123_OLI_04.raw (F034674)	beta-tubulin [Leishmania major]	gi|157874822,gi|157874824,gi|157874826,gi|157874828,gi|157874830,gi|157874832,gi|157874834,gi|157874836,gi|157874838,gi|157874840,gi|157874842,gi|157874844,gi|157874846,gi|157874849,gi|157874851,gi|157874853,gi|68128896,gi|68128897,gi|68128898,gi|68128899,gi|68128900,gi|68128901,gi|68128902,gi|68128903,gi|68128904,gi|68128905,gi|68128906,gi|68128907,gi|68128908,gi|68128909,gi|68128910,gi|68128911	Leishmania_major.fasta	49740.2	1	8	9	25	0.000975	0.242	possibly correct	TRUE	Spectrum20646 scans:23331,	LAVNLVPFPR	K	L	0.997	56.2	25	54.8	10.9	2			563.342	1124.67	1125.68	2	-0.001262	-1.121	864343	253	262	TRUE
WT	WT1	File Name: VL_20120123_OLI_04.raw (F034674)	beta-tubulin [Leishmania major]	gi|157874822,gi|157874824,gi|157874826,gi|157874828,gi|157874830,gi|157874832,gi|157874834,gi|157874836,gi|157874838,gi|157874840,gi|157874842,gi|157874844,gi|157874846,gi|157874849,gi|157874851,gi|157874853,gi|68128896,gi|68128897,gi|68128898,gi|68128899,gi|68128900,gi|68128901,gi|68128902,gi|68128903,gi|68128904,gi|68128905,gi|68128906,gi|68128907,gi|68128908,gi|68128909,gi|68128910,gi|68128911	Leishmania_major.fasta	49740.2	1	8	9	25	0.000975	0.242	possibly correct	TRUE	Spectrum23760 scans:26831,	LHFFMMGFAPLTSR	R	G	0.997	30.7	25	30.7	2.42	2			552.279	1653.82	1654.82	3	-0.0009279	-0.5608	229444	263	276	TRUE
WT	WT1	File Name: VL_20120123_OLI_04.raw (F034674)	beta-tubulin [Leishmania major]	gi|157874822,gi|157874824,gi|157874826,gi|157874828,gi|157874830,gi|157874832,gi|157874834,gi|157874836,gi|157874838,gi|157874840,gi|157874842,gi|157874844,gi|157874846,gi|157874849,gi|157874851,gi|157874853,gi|68128896,gi|68128897,gi|68128898,gi|68128899,gi|68128900,gi|68128901,gi|68128902,gi|68128903,gi|68128904,gi|68128905,gi|68128906,gi|68128907,gi|68128908,gi|68128909,gi|68128910,gi|68128911	Leishmania_major.fasta	49740.2	1	8	9	25	0.000975	0.242	possibly correct	TRUE	Spectrum23772 scans:26845,	LHFFMMGFAPLTSR	R	G	0.997	37.1	25	37.1	6.66	2			552.279	1653.82	1654.82	3	-0.0001779	-0.1075	270071	263	276	TRUE
WT	WT1	File Name: VL_20120123_OLI_04.raw (F034674)	beta-tubulin [Leishmania major]	gi|157874822,gi|157874824,gi|157874826,gi|157874828,gi|157874830,gi|157874832,gi|157874834,gi|157874836,gi|157874838,gi|157874840,gi|157874842,gi|157874844,gi|157874846,gi|157874849,gi|157874851,gi|157874853,gi|68128896,gi|68128897,gi|68128898,gi|68128899,gi|68128900,gi|68128901,gi|68128902,gi|68128903,gi|68128904,gi|68128905,gi|68128906,gi|68128907,gi|68128908,gi|68128909,gi|68128910,gi|68128911	Leishmania_major.fasta	49740.2	1	8	9	25	0.000975	0.242	possibly correct	TRUE	Spectrum23765 scans:26837,	LHFFMMGFAPLTSR	R	G	0.997	46.8	25	46.8	2.89	2			552.279	1653.82	1654.82	3	-0.0001779	-0.1075	219336	263	276	TRUE
WT	WT1	File Name: VL_20120123_OLI_04.raw (F034674)	beta-tubulin [Leishmania major]	gi|157874822,gi|157874824,gi|157874826,gi|157874828,gi|157874830,gi|157874832,gi|157874834,gi|157874836,gi|157874838,gi|157874840,gi|157874842,gi|157874844,gi|157874846,gi|157874849,gi|157874851,gi|157874853,gi|68128896,gi|68128897,gi|68128898,gi|68128899,gi|68128900,gi|68128901,gi|68128902,gi|68128903,gi|68128904,gi|68128905,gi|68128906,gi|68128907,gi|68128908,gi|68128909,gi|68128910,gi|68128911	Leishmania_major.fasta	49740.2	1	8	9	25	0.000975	0.242	possibly correct	TRUE	Spectrum22878 scans:25840,	NSSYFIEWIPNNIK	K	S	0.997	56.2	25.2	56.2	3.92	2			862.936	1723.86	1724.86	2	0.001038	0.6018	400382	337	350	TRUE
WT	WT1	File Name: VL_20120123_OLI_04.raw (F034674)	beta-tubulin [Leishmania major]	gi|157874822,gi|157874824,gi|157874826,gi|157874828,gi|157874830,gi|157874832,gi|157874834,gi|157874836,gi|157874838,gi|157874840,gi|157874842,gi|157874844,gi|157874846,gi|157874849,gi|157874851,gi|157874853,gi|68128896,gi|68128897,gi|68128898,gi|68128899,gi|68128900,gi|68128901,gi|68128902,gi|68128903,gi|68128904,gi|68128905,gi|68128906,gi|68128907,gi|68128908,gi|68128909,gi|68128910,gi|68128911	Leishmania_major.fasta	49740.2	1	8	9	25	0.000975	0.242	possibly correct	TRUE	Spectrum22864 scans:25824,	NSSYFIEWIPNNIK	K	S	0.997	58.7	25.1	58.7	5.47	2			862.936	1723.86	1724.86	2	-0.0003019	-0.1751	248094	337	350	TRUE
WT	WT1	File Name: VL_20120123_OLI_04.raw (F034674)	beta-tubulin [Leishmania major]	gi|157874822,gi|157874824,gi|157874826,gi|157874828,gi|157874830,gi|157874832,gi|157874834,gi|157874836,gi|157874838,gi|157874840,gi|157874842,gi|157874844,gi|157874846,gi|157874849,gi|157874851,gi|157874853,gi|68128896,gi|68128897,gi|68128898,gi|68128899,gi|68128900,gi|68128901,gi|68128902,gi|68128903,gi|68128904,gi|68128905,gi|68128906,gi|68128907,gi|68128908,gi|68128909,gi|68128910,gi|68128911	Leishmania_major.fasta	49740.2	1	8	9	25	0.000975	0.242	possibly correct	TRUE	Spectrum22870 scans:25831,	NSSYFIEWIPNNIK	K	S	0.997	64.2	25.3	64.2	5.28	2			862.936	1723.86	1724.86	2	0.0009181	0.5322	262977	337	350	TRUE
WT	WT1	File Name: VL_20120123_OLI_04.raw (F034674)	beta-tubulin [Leishmania major]	gi|157874822,gi|157874824,gi|157874826,gi|157874828,gi|157874830,gi|157874832,gi|157874834,gi|157874836,gi|157874838,gi|157874840,gi|157874842,gi|157874844,gi|157874846,gi|157874849,gi|157874851,gi|157874853,gi|68128896,gi|68128897,gi|68128898,gi|68128899,gi|68128900,gi|68128901,gi|68128902,gi|68128903,gi|68128904,gi|68128905,gi|68128906,gi|68128907,gi|68128908,gi|68128909,gi|68128910,gi|68128911	Leishmania_major.fasta	49740.2	1	8	9	25	0.000975	0.242	possibly correct	TRUE	Spectrum19511 scans:22057,	YLTASALFR	R	G	0.997	62.1	25	55	4.17	2			521.289	1040.56	1041.57	2	-0.002142	-2.056	1221070	310	318	TRUE
WT	WT1	File Name: VL_20120123_OLI_04.raw (F034674)	beta-tubulin [Leishmania major]	gi|157874822,gi|157874824,gi|157874826,gi|157874828,gi|157874830,gi|157874832,gi|157874834,gi|157874836,gi|157874838,gi|157874840,gi|157874842,gi|157874844,gi|157874846,gi|157874849,gi|157874851,gi|157874853,gi|68128896,gi|68128897,gi|68128898,gi|68128899,gi|68128900,gi|68128901,gi|68128902,gi|68128903,gi|68128904,gi|68128905,gi|68128906,gi|68128907,gi|68128908,gi|68128909,gi|68128910,gi|68128911	Leishmania_major.fasta	49740.2	1	8	9	25	0.000975	0.242	possibly correct	TRUE	Spectrum19518 scans:22065,	YLTASALFR	R	G	0.997	58.1	25	47.1	4.33	2			521.289	1040.56	1041.57	2	-0.001662	-1.596	1087110	310	318	TRUE
WT	WT1	File Name: VL_20120123_OLI_04.raw (F034674)	beta-tubulin [Leishmania major]	gi|157874822,gi|157874824,gi|157874826,gi|157874828,gi|157874830,gi|157874832,gi|157874834,gi|157874836,gi|157874838,gi|157874840,gi|157874842,gi|157874844,gi|157874846,gi|157874849,gi|157874851,gi|157874853,gi|68128896,gi|68128897,gi|68128898,gi|68128899,gi|68128900,gi|68128901,gi|68128902,gi|68128903,gi|68128904,gi|68128905,gi|68128906,gi|68128907,gi|68128908,gi|68128909,gi|68128910,gi|68128911	Leishmania_major.fasta	49740.2	1	8	9	25	0.000975	0.242	possibly correct	TRUE	Spectrum19500 scans:22045,	YLTASALFR	R	G	0.997	60.6	25	54.2	3.1	2			521.29	1040.56	1041.57	2	-0.0005619	-0.5395	840141	310	318	TRUE
WT	WT1	File Name: VL_20120123_OLI_04.raw (F034674)	ubiquitin-protein ligase [Leishmania major strain Friedlin]	gi|157877849,gi|68130297	Leishmania_major.fasta	454851	0.998	2	2	4	0.000156	0.00816	possibly correct	TRUE	Spectrum25308 scans:28572,	EATPESLLPAFQLVLK	R	L	0.997	46.9	25	46.9	2.82	2			878.499	1754.98	1755.99	2	0.001298	0.7392	57080.2	1248	1263	TRUE
WT	WT1	File Name: VL_20120123_OLI_04.raw (F034674)	ubiquitin-protein ligase [Leishmania major strain Friedlin]	gi|157877849,gi|68130297	Leishmania_major.fasta	454851	0.998	2	2	4	0.000156	0.00816	possibly correct	TRUE	Spectrum25314 scans:28579,	EATPESLLPAFQLVLK	R	L	0.997	48.5	25	48.5	3.07	2			878.499	1754.98	1755.99	2	0.0005781	0.3292	52334.3	1248	1263	TRUE
WT	WT1	File Name: VL_20120123_OLI_04.raw (F034674)	ubiquitin-protein ligase [Leishmania major strain Friedlin]	gi|157877849,gi|68130297	Leishmania_major.fasta	454851	0.998	2	2	4	0.000156	0.00816	possibly correct	TRUE	Spectrum25323 scans:28589,	EATPESLLPAFQLVLK	R	L	0.997	49.3	25	49.3	4.21	2			878.499	1754.98	1755.99	2	0.0005781	0.3292	65545.6	1248	1263	TRUE
WT	WT1	File Name: VL_20120123_OLI_04.raw (F034674)	ubiquitin-protein ligase [Leishmania major strain Friedlin]	gi|157877849,gi|68130297	Leishmania_major.fasta	454851	0.998	2	2	4	0.000156	0.00816	possibly correct	TRUE	Spectrum22779 scans:25729,	sVHPAMGASATAAVTVDR	R	A	0.963	9.8	26.3	9.06	2.6	2		s1: Phospho (+79.97)	607.617	1819.83	1820.84	3	-0.0007094	-0.3896	547023	3584	3601	TRUE
WT	WT1	File Name: VL_20120123_OLI_04.raw (F034674)	hypothetical protein [Leishmania major strain Friedlin]	gi|157873679,gi|68128416	Leishmania_major.fasta	181249	1	7	8	19	0.000741	0.0489	possibly correct	TRUE	Spectrum20717 scans:23411,	AVEMLLFAK	K	H	0.997	63	25	62.4	6.92	2			511.291	1020.57	1021.58	2	-0.0008219	-0.8046	199467	1308	1316	TRUE
WT	WT1	File Name: VL_20120123_OLI_04.raw (F034674)	hypothetical protein [Leishmania major strain Friedlin]	gi|157873679,gi|68128416	Leishmania_major.fasta	181249	1	7	8	19	0.000741	0.0489	possibly correct	TRUE	Spectrum20724 scans:23419,	AVEMLLFAK	K	H	0.997	68.9	25	63.9	4.32	2			511.29	1020.57	1021.58	2	-0.002042	-1.999	226284	1308	1316	TRUE
WT	WT1	File Name: VL_20120123_OLI_04.raw (F034674)	hypothetical protein [Leishmania major strain Friedlin]	gi|157873679,gi|68128416	Leishmania_major.fasta	181249	1	7	8	19	0.000741	0.0489	possibly correct	TRUE	Spectrum9096 scans:10363,	cAGTDVPR	K	I	0.974	41.8	25	36	0	2		c1: Carbamidomethyl (+57.02)	438.205	874.395	875.404	2	-0.001347	-1.539	359766	1029	1036	TRUE
WT	WT1	File Name: VL_20120123_OLI_04.raw (F034674)	hypothetical protein [Leishmania major strain Friedlin]	gi|157873679,gi|68128416	Leishmania_major.fasta	181249	1	7	8	19	0.000741	0.0489	possibly correct	TRUE	Spectrum9115 scans:10384,	cAGTDVPR	K	I	0.997	45.7	25	44	2.07	2		c1: Carbamidomethyl (+57.02)	438.205	874.396	875.404	2	-0.0006872	-0.7851	498143	1029	1036	TRUE
WT	WT1	File Name: VL_20120123_OLI_04.raw (F034674)	hypothetical protein [Leishmania major strain Friedlin]	gi|157873679,gi|68128416	Leishmania_major.fasta	181249	1	7	8	19	0.000741	0.0489	possibly correct	TRUE	Spectrum21799 scans:24627,	ELLLWWAQHSER	R	R	0.997	34.9	25	24.9	0	2			523.272	1566.79	1567.8	3	-0.001188	-0.7577	340443	1089	1100	TRUE
WT	WT1	File Name: VL_20120123_OLI_04.raw (F034674)	hypothetical protein [Leishmania major strain Friedlin]	gi|157873679,gi|68128416	Leishmania_major.fasta	181249	1	7	8	19	0.000741	0.0489	possibly correct	TRUE	Spectrum20590 scans:23268,	GGSELQVLHEIIR	R	K	0.997	34.7	25	32.9	1.36	2			484.272	1449.79	1450.8	3	-0.001168	-0.805	956632	442	454	TRUE
WT	WT1	File Name: VL_20120123_OLI_04.raw (F034674)	hypothetical protein [Leishmania major strain Friedlin]	gi|157873679,gi|68128416	Leishmania_major.fasta	181249	1	7	8	19	0.000741	0.0489	possibly correct	TRUE	Spectrum20628 scans:23311,	GGSELQVLHEIIR	R	K	0.997	44.2	25	42.6	0.854	2			484.271	1449.79	1450.8	3	-0.002368	-1.632	782317	442	454	TRUE
WT	WT1	File Name: VL_20120123_OLI_04.raw (F034674)	hypothetical protein [Leishmania major strain Friedlin]	gi|157873679,gi|68128416	Leishmania_major.fasta	181249	1	7	8	19	0.000741	0.0489	possibly correct	TRUE	Spectrum25943 scans:29287,	GILTVGTVEGVLAVFQHR	K	A	0.997	28.7	25	26.9	2.4	2			632.695	1895.06	1896.07	3	0.0008521	0.4494	44421.3	364	381	TRUE
WT	WT1	File Name: VL_20120123_OLI_04.raw (F034674)	hypothetical protein [Leishmania major strain Friedlin]	gi|157873679,gi|68128416	Leishmania_major.fasta	181249	1	7	8	19	0.000741	0.0489	possibly correct	TRUE	Spectrum25831 scans:29161,	GILTVGTVEGVLAVFQHR	K	A	0.997	31.5	25	31.1	3.92	2			632.696	1895.07	1896.07	3	0.002502	1.32	122464	364	381	TRUE
WT	WT1	File Name: VL_20120123_OLI_04.raw (F034674)	hypothetical protein [Leishmania major strain Friedlin]	gi|157873679,gi|68128416	Leishmania_major.fasta	181249	1	7	8	19	0.000741	0.0489	possibly correct	TRUE	Spectrum25847 scans:29179,	GILTVGTVEGVLAVFQHR	K	A	0.997	29.9	25	29.9	2.15	2			632.695	1895.06	1896.07	3	0.0004921	0.2595	159163	364	381	TRUE
WT	WT1	File Name: VL_20120123_OLI_04.raw (F034674)	hypothetical protein [Leishmania major strain Friedlin]	gi|157873679,gi|68128416	Leishmania_major.fasta	181249	1	7	8	19	0.000741	0.0489	possibly correct	TRUE	Spectrum25953 scans:29298,	GILTVGTVEGVLAVFQHR	K	A	0.997	29.8	25	29.8	2.26	2			632.695	1895.06	1896.07	3	0.0001321	0.06965	34228.9	364	381	TRUE
WT	WT1	File Name: VL_20120123_OLI_04.raw (F034674)	hypothetical protein [Leishmania major strain Friedlin]	gi|157873679,gi|68128416	Leishmania_major.fasta	181249	1	7	8	19	0.000741	0.0489	possibly correct	TRUE	Spectrum25936 scans:29279,	GILTVGTVEGVLAVFQHR	K	A	0.997	22	25	20	3.96	2			632.695	1895.06	1896.07	3	-0.0009779	-0.5158	40067	364	381	TRUE
WT	WT1	File Name: VL_20120123_OLI_04.raw (F034674)	hypothetical protein [Leishmania major strain Friedlin]	gi|157873679,gi|68128416	Leishmania_major.fasta	181249	1	7	8	19	0.000741	0.0489	possibly correct	TRUE	Spectrum25838 scans:29169,	GILTVGTVEGVLAVFQHR	K	A	0.997	38.4	25	38.2	2.51	2			632.695	1895.06	1896.07	3	-0.0002579	-0.136	151230	364	381	TRUE
WT	WT1	File Name: VL_20120123_OLI_04.raw (F034674)	hypothetical protein [Leishmania major strain Friedlin]	gi|157873679,gi|68128416	Leishmania_major.fasta	181249	1	7	8	19	0.000741	0.0489	possibly correct	TRUE	Spectrum25884 scans:29220,	GILTVGTVEGVLAVFQHR	K	A	0.997	87.7	25	87.7	6.38	2			948.538	1895.06	1896.07	2	-0.001582	-0.8343	27548.5	364	381	TRUE
WT	WT1	File Name: VL_20120123_OLI_04.raw (F034674)	hypothetical protein [Leishmania major strain Friedlin]	gi|157873679,gi|68128416	Leishmania_major.fasta	181249	1	7	8	19	0.000741	0.0489	possibly correct	TRUE	Spectrum25877 scans:29212,	GILTVGTVEGVLAVFQHR	K	A	0.997	88.9	25	88.9	5.82	2			948.538	1895.06	1896.07	2	-0.002062	-1.087	40271.6	364	381	TRUE
WT	WT1	File Name: VL_20120123_OLI_04.raw (F034674)	hypothetical protein [Leishmania major strain Friedlin]	gi|157873679,gi|68128416	Leishmania_major.fasta	181249	1	7	8	19	0.000741	0.0489	possibly correct	TRUE	Spectrum22471 scans:25383,	IGDVFALMVR	R	F	0.997	76.9	25	76.9	6.89	2			560.813	1119.61	1120.62	2	-0.0004819	-0.4301	623778	1560	1569	TRUE
WT	WT1	File Name: VL_20120123_OLI_04.raw (F034674)	hypothetical protein [Leishmania major strain Friedlin]	gi|157873679,gi|68128416	Leishmania_major.fasta	181249	1	7	8	19	0.000741	0.0489	possibly correct	TRUE	Spectrum22457 scans:25367,	IGDVFALMVR	R	F	0.997	77	25	77	5.18	2			560.812	1119.61	1120.62	2	-0.0008419	-0.7513	279138	1560	1569	TRUE
WT	WT1	File Name: VL_20120123_OLI_04.raw (F034674)	hypothetical protein [Leishmania major strain Friedlin]	gi|157873679,gi|68128416	Leishmania_major.fasta	181249	1	7	8	19	0.000741	0.0489	possibly correct	TRUE	Spectrum22464 scans:25375,	IGDVFALMVR	R	F	0.997	82.7	25	81.7	5.02	2			560.813	1119.61	1120.62	2	0.0001381	0.1232	390404	1560	1569	TRUE
WT	WT1	File Name: VL_20120123_OLI_04.raw (F034674)	hypothetical protein [Leishmania major strain Friedlin]	gi|157873679,gi|68128416	Leishmania_major.fasta	181249	1	7	8	19	0.000741	0.0489	possibly correct	TRUE	Spectrum18592 scans:21024,	SSVIDEVDRAV	R	-	0.997	29.5	25	29.1	2.44	2			595.306	1188.6	1189.61	2	-0.002142	-1.801	1271670	1645	1655	TRUE
WT	WT1	File Name: VL_20120123_OLI_04.raw (F034674)	glucose transporter, lmgt2 [Leishmania major strain Friedlin]	gi|157877839,gi|68130292	Leishmania_major.fasta	61201.6	1	4	6	21	0.000819	0.0688	possibly correct	TRUE	Spectrum21014 scans:23745,	AKFGGDDEEGGIELDPNEYGYVEmIPR	R	L	0.997	25.8	26.8	24.6	2.64	2		m24: Oxidation (+15.99)	1006.12	3015.35	3016.35	3	0.000967	0.3206	1075160	314	340	TRUE
WT	WT1	File Name: VL_20120123_OLI_04.raw (F034674)	glucose transporter, lmgt2 [Leishmania major strain Friedlin]	gi|157877839,gi|68130292	Leishmania_major.fasta	61201.6	1	4	6	21	0.000819	0.0688	possibly correct	TRUE	Spectrum20997 scans:23726,	AKFGGDDEEGGIELDPNEYGYVEmIPR	R	L	0.997	22.1	26.8	22.1	2.89	2		m24: Oxidation (+15.99)	1006.12	3015.34	3016.35	3	-0.002153	-0.7138	692004	314	340	TRUE
WT	WT1	File Name: VL_20120123_OLI_04.raw (F034674)	glucose transporter, lmgt2 [Leishmania major strain Friedlin]	gi|157877839,gi|68130292	Leishmania_major.fasta	61201.6	1	4	6	21	0.000819	0.0688	possibly correct	TRUE	Spectrum21004 scans:23734,	AKFGGDDEEGGIELDPNEYGYVEmIPR	R	L	0.997	22	26.8	20.6	3.7	2		m24: Oxidation (+15.99)	1006.12	3015.35	3016.35	3	0.000217	0.07196	659702	314	340	TRUE
WT	WT1	File Name: VL_20120123_OLI_04.raw (F034674)	glucose transporter, lmgt2 [Leishmania major strain Friedlin]	gi|157877839,gi|68130292	Leishmania_major.fasta	61201.6	1	4	6	21	0.000819	0.0688	possibly correct	TRUE	Spectrum11511 scans:13074,	ELSSSLSGNR	K	A	0.997	41.6	25	37.1	2.96	2			525.264	1048.51	1049.52	2	-0.001102	-1.05	3206670	556	565	TRUE
WT	WT1	File Name: VL_20120123_OLI_04.raw (F034674)	glucose transporter, lmgt2 [Leishmania major strain Friedlin]	gi|157877839,gi|68130292	Leishmania_major.fasta	61201.6	1	4	6	21	0.000819	0.0688	possibly correct	TRUE	Spectrum11503 scans:13065,	ELSSSLSGNR	K	A	0.997	42.8	25	38	2.07	2			525.264	1048.51	1049.52	2	-0.0007419	-0.7069	1792750	556	565	TRUE
WT	WT1	File Name: VL_20120123_OLI_04.raw (F034674)	glucose transporter, lmgt2 [Leishmania major strain Friedlin]	gi|157877839,gi|68130292	Leishmania_major.fasta	61201.6	1	4	6	21	0.000819	0.0688	possibly correct	TRUE	Spectrum27975 scans:31780,	ELSSSLSGNRAE	K	-	0.984	41.3	25	38.3	2.52	2			625.305	1248.6	1249.6	2	0.001238	0.9908	10667.9	556	567	TRUE
WT	WT1	File Name: VL_20120123_OLI_04.raw (F034674)	glucose transporter, lmgt2 [Leishmania major strain Friedlin]	gi|157877839,gi|68130292	Leishmania_major.fasta	61201.6	1	4	6	21	0.000819	0.0688	possibly correct	TRUE	Spectrum28310 scans:32258,	ELSSSLSGNRAE	K	-	0.996	31.1	25	31.1	3.38	2			625.304	1248.59	1249.6	2	-0.0003619	-0.2896	9519.48	556	567	TRUE
WT	WT1	File Name: VL_20120123_OLI_04.raw (F034674)	glucose transporter, lmgt2 [Leishmania major strain Friedlin]	gi|157877839,gi|68130292	Leishmania_major.fasta	61201.6	1	4	6	21	0.000819	0.0688	possibly correct	TRUE	Spectrum12250 scans:13904,	ELsSsLSGNRAE	K	-	0.997	35.7	25	8.16	2.28	2		s3: Phospho (+79.97), s5: Phospho (+79.97)	705.271	1408.53	1409.53	2	-0.0006449	-0.4575	579843	556	567	TRUE
WT	WT1	File Name: VL_20120123_OLI_04.raw (F034674)	glucose transporter, lmgt2 [Leishmania major strain Friedlin]	gi|157877839,gi|68130292	Leishmania_major.fasta	61201.6	1	4	6	21	0.000819	0.0688	possibly correct	TRUE	Spectrum12878 scans:14609,	ELsSSLSGNRAE	K	-	0.997	58.4	25	1.58	0	2		s3: Phospho (+79.97)	665.287	1328.56	1329.57	2	-0.002093	-1.575	29928.4	556	567	TRUE
WT	WT1	File Name: VL_20120123_OLI_04.raw (F034674)	glucose transporter, lmgt2 [Leishmania major strain Friedlin]	gi|157877839,gi|68130292	Leishmania_major.fasta	61201.6	1	4	6	21	0.000819	0.0688	possibly correct	TRUE	Spectrum12255 scans:13910,	ELsSsLSGNRAE	K	-	0.997	37.3	25	9.94	3.21	2		s3: Phospho (+79.97), s5: Phospho (+79.97)	705.27	1408.53	1409.53	2	-0.0008849	-0.6278	612053	556	567	TRUE
WT	WT1	File Name: VL_20120123_OLI_04.raw (F034674)	glucose transporter, lmgt2 [Leishmania major strain Friedlin]	gi|157877839,gi|68130292	Leishmania_major.fasta	61201.6	1	4	6	21	0.000819	0.0688	possibly correct	TRUE	Spectrum12877 scans:14608,	ELsSSLSGNRAE	K	-	0.997	60.3	25	13.6	0	2		s3: Phospho (+79.97)	665.287	1328.56	1329.57	2	-0.002093	-1.575	515973	556	567	TRUE
WT	WT1	File Name: VL_20120123_OLI_04.raw (F034674)	glucose transporter, lmgt2 [Leishmania major strain Friedlin]	gi|157877839,gi|68130292	Leishmania_major.fasta	61201.6	1	4	6	21	0.000819	0.0688	possibly correct	TRUE	Spectrum12271 scans:13927,	ELsSsLSGNRAE	K	-	0.997	40	25	10.3	3.05	2		s3: Phospho (+79.97), s5: Phospho (+79.97)	705.27	1408.53	1409.53	2	-0.001385	-0.9825	553334	556	567	TRUE
WT	WT1	File Name: VL_20120123_OLI_04.raw (F034674)	glucose transporter, lmgt2 [Leishmania major strain Friedlin]	gi|157877839,gi|68130292	Leishmania_major.fasta	61201.6	1	4	6	21	0.000819	0.0688	possibly correct	TRUE	Spectrum12097 scans:13732,	ELSSsLSGNRAE	K	-	0.997	46.9	25	9.05	3.01	2		s5: Phospho (+79.97)	665.287	1328.56	1329.57	2	-0.001233	-0.9277	1122550	556	567	TRUE
WT	WT1	File Name: VL_20120123_OLI_04.raw (F034674)	glucose transporter, lmgt2 [Leishmania major strain Friedlin]	gi|157877839,gi|68130292	Leishmania_major.fasta	61201.6	1	4	6	21	0.000819	0.0688	possibly correct	TRUE	Spectrum12026 scans:13653,	ELSSSLSGNRAE	K	-	0.997	65	25	59.2	8.51	2			625.304	1248.59	1249.6	2	-0.0001219	-0.09758	40611700	556	567	TRUE
WT	WT1	File Name: VL_20120123_OLI_04.raw (F034674)	glucose transporter, lmgt2 [Leishmania major strain Friedlin]	gi|157877839,gi|68130292	Leishmania_major.fasta	61201.6	1	4	6	21	0.000819	0.0688	possibly correct	TRUE	Spectrum12018 scans:13644,	ELSSSLSGNRAE	K	-	0.997	78.8	25	70.7	7.24	2			625.304	1248.59	1249.6	2	-0.001702	-1.362	27039500	556	567	TRUE
WT	WT1	File Name: VL_20120123_OLI_04.raw (F034674)	glucose transporter, lmgt2 [Leishmania major strain Friedlin]	gi|157877839,gi|68130292	Leishmania_major.fasta	61201.6	1	4	6	21	0.000819	0.0688	possibly correct	TRUE	Spectrum21781 scans:24607,	FGGDDEEGGIELDPNEYGYVEmIPR	K	L	0.949	21.3	26.4	21.3	4.89	2		m22: Oxidation (+15.99)	1409.11	2816.21	2817.22	2	-3.695e-05	-0.01312	451051	316	340	TRUE
WT	WT1	File Name: VL_20120123_OLI_04.raw (F034674)	glucose transporter, lmgt2 [Leishmania major strain Friedlin]	gi|157877839,gi|68130292	Leishmania_major.fasta	61201.6	1	4	6	21	0.000819	0.0688	possibly correct	TRUE	Spectrum21780 scans:24606,	FGGDDEEGGIELDPNEYGYVEmIPR	K	L	0.997	24.3	26.4	24.3	0.959	2		m22: Oxidation (+15.99)	939.744	2816.21	2817.22	3	-0.001263	-0.4483	560067	316	340	TRUE
WT	WT1	File Name: VL_20120123_OLI_04.raw (F034674)	glucose transporter, lmgt2 [Leishmania major strain Friedlin]	gi|157877839,gi|68130292	Leishmania_major.fasta	61201.6	1	4	6	21	0.000819	0.0688	possibly correct	TRUE	Spectrum21763 scans:24587,	FGGDDEEGGIELDPNEYGYVEmIPR	K	L	0.997	19.2	26.5	19.2	2.29	2		m22: Oxidation (+15.99)	939.743	2816.21	2817.22	3	-0.005853	-2.078	263487	316	340	TRUE
WT	WT1	File Name: VL_20120123_OLI_04.raw (F034674)	glucose transporter, lmgt2 [Leishmania major strain Friedlin]	gi|157877839,gi|68130292	Leishmania_major.fasta	61201.6	1	4	6	21	0.000819	0.0688	possibly correct	TRUE	Spectrum21769 scans:24593,	FGGDDEEGGIELDPNEYGYVEmIPR	K	L	0.997	36.3	26.4	35.2	5.1	2		m22: Oxidation (+15.99)	1409.11	2816.21	2817.22	2	-0.001257	-0.4462	203151	316	340	TRUE
WT	WT1	File Name: VL_20120123_OLI_04.raw (F034674)	glucose transporter, lmgt2 [Leishmania major strain Friedlin]	gi|157877839,gi|68130292	Leishmania_major.fasta	61201.6	1	4	6	21	0.000819	0.0688	possibly correct	TRUE	Spectrum21773 scans:24598,	FGGDDEEGGIELDPNEYGYVEmIPR	K	L	0.997	35.3	26.4	35.3	5.54	2		m22: Oxidation (+15.99)	1409.11	2816.21	2817.22	2	-0.001257	-0.4462	324924	316	340	TRUE
WT	WT1	File Name: VL_20120123_OLI_04.raw (F034674)	glucose transporter, lmgt2 [Leishmania major strain Friedlin]	gi|157877839,gi|68130292	Leishmania_major.fasta	61201.6	1	4	6	21	0.000819	0.0688	possibly correct	TRUE	Spectrum21772 scans:24597,	FGGDDEEGGIELDPNEYGYVEmIPR	K	L	0.997	24.6	26.3	21.9	3.32	2		m22: Oxidation (+15.99)	939.744	2816.21	2817.22	3	-0.001653	-0.5867	365077	316	340	TRUE
WT	WT1	File Name: VL_20120123_OLI_04.raw (F034674)	hypothetical protein [Leishmania major strain Friedlin]	gi|157875443,gi|68129187	Leishmania_major.fasta	81989.4	0.998	2	2	6	0.000234	0.0278	possibly correct	TRUE	Spectrum9137 scans:10409,	FRDQVQR	R	V	0.952	40.8	25	28.2	0	2			474.753	947.492	948.501	2	-0.001602	-1.689	263653	369	375	TRUE
WT	WT1	File Name: VL_20120123_OLI_04.raw (F034674)	hypothetical protein [Leishmania major strain Friedlin]	gi|157875443,gi|68129187	Leishmania_major.fasta	81989.4	0.998	2	2	6	0.000234	0.0278	possibly correct	TRUE	Spectrum9129 scans:10400,	FRDQVQR	R	V	0.966	40.7	25	28.3	0	2			474.754	947.493	948.501	2	-0.001242	-1.309	243032	369	375	TRUE
WT	WT1	File Name: VL_20120123_OLI_04.raw (F034674)	hypothetical protein [Leishmania major strain Friedlin]	gi|157875443,gi|68129187	Leishmania_major.fasta	81989.4	0.998	2	2	6	0.000234	0.0278	possibly correct	TRUE	Spectrum9146 scans:10419,	FRDQVQR	R	V	0.974	40.9	25	28.1	0	2			474.754	947.493	948.501	2	-0.001122	-1.183	285600	369	375	TRUE
WT	WT1	File Name: VL_20120123_OLI_04.raw (F034674)	hypothetical protein [Leishmania major strain Friedlin]	gi|157875443,gi|68129187	Leishmania_major.fasta	81989.4	0.998	2	2	6	0.000234	0.0278	possibly correct	TRUE	Spectrum26584 scans:30008,	IELLQVVNDIFAK	R	L	0.997	64.2	25	64.2	6.31	2			751.435	1500.86	1501.86	2	0.0005581	0.3716	60976	59	71	TRUE
WT	WT1	File Name: VL_20120123_OLI_04.raw (F034674)	hypothetical protein [Leishmania major strain Friedlin]	gi|157875443,gi|68129187	Leishmania_major.fasta	81989.4	0.998	2	2	6	0.000234	0.0278	possibly correct	TRUE	Spectrum26593 scans:30018,	IELLQVVNDIFAK	R	L	0.997	64.6	25	64.6	5.8	2			751.435	1500.85	1501.86	2	-0.0004219	-0.2809	40059.5	59	71	TRUE
WT	WT1	File Name: VL_20120123_OLI_04.raw (F034674)	hypothetical protein [Leishmania major strain Friedlin]	gi|157875443,gi|68129187	Leishmania_major.fasta	81989.4	0.998	2	2	6	0.000234	0.0278	possibly correct	TRUE	Spectrum26577 scans:30000,	IELLQVVNDIFAK	R	L	0.997	78.6	25	78.6	6.15	2			751.434	1500.85	1501.86	2	-0.001142	-0.7604	59407	59	71	TRUE
WT	WT1	File Name: VL_20120123_OLI_04.raw (F034674)	hypothetical protein [Leishmania major strain Friedlin]	gi|157868772,gi|68223821	Leishmania_major.fasta	46506	0.617	1	1	1	3.9e-05	0.0236	possibly correct	TRUE	Spectrum8042 scans:9178,	GHGATVSSVR	K	M	0.997	32.7	25	32.5	2.59	2			485.756	969.497	970.506	2	-0.002242	-2.31	128798	318	327	TRUE
WT	WT1	File Name: VL_20120123_OLI_04.raw (F034674)	heat shock protein [Leishmania major]	gi|7658172	Leishmania_major.fasta	11413.2	0.998	2	3	7	0.000273	0.124	possibly correct	TRUE	Spectrum14562 scans:16499,	KLESSPFIEQAK	K	R	0.997	32.4	25	28.3	2.96	2			459.585	1375.73	1376.74	3	-0.001368	-0.9936	2013930	11	22	TRUE
WT	WT1	File Name: VL_20120123_OLI_04.raw (F034674)	heat shock protein [Leishmania major]	gi|7658172	Leishmania_major.fasta	11413.2	0.998	2	3	7	0.000273	0.124	possibly correct	TRUE	Spectrum14549 scans:16484,	KLESSPFIEQAK	K	R	0.997	44.7	25	41.1	2.34	2			459.585	1375.73	1376.74	3	-0.001998	-1.451	1754040	11	22	TRUE
WT	WT1	File Name: VL_20120123_OLI_04.raw (F034674)	heat shock protein [Leishmania major]	gi|7658172	Leishmania_major.fasta	11413.2	0.998	2	3	7	0.000273	0.124	possibly correct	TRUE	Spectrum14537 scans:16471,	KLESSPFIEQAK	K	R	0.997	70.1	25	70.1	5.47	2			688.874	1375.73	1376.74	2	-0.002222	-1.614	892567	11	22	TRUE
WT	WT1	File Name: VL_20120123_OLI_04.raw (F034674)	heat shock protein [Leishmania major]	gi|7658172	Leishmania_major.fasta	11413.2	0.998	2	3	7	0.000273	0.124	possibly correct	TRUE	Spectrum14555 scans:16491,	KLESSPFIEQAK	K	R	0.997	54.4	25	50.6	1.92	2			459.585	1375.73	1376.74	3	-0.001998	-1.451	1891850	11	22	TRUE
WT	WT1	File Name: VL_20120123_OLI_04.raw (F034674)	heat shock protein [Leishmania major]	gi|7658172	Leishmania_major.fasta	11413.2	0.998	2	3	7	0.000273	0.124	possibly correct	TRUE	Spectrum15523 scans:17579,	LESSPFIEQAK	K	R	0.997	44.4	25	42.4	2.85	2			624.826	1247.64	1248.65	2	-0.001722	-1.379	448961	12	22	TRUE
WT	WT1	File Name: VL_20120123_OLI_04.raw (F034674)	heat shock protein [Leishmania major]	gi|7658172	Leishmania_major.fasta	11413.2	0.998	2	3	7	0.000273	0.124	possibly correct	TRUE	Spectrum15513 scans:17568,	LESSPFIEQAK	K	R	0.997	44.4	25	42.7	3.21	2			624.827	1247.64	1248.65	2	-0.001102	-0.8825	591749	12	22	TRUE
WT	WT1	File Name: VL_20120123_OLI_04.raw (F034674)	heat shock protein [Leishmania major]	gi|7658172	Leishmania_major.fasta	11413.2	0.998	2	3	7	0.000273	0.124	possibly correct	TRUE	Spectrum15533 scans:17590,	LESSPFIEQAK	K	R	0.997	48.6	25	46.2	2.96	2			624.827	1247.64	1248.65	2	-0.0006219	-0.4981	336274	12	22	TRUE
WT	WT1	File Name: VL_20120123_OLI_04.raw (F034674)	proteasome regulatory non-ATP-ase subunit 2 [Leishmania major strain Friedlin]	gi|157871812,gi|68127524	Leishmania_major.fasta	106057	1	3	3	7	0.000273	0.0391	possibly correct	TRUE	Spectrum21740 scans:24561,	FGYVLASGLLDAGGR	K	N	0.997	95	25	95	6.47	2			748.399	1494.78	1495.79	2	-0.0003419	-0.2286	487246	732	746	TRUE
WT	WT1	File Name: VL_20120123_OLI_04.raw (F034674)	proteasome regulatory non-ATP-ase subunit 2 [Leishmania major strain Friedlin]	gi|157871812,gi|68127524	Leishmania_major.fasta	106057	1	3	3	7	0.000273	0.0391	possibly correct	TRUE	Spectrum21726 scans:24545,	FGYVLASGLLDAGGR	K	N	0.997	98	25	98	6.23	2			748.399	1494.78	1495.79	2	-0.0002219	-0.1484	517167	732	746	TRUE
WT	WT1	File Name: VL_20120123_OLI_04.raw (F034674)	proteasome regulatory non-ATP-ase subunit 2 [Leishmania major strain Friedlin]	gi|157871812,gi|68127524	Leishmania_major.fasta	106057	1	3	3	7	0.000273	0.0391	possibly correct	TRUE	Spectrum21731 scans:24551,	FGYVLASGLLDAGGR	K	N	0.997	103	25	103	5.77	2			748.399	1494.78	1495.79	2	-0.0007019	-0.4693	580076	732	746	TRUE
WT	WT1	File Name: VL_20120123_OLI_04.raw (F034674)	proteasome regulatory non-ATP-ase subunit 2 [Leishmania major strain Friedlin]	gi|157871812,gi|68127524	Leishmania_major.fasta	106057	1	3	3	7	0.000273	0.0391	possibly correct	TRUE	Spectrum8535 scans:9732,	NVAYEENQKEK	K	V	0.997	45.2	25	45	3	2			676.327	1350.64	1351.65	2	-0.002802	-2.073	203578	537	547	TRUE
WT	WT1	File Name: VL_20120123_OLI_04.raw (F034674)	proteasome regulatory non-ATP-ase subunit 2 [Leishmania major strain Friedlin]	gi|157871812,gi|68127524	Leishmania_major.fasta	106057	1	3	3	7	0.000273	0.0391	possibly correct	TRUE	Spectrum8543 scans:9741,	NVAYEENQKEK	K	V	0.997	45.4	25	45.4	2.54	2			676.327	1350.64	1351.65	2	-0.002322	-1.718	178682	537	547	TRUE
WT	WT1	File Name: VL_20120123_OLI_04.raw (F034674)	proteasome regulatory non-ATP-ase subunit 2 [Leishmania major strain Friedlin]	gi|157871812,gi|68127524	Leishmania_major.fasta	106057	1	3	3	7	0.000273	0.0391	possibly correct	TRUE	Spectrum8550 scans:9749,	NVAYEENQKEK	K	V	0.997	56.8	25	56.2	2.96	2			676.327	1350.64	1351.65	2	-0.001462	-1.082	227076	537	547	TRUE
WT	WT1	File Name: VL_20120123_OLI_04.raw (F034674)	proteasome regulatory non-ATP-ase subunit 2 [Leishmania major strain Friedlin]	gi|157871812,gi|68127524	Leishmania_major.fasta	106057	1	3	3	7	0.000273	0.0391	possibly correct	TRUE	Spectrum12670 scans:14375,	SNAPPSTYAVPK	K	S	0.997	35.7	25	26.8	2.85	2			616.319	1230.62	1231.63	2	-0.001082	-0.8785	331239	807	818	TRUE
WT	WT1	File Name: VL_20120123_OLI_04.raw (F034674)	hypothetical protein [Leishmania major strain Friedlin]	gi|157868292,gi|68126154	Leishmania_major.fasta	41072.4	0.989	1	1	2	7.8e-05	0.0298	possibly correct	TRUE	Spectrum19751 scans:22327,	DLGLIPEEELR	R	A	0.965	40.5	25	32.6	0	2			642.345	1282.68	1283.68	2	-0.001782	-1.388	1658720	60	70	TRUE
WT	WT1	File Name: VL_20120123_OLI_04.raw (F034674)	hypothetical protein [Leishmania major strain Friedlin]	gi|157868292,gi|68126154	Leishmania_major.fasta	41072.4	0.989	1	1	2	7.8e-05	0.0298	possibly correct	TRUE	Spectrum19737 scans:22311,	DLGLIPEEELR	R	A	0.997	40.5	25	38.6	4.03	2			642.345	1282.68	1283.68	2	-0.001162	-0.9052	1628390	60	70	TRUE
WT	WT1	File Name: VL_20120123_OLI_04.raw (F034674)	elongation factor 2 [Leishmania major]	gi|157876477,gi|157876480,gi|68129663,gi|68129664	Leishmania_major.fasta	94133.3	1	51	78	276	0.0108	0.612	possibly correct	TRUE	Spectrum19663 scans:22228,	AEMLYSGEASPEDKYFMGIK	R	N	0.981	17.3	25.8	16.4	1.14	2			756.018	2265.03	2266.04	3	-0.0004679	-0.2065	2681860	351	370	TRUE
WT	WT1	File Name: VL_20120123_OLI_04.raw (F034674)	elongation factor 2 [Leishmania major]	gi|157876477,gi|157876480,gi|68129663,gi|68129664	Leishmania_major.fasta	94133.3	1	51	78	276	0.0108	0.612	possibly correct	TRUE	Spectrum19656 scans:22220,	AEMLYSGEASPEDKYFMGIK	R	N	0.997	21.9	25.6	21.4	2.23	2			756.017	2265.03	2266.04	3	-0.003588	-1.583	1672410	351	370	TRUE
WT	WT1	File Name: VL_20120123_OLI_04.raw (F034674)	elongation factor 2 [Leishmania major]	gi|157876477,gi|157876480,gi|68129663,gi|68129664	Leishmania_major.fasta	94133.3	1	51	78	276	0.0108	0.612	possibly correct	TRUE	Spectrum19669 scans:22235,	AEMLYSGEASPEDKYFMGIK	R	N	0.997	29.9	25.9	29	3.25	2			756.019	2265.03	2266.04	3	0.0006421	0.2833	3586930	351	370	TRUE
WT	WT1	File Name: VL_20120123_OLI_04.raw (F034674)	elongation factor 2 [Leishmania major]	gi|157876477,gi|157876480,gi|68129663,gi|68129664	Leishmania_major.fasta	94133.3	1	51	78	276	0.0108	0.612	possibly correct	TRUE	Spectrum19698 scans:22267,	AEMLYSGEASPEDKYFMGIK	R	N	0.997	77.3	25.7	77.3	14.1	2			1133.52	2265.03	2266.04	2	-0.001482	-0.654	1799670	351	370	TRUE
WT	WT1	File Name: VL_20120123_OLI_04.raw (F034674)	elongation factor 2 [Leishmania major]	gi|157876477,gi|157876480,gi|68129663,gi|68129664	Leishmania_major.fasta	94133.3	1	51	78	276	0.0108	0.612	possibly correct	TRUE	Spectrum19689 scans:22257,	AEMLYSGEASPEDKYFMGIK	R	N	0.997	83.4	25.9	83.4	10.2	2			1133.52	2265.03	2266.04	2	0.0004581	0.2021	1210530	351	370	TRUE
WT	WT1	File Name: VL_20120123_OLI_04.raw (F034674)	elongation factor 2 [Leishmania major]	gi|157876477,gi|157876480,gi|68129663,gi|68129664	Leishmania_major.fasta	94133.3	1	51	78	276	0.0108	0.612	possibly correct	TRUE	Spectrum19684 scans:22251,	AEMLYSGEASPEDKYFMGIK	R	N	0.997	86.3	25.7	86.3	11.1	2			1133.52	2265.03	2266.04	2	-0.001242	-0.5481	1358730	351	370	TRUE
WT	WT1	File Name: VL_20120123_OLI_04.raw (F034674)	elongation factor 2 [Leishmania major]	gi|157876477,gi|157876480,gi|68129663,gi|68129664	Leishmania_major.fasta	94133.3	1	51	78	276	0.0108	0.612	possibly correct	TRUE	Spectrum27271 scans:30815,	AFcQFcLDPIYQIFDAVMNEKK	R	D	0.997	29.2	25.9	28.1	3.16	2		c3: Carbamidomethyl (+57.02), c6: Carbamidomethyl (+57.02)	913.098	2736.27	2737.28	3	-0.003249	-1.187	18355.4	270	291	TRUE
WT	WT1	File Name: VL_20120123_OLI_04.raw (F034674)	elongation factor 2 [Leishmania major]	gi|157876477,gi|157876480,gi|68129663,gi|68129664	Leishmania_major.fasta	94133.3	1	51	78	276	0.0108	0.612	possibly correct	TRUE	Spectrum27268 scans:30811,	AFcQFcLDPIYQIFDAVMNEKK	R	D	0.997	25.1	25.9	22.7	3.46	2		c3: Carbamidomethyl (+57.02), c6: Carbamidomethyl (+57.02)	913.098	2736.27	2737.28	3	-0.003069	-1.121	17274.7	270	291	TRUE
WT	WT1	File Name: VL_20120123_OLI_04.raw (F034674)	elongation factor 2 [Leishmania major]	gi|157876477,gi|157876480,gi|68129663,gi|68129664	Leishmania_major.fasta	94133.3	1	51	78	276	0.0108	0.612	possibly correct	TRUE	Spectrum23172 scans:26170,	AGTGGQAFPQcVFDHWQEYPGDPLEPK	R	S	0.971	20.5	25.9	17.3	2.19	2		c11: Carbamidomethyl (+57.02)	1011.13	3030.37	3031.37	3	0.006137	2.024	340750	789	815	TRUE
WT	WT1	File Name: VL_20120123_OLI_04.raw (F034674)	elongation factor 2 [Leishmania major]	gi|157876477,gi|157876480,gi|68129663,gi|68129664	Leishmania_major.fasta	94133.3	1	51	78	276	0.0108	0.612	possibly correct	TRUE	Spectrum22365 scans:25263,	AGTGGQAFPQcVFDHWQEYPGDPLEPK	R	S	0.997	19	26	18.7	2.92	2		c11: Carbamidomethyl (+57.02)	1011.13	3030.36	3031.37	3	0.003767	1.243	311855	789	815	TRUE
WT	WT1	File Name: VL_20120123_OLI_04.raw (F034674)	elongation factor 2 [Leishmania major]	gi|157876477,gi|157876480,gi|68129663,gi|68129664	Leishmania_major.fasta	94133.3	1	51	78	276	0.0108	0.612	possibly correct	TRUE	Spectrum23178 scans:26177,	AGTGGQAFPQcVFDHWQEYPGDPLEPK	R	S	0.997	23.9	26	23.9	1.72	2		c11: Carbamidomethyl (+57.02)	1011.13	3030.36	3031.37	3	0.001727	0.5696	367065	789	815	TRUE
WT	WT1	File Name: VL_20120123_OLI_04.raw (F034674)	elongation factor 2 [Leishmania major]	gi|157876477,gi|157876480,gi|68129663,gi|68129664	Leishmania_major.fasta	94133.3	1	51	78	276	0.0108	0.612	possibly correct	TRUE	Spectrum22764 scans:25712,	AGTGGQAFPQcVFDHWQEYPGDPLEPK	R	S	0.997	25.6	26	24.2	2.92	2		c11: Carbamidomethyl (+57.02)	1011.13	3030.36	3031.37	3	0.002657	0.8764	385027	789	815	TRUE
WT	WT1	File Name: VL_20120123_OLI_04.raw (F034674)	elongation factor 2 [Leishmania major]	gi|157876477,gi|157876480,gi|68129663,gi|68129664	Leishmania_major.fasta	94133.3	1	51	78	276	0.0108	0.612	possibly correct	TRUE	Spectrum23617 scans:26670,	AGTGGQAFPQcVFDHWQEYPGDPLEPK	R	S	0.997	19.1	26	18.8	2.14	2		c11: Carbamidomethyl (+57.02)	1011.13	3030.36	3031.37	3	-0.005773	-1.905	86915.3	789	815	TRUE
WT	WT1	File Name: VL_20120123_OLI_04.raw (F034674)	elongation factor 2 [Leishmania major]	gi|157876477,gi|157876480,gi|68129663,gi|68129664	Leishmania_major.fasta	94133.3	1	51	78	276	0.0108	0.612	possibly correct	TRUE	Spectrum23031 scans:26012,	AGTGGQAFPQcVFDHWQEYPGDPLEPK	R	S	0.997	26.3	26.1	23.6	2.96	2		c11: Carbamidomethyl (+57.02)	1011.13	3030.36	3031.37	3	0.0004668	0.154	412120	789	815	TRUE
WT	WT1	File Name: VL_20120123_OLI_04.raw (F034674)	elongation factor 2 [Leishmania major]	gi|157876477,gi|157876480,gi|68129663,gi|68129664	Leishmania_major.fasta	94133.3	1	51	78	276	0.0108	0.612	possibly correct	TRUE	Spectrum22756 scans:25703,	AGTGGQAFPQcVFDHWQEYPGDPLEPK	R	S	0.997	29	26.1	29	2.96	2		c11: Carbamidomethyl (+57.02)	1011.13	3030.36	3031.37	3	-0.003373	-1.113	382249	789	815	TRUE
WT	WT1	File Name: VL_20120123_OLI_04.raw (F034674)	elongation factor 2 [Leishmania major]	gi|157876477,gi|157876480,gi|68129663,gi|68129664	Leishmania_major.fasta	94133.3	1	51	78	276	0.0108	0.612	possibly correct	TRUE	Spectrum22629 scans:25560,	AGTGGQAFPQcVFDHWQEYPGDPLEPK	R	S	0.997	37.2	26	33.2	3.72	2		c11: Carbamidomethyl (+57.02)	1011.13	3030.37	3031.37	3	0.007787	2.569	439010	789	815	TRUE
WT	WT1	File Name: VL_20120123_OLI_04.raw (F034674)	elongation factor 2 [Leishmania major]	gi|157876477,gi|157876480,gi|68129663,gi|68129664	Leishmania_major.fasta	94133.3	1	51	78	276	0.0108	0.612	possibly correct	TRUE	Spectrum23623 scans:26677,	AGTGGQAFPQcVFDHWQEYPGDPLEPK	R	S	0.997	28.8	26	28.1	2.57	2		c11: Carbamidomethyl (+57.02)	1011.13	3030.36	3031.37	3	0.001367	0.4509	89311.5	789	815	TRUE
WT	WT1	File Name: VL_20120123_OLI_04.raw (F034674)	elongation factor 2 [Leishmania major]	gi|157876477,gi|157876480,gi|68129663,gi|68129664	Leishmania_major.fasta	94133.3	1	51	78	276	0.0108	0.612	possibly correct	TRUE	Spectrum23632 scans:26687,	AGTGGQAFPQcVFDHWQEYPGDPLEPK	R	S	0.997	30	26	26.9	3.72	2		c11: Carbamidomethyl (+57.02)	1011.13	3030.36	3031.37	3	0.002657	0.8764	112776	789	815	TRUE
WT	WT1	File Name: VL_20120123_OLI_04.raw (F034674)	elongation factor 2 [Leishmania major]	gi|157876477,gi|157876480,gi|68129663,gi|68129664	Leishmania_major.fasta	94133.3	1	51	78	276	0.0108	0.612	possibly correct	TRUE	Spectrum22500 scans:25415,	AGTGGQAFPQcVFDHWQEYPGDPLEPK	R	S	0.997	30.7	26	30.1	4.64	2		c11: Carbamidomethyl (+57.02)	1011.13	3030.36	3031.37	3	0.002657	0.8764	401827	789	815	TRUE
WT	WT1	File Name: VL_20120123_OLI_04.raw (F034674)	elongation factor 2 [Leishmania major]	gi|157876477,gi|157876480,gi|68129663,gi|68129664	Leishmania_major.fasta	94133.3	1	51	78	276	0.0108	0.612	possibly correct	TRUE	Spectrum23479 scans:26515,	AGTGGQAFPQcVFDHWQEYPGDPLEPK	R	S	0.997	32.4	26	32.4	4.27	2		c11: Carbamidomethyl (+57.02)	1011.13	3030.36	3031.37	3	0.003017	0.9952	160558	789	815	TRUE
WT	WT1	File Name: VL_20120123_OLI_04.raw (F034674)	elongation factor 2 [Leishmania major]	gi|157876477,gi|157876480,gi|68129663,gi|68129664	Leishmania_major.fasta	94133.3	1	51	78	276	0.0108	0.612	possibly correct	TRUE	Spectrum22162 scans:25035,	AGTGGQAFPQcVFDHWQEYPGDPLEPK	R	S	0.997	29.2	26.1	28.6	2.96	2		c11: Carbamidomethyl (+57.02)	1011.13	3030.36	3031.37	3	0.0001068	0.03522	209242	789	815	TRUE
WT	WT1	File Name: VL_20120123_OLI_04.raw (F034674)	elongation factor 2 [Leishmania major]	gi|157876477,gi|157876480,gi|68129663,gi|68129664	Leishmania_major.fasta	94133.3	1	51	78	276	0.0108	0.612	possibly correct	TRUE	Spectrum22902 scans:25867,	AGTGGQAFPQcVFDHWQEYPGDPLEPK	R	S	0.997	30.4	26	30	3.59	2		c11: Carbamidomethyl (+57.02)	1011.13	3030.36	3031.37	3	0.0008268	0.2727	328754	789	815	TRUE
WT	WT1	File Name: VL_20120123_OLI_04.raw (F034674)	elongation factor 2 [Leishmania major]	gi|157876477,gi|157876480,gi|68129663,gi|68129664	Leishmania_major.fasta	94133.3	1	51	78	276	0.0108	0.612	possibly correct	TRUE	Spectrum22331 scans:25225,	AGTGGQAFPQcVFDHWQEYPGDPLEPK	R	S	0.997	27.2	26	26.6	5.51	2		c11: Carbamidomethyl (+57.02)	1011.13	3030.36	3031.37	3	0.003767	1.243	260330	789	815	TRUE
WT	WT1	File Name: VL_20120123_OLI_04.raw (F034674)	elongation factor 2 [Leishmania major]	gi|157876477,gi|157876480,gi|68129663,gi|68129664	Leishmania_major.fasta	94133.3	1	51	78	276	0.0108	0.612	possibly correct	TRUE	Spectrum22617 scans:25547,	AGTGGQAFPQcVFDHWQEYPGDPLEPK	R	S	0.997	32.4	26	31.5	4.74	2		c11: Carbamidomethyl (+57.02)	1011.13	3030.36	3031.37	3	0.001937	0.6389	316482	789	815	TRUE
WT	WT1	File Name: VL_20120123_OLI_04.raw (F034674)	elongation factor 2 [Leishmania major]	gi|157876477,gi|157876480,gi|68129663,gi|68129664	Leishmania_major.fasta	94133.3	1	51	78	276	0.0108	0.612	possibly correct	TRUE	Spectrum22771 scans:25720,	AGTGGQAFPQcVFDHWQEYPGDPLEPK	R	S	0.997	40.8	26	39.8	3.34	2		c11: Carbamidomethyl (+57.02)	1011.13	3030.37	3031.37	3	0.007037	2.321	491893	789	815	TRUE
WT	WT1	File Name: VL_20120123_OLI_04.raw (F034674)	elongation factor 2 [Leishmania major]	gi|157876477,gi|157876480,gi|68129663,gi|68129664	Leishmania_major.fasta	94133.3	1	51	78	276	0.0108	0.612	possibly correct	TRUE	Spectrum22492 scans:25406,	AGTGGQAFPQcVFDHWQEYPGDPLEPK	R	S	0.997	28.1	26	28.1	5.51	2		c11: Carbamidomethyl (+57.02)	1011.13	3030.36	3031.37	3	0.001937	0.6389	406178	789	815	TRUE
WT	WT1	File Name: VL_20120123_OLI_04.raw (F034674)	elongation factor 2 [Leishmania major]	gi|157876477,gi|157876480,gi|68129663,gi|68129664	Leishmania_major.fasta	94133.3	1	51	78	276	0.0108	0.612	possibly correct	TRUE	Spectrum22634 scans:25566,	AGTGGQAFPQcVFDHWQEYPGDPLEPK	R	S	0.997	30.4	26.1	29.6	3.17	2		c11: Carbamidomethyl (+57.02)	1011.13	3030.36	3031.37	3	-0.001183	-0.3903	355482	789	815	TRUE
WT	WT1	File Name: VL_20120123_OLI_04.raw (F034674)	elongation factor 2 [Leishmania major]	gi|157876477,gi|157876480,gi|68129663,gi|68129664	Leishmania_major.fasta	94133.3	1	51	78	276	0.0108	0.612	possibly correct	TRUE	Spectrum22291 scans:25180,	AGTGGQAFPQcVFDHWQEYPGDPLEPK	R	S	0.997	46.3	26.1	46.3	4	2		c11: Carbamidomethyl (+57.02)	1011.13	3030.37	3031.37	3	0.008867	2.925	240071	789	815	TRUE
WT	WT1	File Name: VL_20120123_OLI_04.raw (F034674)	elongation factor 2 [Leishmania major]	gi|157876477,gi|157876480,gi|68129663,gi|68129664	Leishmania_major.fasta	94133.3	1	51	78	276	0.0108	0.612	possibly correct	TRUE	Spectrum22910 scans:25876,	AGTGGQAFPQcVFDHWQEYPGDPLEPK	R	S	0.997	39.8	26	39.5	5.62	2		c11: Carbamidomethyl (+57.02)	1011.13	3030.36	3031.37	3	0.003017	0.9952	375909	789	815	TRUE
WT	WT1	File Name: VL_20120123_OLI_04.raw (F034674)	elongation factor 2 [Leishmania major]	gi|157876477,gi|157876480,gi|68129663,gi|68129664	Leishmania_major.fasta	94133.3	1	51	78	276	0.0108	0.612	possibly correct	TRUE	Spectrum23460 scans:26494,	AGTGGQAFPQcVFDHWQEYPGDPLEPK	R	S	0.997	35.9	26.1	32.1	2.15	2		c11: Carbamidomethyl (+57.02)	1011.13	3030.36	3031.37	3	0.0002868	0.0946	193333	789	815	TRUE
WT	WT1	File Name: VL_20120123_OLI_04.raw (F034674)	elongation factor 2 [Leishmania major]	gi|157876477,gi|157876480,gi|68129663,gi|68129664	Leishmania_major.fasta	94133.3	1	51	78	276	0.0108	0.612	possibly correct	TRUE	Spectrum23467 scans:26502,	AGTGGQAFPQcVFDHWQEYPGDPLEPK	R	S	0.997	37.4	26	36.9	2.92	2		c11: Carbamidomethyl (+57.02)	1011.13	3030.36	3031.37	3	0.0006468	0.2134	180264	789	815	TRUE
WT	WT1	File Name: VL_20120123_OLI_04.raw (F034674)	elongation factor 2 [Leishmania major]	gi|157876477,gi|157876480,gi|68129663,gi|68129664	Leishmania_major.fasta	94133.3	1	51	78	276	0.0108	0.612	possibly correct	TRUE	Spectrum23320 scans:26336,	AGTGGQAFPQcVFDHWQEYPGDPLEPK	R	S	0.997	37.9	26.2	37.9	5	2		c11: Carbamidomethyl (+57.02)	1011.13	3030.36	3031.37	3	-0.002473	-0.8159	298981	789	815	TRUE
WT	WT1	File Name: VL_20120123_OLI_04.raw (F034674)	elongation factor 2 [Leishmania major]	gi|157876477,gi|157876480,gi|68129663,gi|68129664	Leishmania_major.fasta	94133.3	1	51	78	276	0.0108	0.612	possibly correct	TRUE	Spectrum23341 scans:26360,	AGTGGQAFPQcVFDHWQEYPGDPLEPK	R	S	0.997	40.7	26.2	37	3.92	2		c11: Carbamidomethyl (+57.02)	1011.13	3030.36	3031.37	3	-0.002293	-0.7565	275392	789	815	TRUE
WT	WT1	File Name: VL_20120123_OLI_04.raw (F034674)	elongation factor 2 [Leishmania major]	gi|157876477,gi|157876480,gi|68129663,gi|68129664	Leishmania_major.fasta	94133.3	1	51	78	276	0.0108	0.612	possibly correct	TRUE	Spectrum22895 scans:25859,	AGTGGQAFPQcVFDHWQEYPGDPLEPK	R	S	0.997	43.5	26	43.3	5.38	2		c11: Carbamidomethyl (+57.02)	1011.13	3030.36	3031.37	3	0.002117	0.6983	379251	789	815	TRUE
WT	WT1	File Name: VL_20120123_OLI_04.raw (F034674)	elongation factor 2 [Leishmania major]	gi|157876477,gi|157876480,gi|68129663,gi|68129664	Leishmania_major.fasta	94133.3	1	51	78	276	0.0108	0.612	possibly correct	TRUE	Spectrum22483 scans:25396,	AGTGGQAFPQcVFDHWQEYPGDPLEPK	R	S	0.997	42.7	26	42.7	1.82	2		c11: Carbamidomethyl (+57.02)	1011.13	3030.36	3031.37	3	0.001547	0.5103	340709	789	815	TRUE
WT	WT1	File Name: VL_20120123_OLI_04.raw (F034674)	elongation factor 2 [Leishmania major]	gi|157876477,gi|157876480,gi|68129663,gi|68129664	Leishmania_major.fasta	94133.3	1	51	78	276	0.0108	0.612	possibly correct	TRUE	Spectrum23336 scans:26354,	AGTGGQAFPQcVFDHWQEYPGDPLEPK	R	S	0.997	45.3	26.1	44.6	1.72	2		c11: Carbamidomethyl (+57.02)	1011.13	3030.36	3031.37	3	-0.0001032	-0.03406	287408	789	815	TRUE
WT	WT1	File Name: VL_20120123_OLI_04.raw (F034674)	elongation factor 2 [Leishmania major]	gi|157876477,gi|157876480,gi|68129663,gi|68129664	Leishmania_major.fasta	94133.3	1	51	78	276	0.0108	0.612	possibly correct	TRUE	Spectrum23550 scans:26595,	AILELQLDPEEAYQGFVK	R	T	0.997	55.5	25	46.7	9.57	2			1032.04	2062.06	2063.07	2	-0.001442	-0.6989	143773	161	178	TRUE
WT	WT1	File Name: VL_20120123_OLI_04.raw (F034674)	elongation factor 2 [Leishmania major]	gi|157876477,gi|157876480,gi|68129663,gi|68129664	Leishmania_major.fasta	94133.3	1	51	78	276	0.0108	0.612	possibly correct	TRUE	Spectrum23539 scans:26583,	AILELQLDPEEAYQGFVK	R	T	0.997	64	25	59.1	5.96	2			1032.04	2062.06	2063.07	2	0.0007581	0.3674	217731	161	178	TRUE
WT	WT1	File Name: VL_20120123_OLI_04.raw (F034674)	elongation factor 2 [Leishmania major]	gi|157876477,gi|157876480,gi|68129663,gi|68129664	Leishmania_major.fasta	94133.3	1	51	78	276	0.0108	0.612	possibly correct	TRUE	Spectrum23530 scans:26573,	AILELQLDPEEAYQGFVK	R	T	0.997	72.9	25	70.9	7.35	2			1032.04	2062.06	2063.07	2	0.0005181	0.2511	432663	161	178	TRUE
WT	WT1	File Name: VL_20120123_OLI_04.raw (F034674)	elongation factor 2 [Leishmania major]	gi|157876477,gi|157876480,gi|68129663,gi|68129664	Leishmania_major.fasta	94133.3	1	51	78	276	0.0108	0.612	possibly correct	TRUE	Spectrum23405 scans:26432,	AILELQLDPEEAYQGFVK	R	T	0.997	75.8	25	75.8	10.7	2			1032.04	2062.06	2063.07	2	0.0005181	0.2511	350161	161	178	TRUE
WT	WT1	File Name: VL_20120123_OLI_04.raw (F034674)	elongation factor 2 [Leishmania major]	gi|157876477,gi|157876480,gi|68129663,gi|68129664	Leishmania_major.fasta	94133.3	1	51	78	276	0.0108	0.612	possibly correct	TRUE	Spectrum23411 scans:26439,	AILELQLDPEEAYQGFVK	R	T	0.997	75.9	25	71.1	8.47	2			1032.04	2062.06	2063.07	2	0.0009981	0.4838	594053	161	178	TRUE
WT	WT1	File Name: VL_20120123_OLI_04.raw (F034674)	elongation factor 2 [Leishmania major]	gi|157876477,gi|157876480,gi|68129663,gi|68129664	Leishmania_major.fasta	94133.3	1	51	78	276	0.0108	0.612	possibly correct	TRUE	Spectrum23418 scans:26447,	AILELQLDPEEAYQGFVK	R	T	0.997	80.3	25	78.2	9.57	2			1032.04	2062.06	2063.07	2	0.0005181	0.2511	1134480	161	178	TRUE
WT	WT1	File Name: VL_20120123_OLI_04.raw (F034674)	elongation factor 2 [Leishmania major]	gi|157876477,gi|157876480,gi|68129663,gi|68129664	Leishmania_major.fasta	94133.3	1	51	78	276	0.0108	0.612	possibly correct	TRUE	Spectrum23426 scans:26456,	AILELQLDPEEAYQGFVK	R	T	0.997	65.9	25	56.9	9.72	2			688.361	2062.06	2063.07	3	-4.794e-05	-0.02324	384531	161	178	TRUE
WT	WT1	File Name: VL_20120123_OLI_04.raw (F034674)	elongation factor 2 [Leishmania major]	gi|157876477,gi|157876480,gi|68129663,gi|68129664	Leishmania_major.fasta	94133.3	1	51	78	276	0.0108	0.612	possibly correct	TRUE	Spectrum23417 scans:26445,	AILELQLDPEEAYQGFVK	R	T	0.997	72.4	25	62.1	10.6	2			688.361	2062.06	2063.07	3	-0.0004079	-0.1977	183040	161	178	TRUE
WT	WT1	File Name: VL_20120123_OLI_04.raw (F034674)	elongation factor 2 [Leishmania major]	gi|157876477,gi|157876480,gi|68129663,gi|68129664	Leishmania_major.fasta	94133.3	1	51	78	276	0.0108	0.612	possibly correct	TRUE	Spectrum23420 scans:26449,	AILELQLDPEEAYQGFVK	R	T	0.997	75.6	25	75.6	9.07	2			688.362	2062.06	2063.07	3	0.0004921	0.2385	295899	161	178	TRUE
WT	WT1	File Name: VL_20120123_OLI_04.raw (F034674)	elongation factor 2 [Leishmania major]	gi|157876477,gi|157876480,gi|68129663,gi|68129664	Leishmania_major.fasta	94133.3	1	51	78	276	0.0108	0.612	possibly correct	TRUE	Spectrum19731 scans:22304,	DLQEDFMNGAPLK	K	I	0.997	69.1	25	64.8	4.34	2			739.354	1476.69	1477.7	2	0.001038	0.7025	760242	546	558	TRUE
WT	WT1	File Name: VL_20120123_OLI_04.raw (F034674)	elongation factor 2 [Leishmania major]	gi|157876477,gi|157876480,gi|68129663,gi|68129664	Leishmania_major.fasta	94133.3	1	51	78	276	0.0108	0.612	possibly correct	TRUE	Spectrum19739 scans:22313,	DLQEDFMNGAPLK	K	I	0.997	73	25	65.1	5.48	2			739.353	1476.69	1477.7	2	-0.0003019	-0.2043	1001660	546	558	TRUE
WT	WT1	File Name: VL_20120123_OLI_04.raw (F034674)	elongation factor 2 [Leishmania major]	gi|157876477,gi|157876480,gi|68129663,gi|68129664	Leishmania_major.fasta	94133.3	1	51	78	276	0.0108	0.612	possibly correct	TRUE	Spectrum19722 scans:22294,	DLQEDFMNGAPLK	K	I	0.997	84.7	25	73.9	5.16	2			739.353	1476.69	1477.7	2	-0.001642	-1.111	1112480	546	558	TRUE
WT	WT1	File Name: VL_20120123_OLI_04.raw (F034674)	elongation factor 2 [Leishmania major]	gi|157876477,gi|157876480,gi|68129663,gi|68129664	Leishmania_major.fasta	94133.3	1	51	78	276	0.0108	0.612	possibly correct	TRUE	Spectrum22409 scans:25313,	DSFVAAWQWATR	K	E	0.997	53.2	25	51	7.25	2			719.349	1436.68	1437.69	2	-0.0004619	-0.3213	449754	664	675	TRUE
WT	WT1	File Name: VL_20120123_OLI_04.raw (F034674)	elongation factor 2 [Leishmania major]	gi|157876477,gi|157876480,gi|68129663,gi|68129664	Leishmania_major.fasta	94133.3	1	51	78	276	0.0108	0.612	possibly correct	TRUE	Spectrum22416 scans:25321,	DSFVAAWQWATR	K	E	0.997	55.3	25	48.6	5.04	2			719.349	1436.68	1437.69	2	0.0001381	0.09603	622061	664	675	TRUE
WT	WT1	File Name: VL_20120123_OLI_04.raw (F034674)	elongation factor 2 [Leishmania major]	gi|157876477,gi|157876480,gi|68129663,gi|68129664	Leishmania_major.fasta	94133.3	1	51	78	276	0.0108	0.612	possibly correct	TRUE	Spectrum22423 scans:25329,	DSFVAAWQWATR	K	E	0.997	63.7	25	55.3	6.6	2			719.349	1436.68	1437.69	2	-0.0005819	-0.4048	621052	664	675	TRUE
WT	WT1	File Name: VL_20120123_OLI_04.raw (F034674)	elongation factor 2 [Leishmania major]	gi|157876477,gi|157876480,gi|68129663,gi|68129664	Leishmania_major.fasta	94133.3	1	51	78	276	0.0108	0.612	possibly correct	TRUE	Spectrum13728 scans:15565,	EGVLcDENMR	R	G	0.997	47.5	25	47.5	3.01	2		c5: Carbamidomethyl (+57.02)	611.762	1221.51	1222.52	2	-0.001707	-1.396	1251540	676	685	TRUE
WT	WT1	File Name: VL_20120123_OLI_04.raw (F034674)	elongation factor 2 [Leishmania major]	gi|157876477,gi|157876480,gi|68129663,gi|68129664	Leishmania_major.fasta	94133.3	1	51	78	276	0.0108	0.612	possibly correct	TRUE	Spectrum13721 scans:15557,	EGVLcDENMR	R	G	0.997	50.4	25	47.5	3.52	2		c5: Carbamidomethyl (+57.02)	611.762	1221.51	1222.52	2	-0.002067	-1.691	1104610	676	685	TRUE
WT	WT1	File Name: VL_20120123_OLI_04.raw (F034674)	elongation factor 2 [Leishmania major]	gi|157876477,gi|157876480,gi|68129663,gi|68129664	Leishmania_major.fasta	94133.3	1	51	78	276	0.0108	0.612	possibly correct	TRUE	Spectrum13735 scans:15573,	EGVLcDENMR	R	G	0.997	51.4	25	51.1	3.17	2		c5: Carbamidomethyl (+57.02)	611.763	1221.51	1222.52	2	-0.001467	-1.2	1551330	676	685	TRUE
WT	WT1	File Name: VL_20120123_OLI_04.raw (F034674)	elongation factor 2 [Leishmania major]	gi|157876477,gi|157876480,gi|68129663,gi|68129664	Leishmania_major.fasta	94133.3	1	51	78	276	0.0108	0.612	possibly correct	TRUE	Spectrum16627 scans:18817,	ELMDYPDQIR	R	N	0.997	31.5	25	27.8	2.41	2			640.301	1278.59	1279.6	2	-0.003322	-2.596	3328590	11	20	TRUE
WT	WT1	File Name: VL_20120123_OLI_04.raw (F034674)	elongation factor 2 [Leishmania major]	gi|157876477,gi|157876480,gi|68129663,gi|68129664	Leishmania_major.fasta	94133.3	1	51	78	276	0.0108	0.612	possibly correct	TRUE	Spectrum16635 scans:18826,	ELMDYPDQIR	R	N	0.997	27.1	25	22.8	2.92	2			640.302	1278.59	1279.6	2	-0.003082	-2.409	3968910	11	20	TRUE
WT	WT1	File Name: VL_20120123_OLI_04.raw (F034674)	elongation factor 2 [Leishmania major]	gi|157876477,gi|157876480,gi|68129663,gi|68129664	Leishmania_major.fasta	94133.3	1	51	78	276	0.0108	0.612	possibly correct	TRUE	Spectrum19978 scans:22582,	ERLWGDNFFDAK	R	N	0.997	30.6	25	24.2	4.02	2			499.909	1496.7	1497.71	3	-0.001178	-0.7865	2054780	240	251	TRUE
WT	WT1	File Name: VL_20120123_OLI_04.raw (F034674)	elongation factor 2 [Leishmania major]	gi|157876477,gi|157876480,gi|68129663,gi|68129664	Leishmania_major.fasta	94133.3	1	51	78	276	0.0108	0.612	possibly correct	TRUE	Spectrum19972 scans:22575,	ERLWGDNFFDAK	R	N	0.997	35.6	25	31.5	3.44	2			499.908	1496.7	1497.71	3	-0.001718	-1.147	1380200	240	251	TRUE
WT	WT1	File Name: VL_20120123_OLI_04.raw (F034674)	elongation factor 2 [Leishmania major]	gi|157876477,gi|157876480,gi|68129663,gi|68129664	Leishmania_major.fasta	94133.3	1	51	78	276	0.0108	0.612	possibly correct	TRUE	Spectrum20005 scans:22612,	ERLWGDNFFDAK	R	N	0.997	53.3	25	42.6	5.89	2			749.359	1496.7	1497.71	2	-0.001142	-0.7625	2743360	240	251	TRUE
WT	WT1	File Name: VL_20120123_OLI_04.raw (F034674)	elongation factor 2 [Leishmania major]	gi|157876477,gi|157876480,gi|68129663,gi|68129664	Leishmania_major.fasta	94133.3	1	51	78	276	0.0108	0.612	possibly correct	TRUE	Spectrum20034 scans:22645,	ERLWGDNFFDAK	R	N	0.997	54.9	25	41.2	7.32	2			749.359	1496.7	1497.71	2	-0.0006419	-0.4286	2083090	240	251	TRUE
WT	WT1	File Name: VL_20120123_OLI_04.raw (F034674)	elongation factor 2 [Leishmania major]	gi|157876477,gi|157876480,gi|68129663,gi|68129664	Leishmania_major.fasta	94133.3	1	51	78	276	0.0108	0.612	possibly correct	TRUE	Spectrum20026 scans:22636,	ERLWGDNFFDAK	R	N	0.997	56.5	25	44.5	6.64	2			749.359	1496.7	1497.71	2	-0.001142	-0.7625	2246910	240	251	TRUE
WT	WT1	File Name: VL_20120123_OLI_04.raw (F034674)	elongation factor 2 [Leishmania major]	gi|157876477,gi|157876480,gi|68129663,gi|68129664	Leishmania_major.fasta	94133.3	1	51	78	276	0.0108	0.612	possibly correct	TRUE	Spectrum19966 scans:22568,	ERLWGDNFFDAK	R	N	0.997	37.9	25	34	3.44	2			499.908	1496.7	1497.71	3	-0.001448	-0.9668	1207460	240	251	TRUE
WT	WT1	File Name: VL_20120123_OLI_04.raw (F034674)	elongation factor 2 [Leishmania major]	gi|157876477,gi|157876480,gi|68129663,gi|68129664	Leishmania_major.fasta	94133.3	1	51	78	276	0.0108	0.612	possibly correct	TRUE	Spectrum19991 scans:22596,	ERLWGDNFFDAK	R	N	0.997	58.9	25	43	6.54	2			749.359	1496.7	1497.71	2	-0.001622	-1.083	1566620	240	251	TRUE
WT	WT1	File Name: VL_20120123_OLI_04.raw (F034674)	elongation factor 2 [Leishmania major]	gi|157876477,gi|157876480,gi|68129663,gi|68129664	Leishmania_major.fasta	94133.3	1	51	78	276	0.0108	0.612	possibly correct	TRUE	Spectrum19998 scans:22604,	ERLWGDNFFDAK	R	N	0.997	58.2	25	43.7	8.43	2			749.359	1496.7	1497.71	2	-0.001262	-0.8426	2126670	240	251	TRUE
WT	WT1	File Name: VL_20120123_OLI_04.raw (F034674)	elongation factor 2 [Leishmania major]	gi|157876477,gi|157876480,gi|68129663,gi|68129664	Leishmania_major.fasta	94133.3	1	51	78	276	0.0108	0.612	possibly correct	TRUE	Spectrum20018 scans:22627,	ERLWGDNFFDAK	R	N	0.997	58.8	25	48.1	8.48	2			749.359	1496.7	1497.71	2	-0.001022	-0.6823	2210540	240	251	TRUE
WT	WT1	File Name: VL_20120123_OLI_04.raw (F034674)	elongation factor 2 [Leishmania major]	gi|157876477,gi|157876480,gi|68129663,gi|68129664	Leishmania_major.fasta	94133.3	1	51	78	276	0.0108	0.612	possibly correct	TRUE	Spectrum12816 scans:14540,	ETVTDVSSQQcLSK	R	S	0.997	69.9	25	63.3	11.6	2		c11: Carbamidomethyl (+57.02)	791.374	1580.73	1581.74	2	-0.0009872	-0.6241	2240000	568	581	TRUE
WT	WT1	File Name: VL_20120123_OLI_04.raw (F034674)	elongation factor 2 [Leishmania major]	gi|157876477,gi|157876480,gi|68129663,gi|68129664	Leishmania_major.fasta	94133.3	1	51	78	276	0.0108	0.612	possibly correct	TRUE	Spectrum12804 scans:14526,	ETVTDVSSQQcLSK	R	S	0.997	71.8	25	65.7	10.7	2		c11: Carbamidomethyl (+57.02)	791.375	1580.74	1581.74	2	0.0005928	0.3747	963202	568	581	TRUE
WT	WT1	File Name: VL_20120123_OLI_04.raw (F034674)	elongation factor 2 [Leishmania major]	gi|157876477,gi|157876480,gi|68129663,gi|68129664	Leishmania_major.fasta	94133.3	1	51	78	276	0.0108	0.612	possibly correct	TRUE	Spectrum12809 scans:14532,	ETVTDVSSQQcLSK	R	S	0.997	77.2	25	67.9	9.01	2		c11: Carbamidomethyl (+57.02)	791.375	1580.73	1581.74	2	-0.0005072	-0.3207	1370660	568	581	TRUE
WT	WT1	File Name: VL_20120123_OLI_04.raw (F034674)	elongation factor 2 [Leishmania major]	gi|157876477,gi|157876480,gi|68129663,gi|68129664	Leishmania_major.fasta	94133.3	1	51	78	276	0.0108	0.612	possibly correct	TRUE	Spectrum12907 scans:14642,	FANMYAAK	R	F	0.976	40.7	25	35.4	0	2			458.223	914.431	915.439	2	-0.0005419	-0.592	1399220	223	230	TRUE
WT	WT1	File Name: VL_20120123_OLI_04.raw (F034674)	elongation factor 2 [Leishmania major]	gi|157876477,gi|157876480,gi|68129663,gi|68129664	Leishmania_major.fasta	94133.3	1	51	78	276	0.0108	0.612	possibly correct	TRUE	Spectrum12895 scans:14628,	FANMYAAK	R	F	0.997	37.7	25	33.7	1.89	2			458.223	914.432	915.439	2	0.0001381	0.1508	915666	223	230	TRUE
WT	WT1	File Name: VL_20120123_OLI_04.raw (F034674)	elongation factor 2 [Leishmania major]	gi|157876477,gi|157876480,gi|68129663,gi|68129664	Leishmania_major.fasta	94133.3	1	51	78	276	0.0108	0.612	possibly correct	TRUE	Spectrum27943 scans:31735,	FLPAAETLLQMIVAHLPSPK	K	K	0.973	16.4	25	13.3	0.886	2			726.078	2175.21	2176.22	3	-0.001778	-0.817	14484.1	325	344	TRUE
WT	WT1	File Name: VL_20120123_OLI_04.raw (F034674)	elongation factor 2 [Leishmania major]	gi|157876477,gi|157876480,gi|68129663,gi|68129664	Leishmania_major.fasta	94133.3	1	51	78	276	0.0108	0.612	possibly correct	TRUE	Spectrum28002 scans:31820,	FLPAAETLLQMIVAHLPSPK	K	K	0.977	27.8	25	27.8	0	2			726.078	2175.21	2176.22	3	-0.0005179	-0.238	219155	325	344	TRUE
WT	WT1	File Name: VL_20120123_OLI_04.raw (F034674)	elongation factor 2 [Leishmania major]	gi|157876477,gi|157876480,gi|68129663,gi|68129664	Leishmania_major.fasta	94133.3	1	51	78	276	0.0108	0.612	possibly correct	TRUE	Spectrum28117 scans:31984,	FLPAAETLLQMIVAHLPSPK	K	K	0.99	18.9	25	18.9	1.28	2			726.078	2175.21	2176.22	3	-0.001238	-0.5688	50746.9	325	344	TRUE
WT	WT1	File Name: VL_20120123_OLI_04.raw (F034674)	elongation factor 2 [Leishmania major]	gi|157876477,gi|157876480,gi|68129663,gi|68129664	Leishmania_major.fasta	94133.3	1	51	78	276	0.0108	0.612	possibly correct	TRUE	Spectrum27373 scans:30942,	FLPAAETLLQmIVAHLPSPK	K	K	0.997	20.8	25	16.9	2.23	2		m11: Oxidation (+15.99)	731.41	2191.21	2192.22	3	0.000297	0.1355	491998	325	344	TRUE
WT	WT1	File Name: VL_20120123_OLI_04.raw (F034674)	elongation factor 2 [Leishmania major]	gi|157876477,gi|157876480,gi|68129663,gi|68129664	Leishmania_major.fasta	94133.3	1	51	78	276	0.0108	0.612	possibly correct	TRUE	Spectrum28059 scans:31902,	FLPAAETLLQMIVAHLPSPK	K	K	0.997	21.9	25	21.9	2.01	2			726.078	2175.21	2176.22	3	-0.001238	-0.5688	472136	325	344	TRUE
WT	WT1	File Name: VL_20120123_OLI_04.raw (F034674)	elongation factor 2 [Leishmania major]	gi|157876477,gi|157876480,gi|68129663,gi|68129664	Leishmania_major.fasta	94133.3	1	51	78	276	0.0108	0.612	possibly correct	TRUE	Spectrum27298 scans:30847,	FLPAAETLLQmIVAHLPSPK	K	K	0.997	23	25	16.4	1.72	2		m11: Oxidation (+15.99)	731.41	2191.21	2192.22	3	-0.000963	-0.4393	524322	325	344	TRUE
WT	WT1	File Name: VL_20120123_OLI_04.raw (F034674)	elongation factor 2 [Leishmania major]	gi|157876477,gi|157876480,gi|68129663,gi|68129664	Leishmania_major.fasta	94133.3	1	51	78	276	0.0108	0.612	possibly correct	TRUE	Spectrum28115 scans:31981,	FLPAAETLLQMIVAHLPSPK	K	K	0.997	24.6	25	24.6	1.39	2			726.078	2175.21	2176.22	3	-0.002168	-0.9962	71466.4	325	344	TRUE
WT	WT1	File Name: VL_20120123_OLI_04.raw (F034674)	elongation factor 2 [Leishmania major]	gi|157876477,gi|157876480,gi|68129663,gi|68129664	Leishmania_major.fasta	94133.3	1	51	78	276	0.0108	0.612	possibly correct	TRUE	Spectrum27285 scans:30831,	FLPAAETLLQmIVAHLPSPK	K	K	0.997	57	25	57	0	2		m11: Oxidation (+15.99)	1096.61	2191.21	2192.22	2	-0.002617	-1.194	867.829	325	344	TRUE
WT	WT1	File Name: VL_20120123_OLI_04.raw (F034674)	elongation factor 2 [Leishmania major]	gi|157876477,gi|157876480,gi|68129663,gi|68129664	Leishmania_major.fasta	94133.3	1	51	78	276	0.0108	0.612	possibly correct	TRUE	Spectrum27377 scans:30947,	FLPAAETLLQmIVAHLPSPK	K	K	0.997	26	25	22.1	1.68	2		m11: Oxidation (+15.99)	731.41	2191.21	2192.22	3	0.000117	0.05339	541583	325	344	TRUE
WT	WT1	File Name: VL_20120123_OLI_04.raw (F034674)	elongation factor 2 [Leishmania major]	gi|157876477,gi|157876480,gi|68129663,gi|68129664	Leishmania_major.fasta	94133.3	1	51	78	276	0.0108	0.612	possibly correct	TRUE	Spectrum27229 scans:30762,	FLPAAETLLQmIVAHLPSPK	K	K	0.997	26	25	26	1.18	2		m11: Oxidation (+15.99)	731.41	2191.21	2192.22	3	0.000117	0.05339	69734.8	325	344	TRUE
WT	WT1	File Name: VL_20120123_OLI_04.raw (F034674)	elongation factor 2 [Leishmania major]	gi|157876477,gi|157876480,gi|68129663,gi|68129664	Leishmania_major.fasta	94133.3	1	51	78	276	0.0108	0.612	possibly correct	TRUE	Spectrum28057 scans:31899,	FLPAAETLLQMIVAHLPSPK	K	K	0.997	26.5	25	26.5	0.921	2			726.078	2175.21	2176.22	3	-0.001598	-0.7343	484493	325	344	TRUE
WT	WT1	File Name: VL_20120123_OLI_04.raw (F034674)	elongation factor 2 [Leishmania major]	gi|157876477,gi|157876480,gi|68129663,gi|68129664	Leishmania_major.fasta	94133.3	1	51	78	276	0.0108	0.612	possibly correct	TRUE	Spectrum27304 scans:30855,	FLPAAETLLQmIVAHLPSPK	K	K	0.997	28.3	25	21.7	1.68	2		m11: Oxidation (+15.99)	731.409	2191.21	2192.22	3	-0.001533	-0.6993	598459	325	344	TRUE
WT	WT1	File Name: VL_20120123_OLI_04.raw (F034674)	elongation factor 2 [Leishmania major]	gi|157876477,gi|157876480,gi|68129663,gi|68129664	Leishmania_major.fasta	94133.3	1	51	78	276	0.0108	0.612	possibly correct	TRUE	Spectrum27384 scans:30955,	FLPAAETLLQmIVAHLPSPK	K	K	0.997	29.4	25	21.6	2.96	2		m11: Oxidation (+15.99)	731.41	2191.21	2192.22	3	-0.000423	-0.1929	425496	325	344	TRUE
WT	WT1	File Name: VL_20120123_OLI_04.raw (F034674)	elongation factor 2 [Leishmania major]	gi|157876477,gi|157876480,gi|68129663,gi|68129664	Leishmania_major.fasta	94133.3	1	51	78	276	0.0108	0.612	possibly correct	TRUE	Spectrum27301 scans:30851,	FLPAAETLLQmIVAHLPSPK	K	K	0.997	32	25	28.2	2.77	2		m11: Oxidation (+15.99)	731.41	2191.21	2192.22	3	-0.000963	-0.4393	525725	325	344	TRUE
WT	WT1	File Name: VL_20120123_OLI_04.raw (F034674)	elongation factor 2 [Leishmania major]	gi|157876477,gi|157876480,gi|68129663,gi|68129664	Leishmania_major.fasta	94133.3	1	51	78	276	0.0108	0.612	possibly correct	TRUE	Spectrum27998 scans:31814,	FLPAAETLLQMIVAHLPSPK	K	K	0.997	35.9	25	34.9	2	2			726.077	2175.21	2176.22	3	-0.002528	-1.162	149371	325	344	TRUE
WT	WT1	File Name: VL_20120123_OLI_04.raw (F034674)	elongation factor 2 [Leishmania major]	gi|157876477,gi|157876480,gi|68129663,gi|68129664	Leishmania_major.fasta	94133.3	1	51	78	276	0.0108	0.612	possibly correct	TRUE	Spectrum27284 scans:30830,	FLPAAETLLQmIVAHLPSPK	K	K	0.997	57.4	25	57.4	5.29	2		m11: Oxidation (+15.99)	1096.61	2191.21	2192.22	2	-0.002617	-1.194	16614.8	325	344	TRUE
WT	WT1	File Name: VL_20120123_OLI_04.raw (F034674)	elongation factor 2 [Leishmania major]	gi|157876477,gi|157876480,gi|68129663,gi|68129664	Leishmania_major.fasta	94133.3	1	51	78	276	0.0108	0.612	possibly correct	TRUE	Spectrum27279 scans:30824,	FLPAAETLLQmIVAHLPSPK	K	K	0.997	58.6	25	58.6	4.06	2		m11: Oxidation (+15.99)	1096.61	2191.21	2192.22	2	-0.002617	-1.194	1450.89	325	344	TRUE
WT	WT1	File Name: VL_20120123_OLI_04.raw (F034674)	elongation factor 2 [Leishmania major]	gi|157876477,gi|157876480,gi|68129663,gi|68129664	Leishmania_major.fasta	94133.3	1	51	78	276	0.0108	0.612	possibly correct	TRUE	Spectrum27997 scans:31812,	FLPAAETLLQMIVAHLPSPK	K	K	0.997	67.3	25	67.3	6.59	2			1088.61	2175.21	2176.22	2	-0.005982	-2.749	6602.62	325	344	TRUE
WT	WT1	File Name: VL_20120123_OLI_04.raw (F034674)	elongation factor 2 [Leishmania major]	gi|157876477,gi|157876480,gi|68129663,gi|68129664	Leishmania_major.fasta	94133.3	1	51	78	276	0.0108	0.612	possibly correct	TRUE	Spectrum28054 scans:31895,	FLPAAETLLQMIVAHLPSPK	K	K	0.997	41.9	25	40.5	3.74	2			726.078	2175.21	2176.22	3	-0.001238	-0.5688	524051	325	344	TRUE
WT	WT1	File Name: VL_20120123_OLI_04.raw (F034674)	elongation factor 2 [Leishmania major]	gi|157876477,gi|157876480,gi|68129663,gi|68129664	Leishmania_major.fasta	94133.3	1	51	78	276	0.0108	0.612	possibly correct	TRUE	Spectrum27999 scans:31815,	FLPAAETLLQMIVAHLPSPK	K	K	0.997	66.6	25	66.6	8.12	2			1088.61	2175.21	2176.22	2	-0.0001219	-0.05603	7411.93	325	344	TRUE
WT	WT1	File Name: VL_20120123_OLI_04.raw (F034674)	elongation factor 2 [Leishmania major]	gi|157876477,gi|157876480,gi|68129663,gi|68129664	Leishmania_major.fasta	94133.3	1	51	78	276	0.0108	0.612	possibly correct	TRUE	Spectrum27364 scans:30931,	FLPAAETLLQmIVAHLPSPK	K	K	0.997	76.6	25	76.6	6.24	2		m11: Oxidation (+15.99)	1096.61	2191.21	2192.22	2	-0.001877	-0.8562	28158.7	325	344	TRUE
WT	WT1	File Name: VL_20120123_OLI_04.raw (F034674)	elongation factor 2 [Leishmania major]	gi|157876477,gi|157876480,gi|68129663,gi|68129664	Leishmania_major.fasta	94133.3	1	51	78	276	0.0108	0.612	possibly correct	TRUE	Spectrum27278 scans:30823,	FLPAAETLLQmIVAHLPSPK	K	K	0.997	78.5	25	78.5	8.89	2		m11: Oxidation (+15.99)	1096.61	2191.21	2192.22	2	-0.002617	-1.194	17042.3	325	344	TRUE
WT	WT1	File Name: VL_20120123_OLI_04.raw (F034674)	elongation factor 2 [Leishmania major]	gi|157876477,gi|157876480,gi|68129663,gi|68129664	Leishmania_major.fasta	94133.3	1	51	78	276	0.0108	0.612	possibly correct	TRUE	Spectrum28055 scans:31896,	FLPAAETLLQMIVAHLPSPK	K	K	0.997	78.8	25	78.8	9.92	2			1088.61	2175.21	2176.22	2	-0.002562	-1.177	15870.5	325	344	TRUE
WT	WT1	File Name: VL_20120123_OLI_04.raw (F034674)	elongation factor 2 [Leishmania major]	gi|157876477,gi|157876480,gi|68129663,gi|68129664	Leishmania_major.fasta	94133.3	1	51	78	276	0.0108	0.612	possibly correct	TRUE	Spectrum28001 scans:31818,	FLPAAETLLQMIVAHLPSPK	K	K	0.997	83.9	25	83.9	8.32	2			1088.61	2175.21	2176.22	2	0.0001181	0.05425	8883.73	325	344	TRUE
WT	WT1	File Name: VL_20120123_OLI_04.raw (F034674)	elongation factor 2 [Leishmania major]	gi|157876477,gi|157876480,gi|68129663,gi|68129664	Leishmania_major.fasta	94133.3	1	51	78	276	0.0108	0.612	possibly correct	TRUE	Spectrum28058 scans:31900,	FLPAAETLLQMIVAHLPSPK	K	K	0.997	84.6	25	84.6	9.24	2			1088.61	2175.21	2176.22	2	-0.002822	-1.297	18298	325	344	TRUE
WT	WT1	File Name: VL_20120123_OLI_04.raw (F034674)	elongation factor 2 [Leishmania major]	gi|157876477,gi|157876480,gi|68129663,gi|68129664	Leishmania_major.fasta	94133.3	1	51	78	276	0.0108	0.612	possibly correct	TRUE	Spectrum27369 scans:30937,	FLPAAETLLQmIVAHLPSPK	K	K	0.997	90.5	25	90.5	6.13	2		m11: Oxidation (+15.99)	1096.61	2191.21	2192.22	2	-0.002617	-1.194	15957.5	325	344	TRUE
WT	WT1	File Name: VL_20120123_OLI_04.raw (F034674)	elongation factor 2 [Leishmania major]	gi|157876477,gi|157876480,gi|68129663,gi|68129664	Leishmania_major.fasta	94133.3	1	51	78	276	0.0108	0.612	possibly correct	TRUE	Spectrum27359 scans:30925,	FLPAAETLLQmIVAHLPSPK	K	K	0.997	93.2	25	93.2	10.3	2		m11: Oxidation (+15.99)	1096.61	2191.21	2192.22	2	-0.000657	-0.2997	33355.2	325	344	TRUE
WT	WT1	File Name: VL_20120123_OLI_04.raw (F034674)	elongation factor 2 [Leishmania major]	gi|157876477,gi|157876480,gi|68129663,gi|68129664	Leishmania_major.fasta	94133.3	1	51	78	276	0.0108	0.612	possibly correct	TRUE	Spectrum28052 scans:31892,	FLPAAETLLQMIVAHLPSPK	K	K	0.997	94.3	25	94.3	14.1	2			1088.61	2175.21	2176.22	2	0.0001181	0.05425	21176.6	325	344	TRUE
WT	WT1	File Name: VL_20120123_OLI_04.raw (F034674)	elongation factor 2 [Leishmania major]	gi|157876477,gi|157876480,gi|68129663,gi|68129664	Leishmania_major.fasta	94133.3	1	51	78	276	0.0108	0.612	possibly correct	TRUE	Spectrum27609 scans:31244,	FLPAAETLLQMIVAHLPSPKK	K	A	0.996	8.31	25	8.31	3.17	2			576.834	2303.31	2304.32	4	-0.002014	-0.874	91850.2	325	345	TRUE
WT	WT1	File Name: VL_20120123_OLI_04.raw (F034674)	elongation factor 2 [Leishmania major]	gi|157876477,gi|157876480,gi|68129663,gi|68129664	Leishmania_major.fasta	94133.3	1	51	78	276	0.0108	0.612	possibly correct	TRUE	Spectrum27596 scans:31229,	FLPAAETLLQMIVAHLPSPKK	K	A	0.997	16.8	25	16.8	2.07	2			576.834	2303.31	2304.32	4	-0.001294	-0.5615	131143	325	345	TRUE
WT	WT1	File Name: VL_20120123_OLI_04.raw (F034674)	elongation factor 2 [Leishmania major]	gi|157876477,gi|157876480,gi|68129663,gi|68129664	Leishmania_major.fasta	94133.3	1	51	78	276	0.0108	0.612	possibly correct	TRUE	Spectrum27529 scans:31141,	FLPAAETLLQMIVAHLPSPKK	K	A	0.997	28.1	25	28.1	1.85	2			576.834	2303.31	2304.32	4	-0.002734	-1.186	145439	325	345	TRUE
WT	WT1	File Name: VL_20120123_OLI_04.raw (F034674)	elongation factor 2 [Leishmania major]	gi|157876477,gi|157876480,gi|68129663,gi|68129664	Leishmania_major.fasta	94133.3	1	51	78	276	0.0108	0.612	possibly correct	TRUE	Spectrum27604 scans:31238,	FLPAAETLLQMIVAHLPSPKK	K	A	0.997	18.9	25	18.9	2.82	2			576.834	2303.31	2304.32	4	-0.002014	-0.874	119999	325	345	TRUE
WT	WT1	File Name: VL_20120123_OLI_04.raw (F034674)	elongation factor 2 [Leishmania major]	gi|157876477,gi|157876480,gi|68129663,gi|68129664	Leishmania_major.fasta	94133.3	1	51	78	276	0.0108	0.612	possibly correct	TRUE	Spectrum27536 scans:31149,	FLPAAETLLQMIVAHLPSPKK	K	A	0.997	28.1	25	28.1	3.06	2			576.834	2303.31	2304.32	4	-0.0005339	-0.2317	141819	325	345	TRUE
WT	WT1	File Name: VL_20120123_OLI_04.raw (F034674)	elongation factor 2 [Leishmania major]	gi|157876477,gi|157876480,gi|68129663,gi|68129664	Leishmania_major.fasta	94133.3	1	51	78	276	0.0108	0.612	possibly correct	TRUE	Spectrum27523 scans:31134,	FLPAAETLLQMIVAHLPSPKK	K	A	0.997	40.7	25	40.7	1.28	2			576.834	2303.31	2304.32	4	-0.001534	-0.6657	112215	325	345	TRUE
WT	WT1	File Name: VL_20120123_OLI_04.raw (F034674)	elongation factor 2 [Leishmania major]	gi|157876477,gi|157876480,gi|68129663,gi|68129664	Leishmania_major.fasta	94133.3	1	51	78	276	0.0108	0.612	possibly correct	TRUE	Spectrum13084 scans:14841,	GGGQIIPTAR	R	R	0.997	43.5	25	31.4	2.1	2			485.277	968.54	969.548	2	-0.001042	-1.075	12779400	704	713	TRUE
WT	WT1	File Name: VL_20120123_OLI_04.raw (F034674)	elongation factor 2 [Leishmania major]	gi|157876477,gi|157876480,gi|68129663,gi|68129664	Leishmania_major.fasta	94133.3	1	51	78	276	0.0108	0.612	possibly correct	TRUE	Spectrum13068 scans:14823,	GGGQIIPTAR	R	R	0.997	45.2	25	25.9	5.1	2			485.277	968.539	969.548	2	-0.001222	-1.26	15166200	704	713	TRUE
WT	WT1	File Name: VL_20120123_OLI_04.raw (F034674)	elongation factor 2 [Leishmania major]	gi|157876477,gi|157876480,gi|68129663,gi|68129664	Leishmania_major.fasta	94133.3	1	51	78	276	0.0108	0.612	possibly correct	TRUE	Spectrum13076 scans:14832,	GGGQIIPTAR	R	R	0.997	48.4	25	38.2	3.51	2			485.277	968.539	969.548	2	-0.001782	-1.838	12744600	704	713	TRUE
WT	WT1	File Name: VL_20120123_OLI_04.raw (F034674)	elongation factor 2 [Leishmania major]	gi|157876477,gi|157876480,gi|68129663,gi|68129664	Leishmania_major.fasta	94133.3	1	51	78	276	0.0108	0.612	possibly correct	TRUE	Spectrum11860 scans:13466,	GGGQIIPTARR	R	V	0.997	30.1	25	26.9	4	2			563.328	1124.64	1125.65	2	-0.001062	-0.9434	653376	704	714	TRUE
WT	WT1	File Name: VL_20120123_OLI_04.raw (F034674)	elongation factor 2 [Leishmania major]	gi|157876477,gi|157876480,gi|68129663,gi|68129664	Leishmania_major.fasta	94133.3	1	51	78	276	0.0108	0.612	possibly correct	TRUE	Spectrum14256 scans:16157,	GPNVVVDVTK	R	G	0.997	51.3	25	51	4.77	2			514.292	1026.57	1027.58	2	-0.002002	-1.948	2164900	645	654	TRUE
WT	WT1	File Name: VL_20120123_OLI_04.raw (F034674)	elongation factor 2 [Leishmania major]	gi|157876477,gi|157876480,gi|68129663,gi|68129664	Leishmania_major.fasta	94133.3	1	51	78	276	0.0108	0.612	possibly correct	TRUE	Spectrum14248 scans:16148,	GPNVVVDVTK	R	G	0.997	58.6	25	58.6	5.77	2			514.292	1026.57	1027.58	2	-0.002002	-1.948	2810930	645	654	TRUE
WT	WT1	File Name: VL_20120123_OLI_04.raw (F034674)	elongation factor 2 [Leishmania major]	gi|157876477,gi|157876480,gi|68129663,gi|68129664	Leishmania_major.fasta	94133.3	1	51	78	276	0.0108	0.612	possibly correct	TRUE	Spectrum14239 scans:16138,	GPNVVVDVTK	R	G	0.997	58.3	25	58.3	8.21	2			514.292	1026.57	1027.58	2	-0.0009019	-0.8777	4244230	645	654	TRUE
WT	WT1	File Name: VL_20120123_OLI_04.raw (F034674)	elongation factor 2 [Leishmania major]	gi|157876477,gi|157876480,gi|68129663,gi|68129664	Leishmania_major.fasta	94133.3	1	51	78	276	0.0108	0.612	possibly correct	TRUE	Spectrum24611 scans:27789,	GTVAIGSGLQAWAFSLTR	K	F	0.997	46.3	25	45.2	5.85	2			612.333	1833.98	1834.98	3	0.001862	1.015	143035	205	222	TRUE
WT	WT1	File Name: VL_20120123_OLI_04.raw (F034674)	elongation factor 2 [Leishmania major]	gi|157876477,gi|157876480,gi|68129663,gi|68129664	Leishmania_major.fasta	94133.3	1	51	78	276	0.0108	0.612	possibly correct	TRUE	Spectrum24605 scans:27782,	GTVAIGSGLQAWAFSLTR	K	F	0.997	46.5	25	46.5	8.47	2			612.332	1833.97	1834.98	3	-0.0003279	-0.1787	91515	205	222	TRUE
WT	WT1	File Name: VL_20120123_OLI_04.raw (F034674)	elongation factor 2 [Leishmania major]	gi|157876477,gi|157876480,gi|68129663,gi|68129664	Leishmania_major.fasta	94133.3	1	51	78	276	0.0108	0.612	possibly correct	TRUE	Spectrum24716 scans:27907,	GTVAIGSGLQAWAFSLTR	K	F	0.997	51.7	25	47.9	4.38	2			612.333	1833.98	1834.98	3	0.002042	1.113	80622.4	205	222	TRUE
WT	WT1	File Name: VL_20120123_OLI_04.raw (F034674)	elongation factor 2 [Leishmania major]	gi|157876477,gi|157876480,gi|68129663,gi|68129664	Leishmania_major.fasta	94133.3	1	51	78	276	0.0108	0.612	possibly correct	TRUE	Spectrum24708 scans:27898,	GTVAIGSGLQAWAFSLTR	K	F	0.997	55.1	25	53.7	5	2			612.333	1833.98	1834.98	3	0.002222	1.211	109621	205	222	TRUE
WT	WT1	File Name: VL_20120123_OLI_04.raw (F034674)	elongation factor 2 [Leishmania major]	gi|157876477,gi|157876480,gi|68129663,gi|68129664	Leishmania_major.fasta	94133.3	1	51	78	276	0.0108	0.612	possibly correct	TRUE	Spectrum24598 scans:27774,	GTVAIGSGLQAWAFSLTR	K	F	0.997	54.8	25	54.8	6.18	2			612.332	1833.97	1834.98	3	-0.001078	-0.5874	81021	205	222	TRUE
WT	WT1	File Name: VL_20120123_OLI_04.raw (F034674)	elongation factor 2 [Leishmania major]	gi|157876477,gi|157876480,gi|68129663,gi|68129664	Leishmania_major.fasta	94133.3	1	51	78	276	0.0108	0.612	possibly correct	TRUE	Spectrum24596 scans:27772,	GTVAIGSGLQAWAFSLTR	K	F	0.997	84.4	25	83.7	11.6	2			917.994	1833.97	1834.98	2	-0.0008819	-0.4806	318808	205	222	TRUE
WT	WT1	File Name: VL_20120123_OLI_04.raw (F034674)	elongation factor 2 [Leishmania major]	gi|157876477,gi|157876480,gi|68129663,gi|68129664	Leishmania_major.fasta	94133.3	1	51	78	276	0.0108	0.612	possibly correct	TRUE	Spectrum24821 scans:28025,	GTVAIGSGLQAWAFSLTR	K	F	0.997	99.3	25	99.3	3.92	2			917.996	1833.98	1834.98	2	0.003758	2.048	62365.6	205	222	TRUE
WT	WT1	File Name: VL_20120123_OLI_04.raw (F034674)	elongation factor 2 [Leishmania major]	gi|157876477,gi|157876480,gi|68129663,gi|68129664	Leishmania_major.fasta	94133.3	1	51	78	276	0.0108	0.612	possibly correct	TRUE	Spectrum24725 scans:27917,	GTVAIGSGLQAWAFSLTR	K	F	0.997	63.5	25	62.7	5.74	2			612.332	1833.98	1834.98	3	0.001682	0.9167	58285.2	205	222	TRUE
WT	WT1	File Name: VL_20120123_OLI_04.raw (F034674)	elongation factor 2 [Leishmania major]	gi|157876477,gi|157876480,gi|68129663,gi|68129664	Leishmania_major.fasta	94133.3	1	51	78	276	0.0108	0.612	possibly correct	TRUE	Spectrum24603 scans:27780,	GTVAIGSGLQAWAFSLTR	K	F	0.997	101	25	100	8.01	2			917.994	1833.97	1834.98	2	0.0004781	0.2605	419025	205	222	TRUE
WT	WT1	File Name: VL_20120123_OLI_04.raw (F034674)	elongation factor 2 [Leishmania major]	gi|157876477,gi|157876480,gi|68129663,gi|68129664	Leishmania_major.fasta	94133.3	1	51	78	276	0.0108	0.612	possibly correct	TRUE	Spectrum24592 scans:27767,	GTVAIGSGLQAWAFSLTR	K	F	0.997	104	25	103	7.16	2			917.994	1833.97	1834.98	2	0.0004781	0.2605	186877	205	222	TRUE
WT	WT1	File Name: VL_20120123_OLI_04.raw (F034674)	elongation factor 2 [Leishmania major]	gi|157876477,gi|157876480,gi|68129663,gi|68129664	Leishmania_major.fasta	94133.3	1	51	78	276	0.0108	0.612	possibly correct	TRUE	Spectrum24812 scans:28015,	GTVAIGSGLQAWAFSLTR	K	F	0.997	112	25	112	9.31	2			917.995	1833.98	1834.98	2	0.002058	1.122	62619.9	205	222	TRUE
WT	WT1	File Name: VL_20120123_OLI_04.raw (F034674)	elongation factor 2 [Leishmania major]	gi|157876477,gi|157876480,gi|68129663,gi|68129664	Leishmania_major.fasta	94133.3	1	51	78	276	0.0108	0.612	possibly correct	TRUE	Spectrum24699 scans:27888,	GTVAIGSGLQAWAFSLTR	K	F	0.997	116	25	115	9.89	2			917.995	1833.98	1834.98	2	0.001318	0.7183	580912	205	222	TRUE
WT	WT1	File Name: VL_20120123_OLI_04.raw (F034674)	elongation factor 2 [Leishmania major]	gi|157876477,gi|157876480,gi|68129663,gi|68129664	Leishmania_major.fasta	94133.3	1	51	78	276	0.0108	0.612	possibly correct	TRUE	Spectrum24831 scans:28036,	GTVAIGSGLQAWAFSLTR	K	F	0.997	118	25	118	13.2	2			917.996	1833.98	1834.98	2	0.002658	1.449	63108.3	205	222	TRUE
WT	WT1	File Name: VL_20120123_OLI_04.raw (F034674)	elongation factor 2 [Leishmania major]	gi|157876477,gi|157876480,gi|68129663,gi|68129664	Leishmania_major.fasta	94133.3	1	51	78	276	0.0108	0.612	possibly correct	TRUE	Spectrum24707 scans:27897,	GTVAIGSGLQAWAFSLTR	K	F	0.997	121	25	120	7.8	2			917.995	1833.98	1834.98	2	0.002298	1.252	451669	205	222	TRUE
WT	WT1	File Name: VL_20120123_OLI_04.raw (F034674)	elongation factor 2 [Leishmania major]	gi|157876477,gi|157876480,gi|68129663,gi|68129664	Leishmania_major.fasta	94133.3	1	51	78	276	0.0108	0.612	possibly correct	TRUE	Spectrum24715 scans:27906,	GTVAIGSGLQAWAFSLTR	K	F	0.997	130	25	127	9.64	2			917.995	1833.98	1834.98	2	0.001698	0.9254	335446	205	222	TRUE
WT	WT1	File Name: VL_20120123_OLI_04.raw (F034674)	elongation factor 2 [Leishmania major]	gi|157876477,gi|157876480,gi|68129663,gi|68129664	Leishmania_major.fasta	94133.3	1	51	78	276	0.0108	0.612	possibly correct	TRUE	Spectrum16771 scans:18979,	GVIIGEENRPGTPIYNVR	R	A	0.997	36.6	25	36.6	3.07	2			992.533	1983.05	1984.06	2	-0.001882	-0.9485	4617870	755	772	TRUE
WT	WT1	File Name: VL_20120123_OLI_04.raw (F034674)	elongation factor 2 [Leishmania major]	gi|157876477,gi|157876480,gi|68129663,gi|68129664	Leishmania_major.fasta	94133.3	1	51	78	276	0.0108	0.612	possibly correct	TRUE	Spectrum16763 scans:18970,	GVIIGEENRPGTPIYNVR	R	A	0.997	38.4	25	38.4	3.89	2			992.535	1983.06	1984.06	2	0.001178	0.5938	5386590	755	772	TRUE
WT	WT1	File Name: VL_20120123_OLI_04.raw (F034674)	elongation factor 2 [Leishmania major]	gi|157876477,gi|157876480,gi|68129663,gi|68129664	Leishmania_major.fasta	94133.3	1	51	78	276	0.0108	0.612	possibly correct	TRUE	Spectrum16755 scans:18961,	GVIIGEENRPGTPIYNVR	R	A	0.997	43.8	25	41	3.15	2			992.533	1983.05	1984.06	2	-0.001622	-0.8175	5043290	755	772	TRUE
WT	WT1	File Name: VL_20120123_OLI_04.raw (F034674)	elongation factor 2 [Leishmania major]	gi|157876477,gi|157876480,gi|68129663,gi|68129664	Leishmania_major.fasta	94133.3	1	51	78	276	0.0108	0.612	possibly correct	TRUE	Spectrum16814 scans:19027,	GVIIGEENRPGTPIYNVR	R	A	0.997	43	25	42.2	4.01	2			662.025	1983.05	1984.06	3	-0.0005279	-0.2661	7579060	755	772	TRUE
WT	WT1	File Name: VL_20120123_OLI_04.raw (F034674)	elongation factor 2 [Leishmania major]	gi|157876477,gi|157876480,gi|68129663,gi|68129664	Leishmania_major.fasta	94133.3	1	51	78	276	0.0108	0.612	possibly correct	TRUE	Spectrum16798 scans:19009,	GVIIGEENRPGTPIYNVR	R	A	0.997	53.9	25	53.1	4.92	2			662.025	1983.05	1984.06	3	-0.0009179	-0.4627	12139800	755	772	TRUE
WT	WT1	File Name: VL_20120123_OLI_04.raw (F034674)	elongation factor 2 [Leishmania major]	gi|157876477,gi|157876480,gi|68129663,gi|68129664	Leishmania_major.fasta	94133.3	1	51	78	276	0.0108	0.612	possibly correct	TRUE	Spectrum16806 scans:19018,	GVIIGEENRPGTPIYNVR	R	A	0.997	61.3	25	60.1	5.92	2			662.024	1983.05	1984.06	3	-0.002748	-1.385	9985650	755	772	TRUE
WT	WT1	File Name: VL_20120123_OLI_04.raw (F034674)	elongation factor 2 [Leishmania major]	gi|157876477,gi|157876480,gi|68129663,gi|68129664	Leishmania_major.fasta	94133.3	1	51	78	276	0.0108	0.612	possibly correct	TRUE	Spectrum13875 scans:15730,	IMGNNYVYGK	R	K	0.997	42.4	25	33	3.8	2			579.784	1157.55	1158.56	2	-0.001502	-1.296	1872450	413	422	TRUE
WT	WT1	File Name: VL_20120123_OLI_04.raw (F034674)	elongation factor 2 [Leishmania major]	gi|157876477,gi|157876480,gi|68129663,gi|68129664	Leishmania_major.fasta	94133.3	1	51	78	276	0.0108	0.612	possibly correct	TRUE	Spectrum13870 scans:15724,	IMGNNYVYGK	R	K	0.997	40.9	25	34	5.06	2			579.784	1157.55	1158.56	2	-0.0004019	-0.3469	1452730	413	422	TRUE
WT	WT1	File Name: VL_20120123_OLI_04.raw (F034674)	elongation factor 2 [Leishmania major]	gi|157876477,gi|157876480,gi|68129663,gi|68129664	Leishmania_major.fasta	94133.3	1	51	78	276	0.0108	0.612	possibly correct	TRUE	Spectrum13880 scans:15736,	IMGNNYVYGK	R	K	0.997	47.3	25	41.7	1.92	2			579.784	1157.55	1158.56	2	-0.0006419	-0.5541	3049670	413	422	TRUE
WT	WT1	File Name: VL_20120123_OLI_04.raw (F034674)	elongation factor 2 [Leishmania major]	gi|157876477,gi|157876480,gi|68129663,gi|68129664	Leishmania_major.fasta	94133.3	1	51	78	276	0.0108	0.612	possibly correct	TRUE	Spectrum15595 scans:17660,	IRPVVFINK	R	V	0.997	21.5	25	20	4.66	2			543.345	1084.68	1085.68	2	-0.0001419	-0.1307	1131880	149	157	TRUE
WT	WT1	File Name: VL_20120123_OLI_04.raw (F034674)	elongation factor 2 [Leishmania major]	gi|157876477,gi|157876480,gi|68129663,gi|68129664	Leishmania_major.fasta	94133.3	1	51	78	276	0.0108	0.612	possibly correct	TRUE	Spectrum15834 scans:17928,	IRPVVFINKVDR	R	A	0.997	35.9	25	35.9	4.89	2			728.443	1454.87	1455.88	2	-0.0007219	-0.4959	3938620	149	160	TRUE
WT	WT1	File Name: VL_20120123_OLI_04.raw (F034674)	elongation factor 2 [Leishmania major]	gi|157876477,gi|157876480,gi|68129663,gi|68129664	Leishmania_major.fasta	94133.3	1	51	78	276	0.0108	0.612	possibly correct	TRUE	Spectrum15819 scans:17911,	IRPVVFINKVDR	R	A	0.997	38	25	38	7.96	2			728.444	1454.87	1455.88	2	0.0002581	0.1773	1638080	149	160	TRUE
WT	WT1	File Name: VL_20120123_OLI_04.raw (F034674)	elongation factor 2 [Leishmania major]	gi|157876477,gi|157876480,gi|68129663,gi|68129664	Leishmania_major.fasta	94133.3	1	51	78	276	0.0108	0.612	possibly correct	TRUE	Spectrum15810 scans:17901,	IRPVVFINKVDR	R	A	0.997	47.8	25	47.8	5.96	2			485.964	1454.87	1455.88	3	-0.001678	-1.153	5032290	149	160	TRUE
WT	WT1	File Name: VL_20120123_OLI_04.raw (F034674)	elongation factor 2 [Leishmania major]	gi|157876477,gi|157876480,gi|68129663,gi|68129664	Leishmania_major.fasta	94133.3	1	51	78	276	0.0108	0.612	possibly correct	TRUE	Spectrum15802 scans:17892,	IRPVVFINKVDR	R	A	0.997	48.5	25	48.5	4.92	2			485.964	1454.87	1455.88	3	-0.001498	-1.029	2991420	149	160	TRUE
WT	WT1	File Name: VL_20120123_OLI_04.raw (F034674)	elongation factor 2 [Leishmania major]	gi|157876477,gi|157876480,gi|68129663,gi|68129664	Leishmania_major.fasta	94133.3	1	51	78	276	0.0108	0.612	possibly correct	TRUE	Spectrum15798 scans:17887,	IRPVVFINKVDR	R	A	0.997	52.5	25	52.5	3.72	2			485.964	1454.87	1455.88	3	-0.0009279	-0.6374	2129790	149	160	TRUE
WT	WT1	File Name: VL_20120123_OLI_04.raw (F034674)	elongation factor 2 [Leishmania major]	gi|157876477,gi|157876480,gi|68129663,gi|68129664	Leishmania_major.fasta	94133.3	1	51	78	276	0.0108	0.612	possibly correct	TRUE	Spectrum16588 scans:18773,	ISEPVVSFR	K	E	0.997	49	25	49	4.28	2			517.286	1032.56	1033.57	2	-0.002542	-2.459	3704170	559	567	TRUE
WT	WT1	File Name: VL_20120123_OLI_04.raw (F034674)	elongation factor 2 [Leishmania major]	gi|157876477,gi|157876480,gi|68129663,gi|68129664	Leishmania_major.fasta	94133.3	1	51	78	276	0.0108	0.612	possibly correct	TRUE	Spectrum16734 scans:18937,	ISEPVVSFR	K	E	0.997	48.6	25	48.6	3.27	2			517.287	1032.56	1033.57	2	-0.0008219	-0.7952	691922	559	567	TRUE
WT	WT1	File Name: VL_20120123_OLI_04.raw (F034674)	elongation factor 2 [Leishmania major]	gi|157876477,gi|157876480,gi|68129663,gi|68129664	Leishmania_major.fasta	94133.3	1	51	78	276	0.0108	0.612	possibly correct	TRUE	Spectrum16584 scans:18768,	ISEPVVSFR	K	E	0.997	50	25	50	3.74	2			517.287	1032.56	1033.57	2	-0.0007019	-0.6791	2948930	559	567	TRUE
WT	WT1	File Name: VL_20120123_OLI_04.raw (F034674)	elongation factor 2 [Leishmania major]	gi|157876477,gi|157876480,gi|68129663,gi|68129664	Leishmania_major.fasta	94133.3	1	51	78	276	0.0108	0.612	possibly correct	TRUE	Spectrum16595 scans:18781,	ISEPVVSFR	K	E	0.997	54.3	25	54.3	4.51	2			517.287	1032.56	1033.57	2	-0.0009419	-0.9114	5585640	559	567	TRUE
WT	WT1	File Name: VL_20120123_OLI_04.raw (F034674)	elongation factor 2 [Leishmania major]	gi|157876477,gi|157876480,gi|68129663,gi|68129664	Leishmania_major.fasta	94133.3	1	51	78	276	0.0108	0.612	possibly correct	TRUE	Spectrum19647 scans:22210,	ISEPVVSFRETVTDVSSQQcLSK	K	S	0.997	49	25	49	5.8	2		c20: Carbamidomethyl (+57.02)	866.102	2595.28	2596.29	3	-0.001923	-0.7408	1620360	559	581	TRUE
WT	WT1	File Name: VL_20120123_OLI_04.raw (F034674)	elongation factor 2 [Leishmania major]	gi|157876477,gi|157876480,gi|68129663,gi|68129664	Leishmania_major.fasta	94133.3	1	51	78	276	0.0108	0.612	possibly correct	TRUE	Spectrum19637 scans:22199,	ISEPVVSFRETVTDVSSQQcLSK	K	S	0.997	50.3	25	49.7	6.32	2		c20: Carbamidomethyl (+57.02)	866.102	2595.28	2596.29	3	-0.001713	-0.6599	1491310	559	581	TRUE
WT	WT1	File Name: VL_20120123_OLI_04.raw (F034674)	elongation factor 2 [Leishmania major]	gi|157876477,gi|157876480,gi|68129663,gi|68129664	Leishmania_major.fasta	94133.3	1	51	78	276	0.0108	0.612	possibly correct	TRUE	Spectrum19630 scans:22191,	ISEPVVSFRETVTDVSSQQcLSK	K	S	0.997	52.7	25	48.4	5.66	2		c20: Carbamidomethyl (+57.02)	866.102	2595.28	2596.29	3	-0.001533	-0.5906	1182570	559	581	TRUE
WT	WT1	File Name: VL_20120123_OLI_04.raw (F034674)	elongation factor 2 [Leishmania major]	gi|157876477,gi|157876480,gi|68129663,gi|68129664	Leishmania_major.fasta	94133.3	1	51	78	276	0.0108	0.612	possibly correct	TRUE	Spectrum18197 scans:20581,	IWcYGPDNRGPNVVVDVTK	K	G	0.997	25.7	25	25.6	1.96	2		c3: Carbamidomethyl (+57.02)	730.365	2188.07	2189.08	3	-0.001133	-0.5177	3657460	636	654	TRUE
WT	WT1	File Name: VL_20120123_OLI_04.raw (F034674)	elongation factor 2 [Leishmania major]	gi|157876477,gi|157876480,gi|68129663,gi|68129664	Leishmania_major.fasta	94133.3	1	51	78	276	0.0108	0.612	possibly correct	TRUE	Spectrum18174 scans:20555,	IWcYGPDNRGPNVVVDVTK	K	G	0.997	25.6	25	25.6	4.55	2		c3: Carbamidomethyl (+57.02)	730.364	2188.07	2189.08	3	-0.002243	-1.025	1748410	636	654	TRUE
WT	WT1	File Name: VL_20120123_OLI_04.raw (F034674)	elongation factor 2 [Leishmania major]	gi|157876477,gi|157876480,gi|68129663,gi|68129664	Leishmania_major.fasta	94133.3	1	51	78	276	0.0108	0.612	possibly correct	TRUE	Spectrum18169 scans:20549,	IWcYGPDNRGPNVVVDVTK	K	G	0.997	30.6	25	30.4	4.77	2		c3: Carbamidomethyl (+57.02)	730.364	2188.07	2189.08	3	-0.002603	-1.189	1616920	636	654	TRUE
WT	WT1	File Name: VL_20120123_OLI_04.raw (F034674)	elongation factor 2 [Leishmania major]	gi|157876477,gi|157876480,gi|68129663,gi|68129664	Leishmania_major.fasta	94133.3	1	51	78	276	0.0108	0.612	possibly correct	TRUE	Spectrum18219 scans:20605,	IWcYGPDNRGPNVVVDVTK	K	G	0.997	54.3	25	54.3	8.18	2		c3: Carbamidomethyl (+57.02)	1095.04	2188.07	2189.08	2	-0.002847	-1.301	446122	636	654	TRUE
WT	WT1	File Name: VL_20120123_OLI_04.raw (F034674)	elongation factor 2 [Leishmania major]	gi|157876477,gi|157876480,gi|68129663,gi|68129664	Leishmania_major.fasta	94133.3	1	51	78	276	0.0108	0.612	possibly correct	TRUE	Spectrum14003 scans:15873,	KIWcYGPDNR	R	G	0.997	37.6	25	33.3	4.07	2		c4: Carbamidomethyl (+57.02)	654.81	1307.61	1308.62	2	-0.002547	-1.947	861253	635	644	TRUE
WT	WT1	File Name: VL_20120123_OLI_04.raw (F034674)	elongation factor 2 [Leishmania major]	gi|157876477,gi|157876480,gi|68129663,gi|68129664	Leishmania_major.fasta	94133.3	1	51	78	276	0.0108	0.612	possibly correct	TRUE	Spectrum14027 scans:15900,	KIWcYGPDNR	R	G	0.997	29.9	25	24.9	3.96	2		c4: Carbamidomethyl (+57.02)	436.876	1307.61	1308.62	3	-0.001403	-1.072	1512820	635	644	TRUE
WT	WT1	File Name: VL_20120123_OLI_04.raw (F034674)	elongation factor 2 [Leishmania major]	gi|157876477,gi|157876480,gi|68129663,gi|68129664	Leishmania_major.fasta	94133.3	1	51	78	276	0.0108	0.612	possibly correct	TRUE	Spectrum14016 scans:15888,	KIWcYGPDNR	R	G	0.997	47.6	25	42.4	3.42	2		c4: Carbamidomethyl (+57.02)	654.811	1307.61	1308.62	2	-0.001447	-1.106	1136320	635	644	TRUE
WT	WT1	File Name: VL_20120123_OLI_04.raw (F034674)	elongation factor 2 [Leishmania major]	gi|157876477,gi|157876480,gi|68129663,gi|68129664	Leishmania_major.fasta	94133.3	1	51	78	276	0.0108	0.612	possibly correct	TRUE	Spectrum14010 scans:15881,	KIWcYGPDNR	R	G	0.997	49.5	25	43	5.66	2		c4: Carbamidomethyl (+57.02)	654.81	1307.61	1308.62	2	-0.001807	-1.381	1078210	635	644	TRUE
WT	WT1	File Name: VL_20120123_OLI_04.raw (F034674)	elongation factor 2 [Leishmania major]	gi|157876477,gi|157876480,gi|68129663,gi|68129664	Leishmania_major.fasta	94133.3	1	51	78	276	0.0108	0.612	possibly correct	TRUE	Spectrum14036 scans:15910,	KIWcYGPDNR	R	G	0.997	34.8	25	26.7	2.7	2		c4: Carbamidomethyl (+57.02)	436.876	1307.61	1308.62	3	-0.001763	-1.347	1606470	635	644	TRUE
WT	WT1	File Name: VL_20120123_OLI_04.raw (F034674)	elongation factor 2 [Leishmania major]	gi|157876477,gi|157876480,gi|68129663,gi|68129664	Leishmania_major.fasta	94133.3	1	51	78	276	0.0108	0.612	possibly correct	TRUE	Spectrum14045 scans:15920,	KIWcYGPDNR	R	G	0.997	35.2	25	28.3	2.38	2		c4: Carbamidomethyl (+57.02)	436.876	1307.61	1308.62	3	-0.001853	-1.416	1617010	635	644	TRUE
WT	WT1	File Name: VL_20120123_OLI_04.raw (F034674)	elongation factor 2 [Leishmania major]	gi|157876477,gi|157876480,gi|68129663,gi|68129664	Leishmania_major.fasta	94133.3	1	51	78	276	0.0108	0.612	possibly correct	TRUE	Spectrum10728 scans:12196,	KQDLYEDKPVQR	K	S	0.984	32.2	25	26.1	0	2			380.453	1517.78	1518.79	4	-0.002854	-1.879	4911170	423	434	TRUE
WT	WT1	File Name: VL_20120123_OLI_04.raw (F034674)	elongation factor 2 [Leishmania major]	gi|157876477,gi|157876480,gi|68129663,gi|68129664	Leishmania_major.fasta	94133.3	1	51	78	276	0.0108	0.612	possibly correct	TRUE	Spectrum10811 scans:12289,	KQDLYEDKPVQR	K	S	0.997	42.5	25	37.9	3.47	2			506.934	1517.78	1518.79	3	-0.003478	-2.29	1843930	423	434	TRUE
WT	WT1	File Name: VL_20120123_OLI_04.raw (F034674)	elongation factor 2 [Leishmania major]	gi|157876477,gi|157876480,gi|68129663,gi|68129664	Leishmania_major.fasta	94133.3	1	51	78	276	0.0108	0.612	possibly correct	TRUE	Spectrum10819 scans:12298,	KQDLYEDKPVQR	K	S	0.997	42.6	25	41.3	2.74	2			506.934	1517.78	1518.79	3	-0.002998	-1.974	1148740	423	434	TRUE
WT	WT1	File Name: VL_20120123_OLI_04.raw (F034674)	elongation factor 2 [Leishmania major]	gi|157876477,gi|157876480,gi|68129663,gi|68129664	Leishmania_major.fasta	94133.3	1	51	78	276	0.0108	0.612	possibly correct	TRUE	Spectrum10735 scans:12204,	KQDLYEDKPVQR	K	S	0.997	60.5	25	60.3	6.2	2			759.898	1517.78	1518.79	2	-0.002482	-1.634	6284020	423	434	TRUE
WT	WT1	File Name: VL_20120123_OLI_04.raw (F034674)	elongation factor 2 [Leishmania major]	gi|157876477,gi|157876480,gi|68129663,gi|68129664	Leishmania_major.fasta	94133.3	1	51	78	276	0.0108	0.612	possibly correct	TRUE	Spectrum10727 scans:12195,	KQDLYEDKPVQR	K	S	0.997	63	25	62.3	5.34	2			759.898	1517.78	1518.79	2	-0.002482	-1.634	3530610	423	434	TRUE
WT	WT1	File Name: VL_20120123_OLI_04.raw (F034674)	elongation factor 2 [Leishmania major]	gi|157876477,gi|157876480,gi|68129663,gi|68129664	Leishmania_major.fasta	94133.3	1	51	78	276	0.0108	0.612	possibly correct	TRUE	Spectrum10802 scans:12279,	KQDLYEDKPVQR	K	S	0.997	47.4	25	45.5	1.64	2			506.934	1517.78	1518.79	3	-0.003388	-2.231	3135380	423	434	TRUE
WT	WT1	File Name: VL_20120123_OLI_04.raw (F034674)	elongation factor 2 [Leishmania major]	gi|157876477,gi|157876480,gi|68129663,gi|68129664	Leishmania_major.fasta	94133.3	1	51	78	276	0.0108	0.612	possibly correct	TRUE	Spectrum10720 scans:12187,	KQDLYEDKPVQR	K	S	0.997	64.8	25	58	6.2	2			759.898	1517.78	1518.79	2	-0.001742	-1.147	2800460	423	434	TRUE
WT	WT1	File Name: VL_20120123_OLI_04.raw (F034674)	elongation factor 2 [Leishmania major]	gi|157876477,gi|157876480,gi|68129663,gi|68129664	Leishmania_major.fasta	94133.3	1	51	78	276	0.0108	0.612	possibly correct	TRUE	Spectrum21046 scans:23781,	LWGDNFFDAK	R	N	0.997	53.5	25	48.9	5.85	2			606.788	1211.56	1212.57	2	0.0002181	0.1798	702045	242	251	TRUE
WT	WT1	File Name: VL_20120123_OLI_04.raw (F034674)	elongation factor 2 [Leishmania major]	gi|157876477,gi|157876480,gi|68129663,gi|68129664	Leishmania_major.fasta	94133.3	1	51	78	276	0.0108	0.612	possibly correct	TRUE	Spectrum21053 scans:23789,	LWGDNFFDAK	R	N	0.997	54.9	25	52.9	5.04	2			606.788	1211.56	1212.57	2	0.0002181	0.1798	1228090	242	251	TRUE
WT	WT1	File Name: VL_20120123_OLI_04.raw (F034674)	elongation factor 2 [Leishmania major]	gi|157876477,gi|157876480,gi|68129663,gi|68129664	Leishmania_major.fasta	94133.3	1	51	78	276	0.0108	0.612	possibly correct	TRUE	Spectrum21206 scans:23961,	LWGDNFFDAK	R	N	0.997	54.8	25	52.9	5.32	2			606.788	1211.56	1212.57	2	-0.0005019	-0.4139	308602	242	251	TRUE
WT	WT1	File Name: VL_20120123_OLI_04.raw (F034674)	elongation factor 2 [Leishmania major]	gi|157876477,gi|157876480,gi|68129663,gi|68129664	Leishmania_major.fasta	94133.3	1	51	78	276	0.0108	0.612	possibly correct	TRUE	Spectrum21189 scans:23942,	LWGDNFFDAK	R	N	0.997	54.9	25	52.6	5.8	2			606.788	1211.56	1212.57	2	-0.0003819	-0.315	954800	242	251	TRUE
WT	WT1	File Name: VL_20120123_OLI_04.raw (F034674)	elongation factor 2 [Leishmania major]	gi|157876477,gi|157876480,gi|68129663,gi|68129664	Leishmania_major.fasta	94133.3	1	51	78	276	0.0108	0.612	possibly correct	TRUE	Spectrum21197 scans:23951,	LWGDNFFDAK	R	N	0.997	62.5	25	58	3.14	2			606.789	1211.56	1212.57	2	0.001318	1.087	648446	242	251	TRUE
WT	WT1	File Name: VL_20120123_OLI_04.raw (F034674)	elongation factor 2 [Leishmania major]	gi|157876477,gi|157876480,gi|68129663,gi|68129664	Leishmania_major.fasta	94133.3	1	51	78	276	0.0108	0.612	possibly correct	TRUE	Spectrum21061 scans:23798,	LWGDNFFDAK	R	N	0.997	62.2	25	59.7	3.38	2			606.788	1211.56	1212.57	2	9.806e-05	0.08087	1476600	242	251	TRUE
WT	WT1	File Name: VL_20120123_OLI_04.raw (F034674)	elongation factor 2 [Leishmania major]	gi|157876477,gi|157876480,gi|68129663,gi|68129664	Leishmania_major.fasta	94133.3	1	51	78	276	0.0108	0.612	possibly correct	TRUE	Spectrum3806 scans:4423,	MEEAGDKR	K	I	0.995	31.9	25	15.7	2	2			468.215	934.415	935.425	2	-0.002902	-3.102	83151.9	48	55	TRUE
WT	WT1	File Name: VL_20120123_OLI_04.raw (F034674)	elongation factor 2 [Leishmania major]	gi|157876477,gi|157876480,gi|68129663,gi|68129664	Leishmania_major.fasta	94133.3	1	51	78	276	0.0108	0.612	possibly correct	TRUE	Spectrum3923 scans:4555,	MEEAGDKR	K	I	0.997	32	25	15.1	4.85	2			468.215	934.416	935.425	2	-0.002162	-2.311	80607.8	48	55	TRUE
WT	WT1	File Name: VL_20120123_OLI_04.raw (F034674)	elongation factor 2 [Leishmania major]	gi|157876477,gi|157876480,gi|68129663,gi|68129664	Leishmania_major.fasta	94133.3	1	51	78	276	0.0108	0.612	possibly correct	TRUE	Spectrum8558 scans:9758,	MVPTADRGR	K	F	0.997	42.8	25	31.1	2.17	2			501.76	1001.51	1002.52	2	-0.002062	-2.057	638384	385	393	TRUE
WT	WT1	File Name: VL_20120123_OLI_04.raw (F034674)	elongation factor 2 [Leishmania major]	gi|157876477,gi|157876480,gi|68129663,gi|68129664	Leishmania_major.fasta	94133.3	1	51	78	276	0.0108	0.612	possibly correct	TRUE	Spectrum21637 scans:24445,	NcDPAAPLMLYISK	K	M	0.997	65.4	25	65.4	7.51	2		c2: Carbamidomethyl (+57.02)	796.895	1591.78	1592.78	2	0.0009728	0.6107	420542	371	384	TRUE
WT	WT1	File Name: VL_20120123_OLI_04.raw (F034674)	elongation factor 2 [Leishmania major]	gi|157876477,gi|157876480,gi|68129663,gi|68129664	Leishmania_major.fasta	94133.3	1	51	78	276	0.0108	0.612	possibly correct	TRUE	Spectrum21787 scans:24614,	NcDPAAPLMLYISK	K	M	0.997	67.8	25	67.8	4.44	2		c2: Carbamidomethyl (+57.02)	796.894	1591.77	1592.78	2	-0.0003872	-0.2431	3560400	371	384	TRUE
WT	WT1	File Name: VL_20120123_OLI_04.raw (F034674)	elongation factor 2 [Leishmania major]	gi|157876477,gi|157876480,gi|68129663,gi|68129664	Leishmania_major.fasta	94133.3	1	51	78	276	0.0108	0.612	possibly correct	TRUE	Spectrum21706 scans:24523,	NcDPAAPLMLYISK	K	M	0.997	45.8	25	43	7.89	2		c2: Carbamidomethyl (+57.02)	531.599	1591.77	1592.78	3	0.0002068	0.1298	535495	371	384	TRUE
WT	WT1	File Name: VL_20120123_OLI_04.raw (F034674)	elongation factor 2 [Leishmania major]	gi|157876477,gi|157876480,gi|68129663,gi|68129664	Leishmania_major.fasta	94133.3	1	51	78	276	0.0108	0.612	possibly correct	TRUE	Spectrum21649 scans:24459,	NcDPAAPLMLYISK	K	M	0.997	72.4	25	72.4	8.21	2		c2: Carbamidomethyl (+57.02)	796.895	1591.77	1592.78	2	0.0007128	0.4475	664152	371	384	TRUE
WT	WT1	File Name: VL_20120123_OLI_04.raw (F034674)	elongation factor 2 [Leishmania major]	gi|157876477,gi|157876480,gi|68129663,gi|68129664	Leishmania_major.fasta	94133.3	1	51	78	276	0.0108	0.612	possibly correct	TRUE	Spectrum21698 scans:24514,	NcDPAAPLMLYISK	K	M	0.997	56.3	25	55.1	7.01	2		c2: Carbamidomethyl (+57.02)	531.599	1591.78	1592.78	3	0.002427	1.524	403226	371	384	TRUE
WT	WT1	File Name: VL_20120123_OLI_04.raw (F034674)	elongation factor 2 [Leishmania major]	gi|157876477,gi|157876480,gi|68129663,gi|68129664	Leishmania_major.fasta	94133.3	1	51	78	276	0.0108	0.612	possibly correct	TRUE	Spectrum21771 scans:24596,	NcDPAAPLMLYISK	K	M	0.997	77.9	25	77.9	7.62	2		c2: Carbamidomethyl (+57.02)	796.894	1591.77	1592.78	2	-0.0003872	-0.2431	4097590	371	384	TRUE
WT	WT1	File Name: VL_20120123_OLI_04.raw (F034674)	elongation factor 2 [Leishmania major]	gi|157876477,gi|157876480,gi|68129663,gi|68129664	Leishmania_major.fasta	94133.3	1	51	78	276	0.0108	0.612	possibly correct	TRUE	Spectrum21779 scans:24605,	NcDPAAPLMLYISK	K	M	0.997	79.2	25	77.2	8.74	2		c2: Carbamidomethyl (+57.02)	796.894	1591.77	1592.78	2	-0.0002672	-0.1678	4095700	371	384	TRUE
WT	WT1	File Name: VL_20120123_OLI_04.raw (F034674)	elongation factor 2 [Leishmania major]	gi|157876477,gi|157876480,gi|68129663,gi|68129664	Leishmania_major.fasta	94133.3	1	51	78	276	0.0108	0.612	possibly correct	TRUE	Spectrum21716 scans:24534,	NcDPAAPLMLYISK	K	M	0.997	56	25	55.5	5.92	2		c2: Carbamidomethyl (+57.02)	531.599	1591.77	1592.78	3	0.0002068	0.1298	627287	371	384	TRUE
WT	WT1	File Name: VL_20120123_OLI_04.raw (F034674)	elongation factor 2 [Leishmania major]	gi|157876477,gi|157876480,gi|68129663,gi|68129664	Leishmania_major.fasta	94133.3	1	51	78	276	0.0108	0.612	possibly correct	TRUE	Spectrum21640 scans:24449,	NcDPAAPLMLYISK	K	M	0.997	82.1	25	82.1	9.47	2		c2: Carbamidomethyl (+57.02)	796.895	1591.77	1592.78	2	0.0008328	0.5228	484636	371	384	TRUE
WT	WT1	File Name: VL_20120123_OLI_04.raw (F034674)	elongation factor 2 [Leishmania major]	gi|157876477,gi|157876480,gi|68129663,gi|68129664	Leishmania_major.fasta	94133.3	1	51	78	276	0.0108	0.612	possibly correct	TRUE	Spectrum12483 scans:14165,	NMSVIAHVDHGK	R	S	0.997	58.8	25	48.8	5.57	2			654.329	1306.64	1307.65	2	-0.002102	-1.607	1406530	21	32	TRUE
WT	WT1	File Name: VL_20120123_OLI_04.raw (F034674)	elongation factor 2 [Leishmania major]	gi|157876477,gi|157876480,gi|68129663,gi|68129664	Leishmania_major.fasta	94133.3	1	51	78	276	0.0108	0.612	possibly correct	TRUE	Spectrum12472 scans:14153,	NMSVIAHVDHGK	R	S	0.997	66.7	25	54.8	2.24	2			654.329	1306.64	1307.65	2	-0.001982	-1.516	1447800	21	32	TRUE
WT	WT1	File Name: VL_20120123_OLI_04.raw (F034674)	elongation factor 2 [Leishmania major]	gi|157876477,gi|157876480,gi|68129663,gi|68129664	Leishmania_major.fasta	94133.3	1	51	78	276	0.0108	0.612	possibly correct	TRUE	Spectrum12487 scans:14170,	NMSVIAHVDHGK	R	S	0.997	70.8	25	64.2	5.19	2			654.329	1306.64	1307.65	2	-0.001862	-1.424	1675540	21	32	TRUE
WT	WT1	File Name: VL_20120123_OLI_04.raw (F034674)	elongation factor 2 [Leishmania major]	gi|157876477,gi|157876480,gi|68129663,gi|68129664	Leishmania_major.fasta	94133.3	1	51	78	276	0.0108	0.612	possibly correct	TRUE	Spectrum19870 scans:22460,	NMSVIAHVDHGKSTLSDSLVGAAGIIK	R	M	0.988	11.6	25	11.6	2.34	2			680.865	2719.43	2720.44	4	-0.003834	-1.409	2469220	21	47	TRUE
WT	WT1	File Name: VL_20120123_OLI_04.raw (F034674)	elongation factor 2 [Leishmania major]	gi|157876477,gi|157876480,gi|68129663,gi|68129664	Leishmania_major.fasta	94133.3	1	51	78	276	0.0108	0.612	possibly correct	TRUE	Spectrum19900 scans:22494,	NMSVIAHVDHGKSTLSDSLVGAAGIIK	R	M	0.997	78.7	25	78.7	6.68	2			907.483	2719.43	2720.44	3	-0.005348	-1.966	1283480	21	47	TRUE
WT	WT1	File Name: VL_20120123_OLI_04.raw (F034674)	elongation factor 2 [Leishmania major]	gi|157876477,gi|157876480,gi|68129663,gi|68129664	Leishmania_major.fasta	94133.3	1	51	78	276	0.0108	0.612	possibly correct	TRUE	Spectrum19886 scans:22478,	NMSVIAHVDHGKSTLSDSLVGAAGIIK	R	M	0.997	81.4	25	81.4	6.6	2			907.485	2719.43	2720.44	3	0.001072	0.3941	1017460	21	47	TRUE
WT	WT1	File Name: VL_20120123_OLI_04.raw (F034674)	elongation factor 2 [Leishmania major]	gi|157876477,gi|157876480,gi|68129663,gi|68129664	Leishmania_major.fasta	94133.3	1	51	78	276	0.0108	0.612	possibly correct	TRUE	Spectrum19890 scans:22483,	NMSVIAHVDHGKSTLSDSLVGAAGIIK	R	M	0.997	89.3	25	89.3	9.59	2			907.483	2719.43	2720.44	3	-0.004958	-1.822	1531640	21	47	TRUE
WT	WT1	File Name: VL_20120123_OLI_04.raw (F034674)	elongation factor 2 [Leishmania major]	gi|157876477,gi|157876480,gi|68129663,gi|68129664	Leishmania_major.fasta	94133.3	1	51	78	276	0.0108	0.612	possibly correct	TRUE	Spectrum9646 scans:10981,	NPSDLPK	K	L	0.973	40.1	25	30.8	0	2			385.706	769.397	770.404	2	-0.0006419	-0.8333	1215820	499	505	TRUE
WT	WT1	File Name: VL_20120123_OLI_04.raw (F034674)	elongation factor 2 [Leishmania major]	gi|157876477,gi|157876480,gi|68129663,gi|68129664	Leishmania_major.fasta	94133.3	1	51	78	276	0.0108	0.612	possibly correct	TRUE	Spectrum9805 scans:11160,	NPSDLPK	K	L	0.99	27.7	25	21.1	2.14	2			385.706	769.397	770.404	2	-0.0003419	-0.4438	1225590	499	505	TRUE
WT	WT1	File Name: VL_20120123_OLI_04.raw (F034674)	elongation factor 2 [Leishmania major]	gi|157876477,gi|157876480,gi|68129663,gi|68129664	Leishmania_major.fasta	94133.3	1	51	78	276	0.0108	0.612	possibly correct	TRUE	Spectrum9797 scans:11151,	NPSDLPK	K	L	0.997	32.9	25	25.9	2.23	2			385.705	769.396	770.404	2	-0.0009019	-1.171	1606580	499	505	TRUE
WT	WT1	File Name: VL_20120123_OLI_04.raw (F034674)	elongation factor 2 [Leishmania major]	gi|157876477,gi|157876480,gi|68129663,gi|68129664	Leishmania_major.fasta	94133.3	1	51	78	276	0.0108	0.612	possibly correct	TRUE	Spectrum9653 scans:10989,	NPSDLPK	K	L	0.997	35.5	25	30.2	2.7	2			385.705	769.396	770.404	2	-0.0008419	-1.093	1349010	499	505	TRUE
WT	WT1	File Name: VL_20120123_OLI_04.raw (F034674)	elongation factor 2 [Leishmania major]	gi|157876477,gi|157876480,gi|68129663,gi|68129664	Leishmania_major.fasta	94133.3	1	51	78	276	0.0108	0.612	possibly correct	TRUE	Spectrum11712 scans:13300,	QDLYEDKPVQR	K	S	0.997	33	25	11.4	3.21	2			695.85	1389.69	1390.7	2	-0.002822	-2.029	794973	424	434	TRUE
WT	WT1	File Name: VL_20120123_OLI_04.raw (F034674)	elongation factor 2 [Leishmania major]	gi|157876477,gi|157876480,gi|68129663,gi|68129664	Leishmania_major.fasta	94133.3	1	51	78	276	0.0108	0.612	possibly correct	TRUE	Spectrum7415 scans:8474,	QETNADGERVR	K	R	0.996	51	25	39.3	0	2			637.807	1273.6	1274.61	2	-0.001822	-1.429	50088.8	258	268	TRUE
WT	WT1	File Name: VL_20120123_OLI_04.raw (F034674)	elongation factor 2 [Leishmania major]	gi|157876477,gi|157876480,gi|68129663,gi|68129664	Leishmania_major.fasta	94133.3	1	51	78	276	0.0108	0.612	possibly correct	TRUE	Spectrum15793 scans:17882,	RGVIIGEENRPGTPIYNVR	R	A	0.997	27.1	25	27.1	2.72	2			714.059	2139.15	2140.16	3	-0.0009479	-0.4429	2415350	754	772	TRUE
WT	WT1	File Name: VL_20120123_OLI_04.raw (F034674)	elongation factor 2 [Leishmania major]	gi|157876477,gi|157876480,gi|68129663,gi|68129664	Leishmania_major.fasta	94133.3	1	51	78	276	0.0108	0.612	possibly correct	TRUE	Spectrum15799 scans:17888,	RGVIIGEENRPGTPIYNVR	R	A	0.997	30	25	30	1.16	2			535.796	2139.15	2140.16	4	-0.0003339	-0.156	1766580	754	772	TRUE
WT	WT1	File Name: VL_20120123_OLI_04.raw (F034674)	elongation factor 2 [Leishmania major]	gi|157876477,gi|157876480,gi|68129663,gi|68129664	Leishmania_major.fasta	94133.3	1	51	78	276	0.0108	0.612	possibly correct	TRUE	Spectrum15806 scans:17896,	RGVIIGEENRPGTPIYNVR	R	A	0.997	27.1	25	27.1	3.37	2			535.796	2139.15	2140.16	4	-0.001334	-0.6233	2866080	754	772	TRUE
WT	WT1	File Name: VL_20120123_OLI_04.raw (F034674)	elongation factor 2 [Leishmania major]	gi|157876477,gi|157876480,gi|68129663,gi|68129664	Leishmania_major.fasta	94133.3	1	51	78	276	0.0108	0.612	possibly correct	TRUE	Spectrum15809 scans:17900,	RGVIIGEENRPGTPIYNVR	R	A	0.997	30.8	25	30.8	3.48	2			714.059	2139.15	2140.16	3	-0.001128	-0.527	4938880	754	772	TRUE
WT	WT1	File Name: VL_20120123_OLI_04.raw (F034674)	elongation factor 2 [Leishmania major]	gi|157876477,gi|157876480,gi|68129663,gi|68129664	Leishmania_major.fasta	94133.3	1	51	78	276	0.0108	0.612	possibly correct	TRUE	Spectrum15801 scans:17891,	RGVIIGEENRPGTPIYNVR	R	A	0.997	31.4	25	31.4	4.55	2			714.058	2139.15	2140.16	3	-0.002568	-1.2	3956780	754	772	TRUE
WT	WT1	File Name: VL_20120123_OLI_04.raw (F034674)	elongation factor 2 [Leishmania major]	gi|157876477,gi|157876480,gi|68129663,gi|68129664	Leishmania_major.fasta	94133.3	1	51	78	276	0.0108	0.612	possibly correct	TRUE	Spectrum15811 scans:17902,	RGVIIGEENRPGTPIYNVR	R	A	0.997	37.1	25	37.1	1.38	2			535.796	2139.15	2140.16	4	-0.001334	-0.6233	2984650	754	772	TRUE
WT	WT1	File Name: VL_20120123_OLI_04.raw (F034674)	elongation factor 2 [Leishmania major]	gi|157876477,gi|157876480,gi|68129663,gi|68129664	Leishmania_major.fasta	94133.3	1	51	78	276	0.0108	0.612	possibly correct	TRUE	Spectrum15656 scans:17729,	RVFYAccLTASPR	R	L	0.997	21.2	25	20.2	2.07	2		c6: Carbamidomethyl (+57.02), c7: Carbamidomethyl (+57.02)	534.262	1599.76	1600.77	3	-0.001669	-1.042	1887190	714	726	TRUE
WT	WT1	File Name: VL_20120123_OLI_04.raw (F034674)	elongation factor 2 [Leishmania major]	gi|157876477,gi|157876480,gi|68129663,gi|68129664	Leishmania_major.fasta	94133.3	1	51	78	276	0.0108	0.612	possibly correct	TRUE	Spectrum15664 scans:17738,	RVFYAccLTASPR	R	L	0.997	31.5	25	31.5	4.23	2		c6: Carbamidomethyl (+57.02), c7: Carbamidomethyl (+57.02)	534.262	1599.76	1600.77	3	-0.0007685	-0.4801	2699930	714	726	TRUE
WT	WT1	File Name: VL_20120123_OLI_04.raw (F034674)	elongation factor 2 [Leishmania major]	gi|157876477,gi|157876480,gi|68129663,gi|68129664	Leishmania_major.fasta	94133.3	1	51	78	276	0.0108	0.612	possibly correct	TRUE	Spectrum15653 scans:17725,	RVFYAccLTASPR	R	L	0.997	34.1	25	29	2.7	2		c6: Carbamidomethyl (+57.02), c7: Carbamidomethyl (+57.02)	534.262	1599.76	1600.77	3	-0.001309	-0.8174	1814180	714	726	TRUE
WT	WT1	File Name: VL_20120123_OLI_04.raw (F034674)	elongation factor 2 [Leishmania major]	gi|157876477,gi|157876480,gi|68129663,gi|68129664	Leishmania_major.fasta	94133.3	1	51	78	276	0.0108	0.612	possibly correct	TRUE	Spectrum15672 scans:17747,	RVFYAccLTASPR	R	L	0.997	63.7	25	54.2	7.08	2		c6: Carbamidomethyl (+57.02), c7: Carbamidomethyl (+57.02)	800.89	1599.77	1600.77	2	0.001087	0.6793	2062360	714	726	TRUE
WT	WT1	File Name: VL_20120123_OLI_04.raw (F034674)	elongation factor 2 [Leishmania major]	gi|157876477,gi|157876480,gi|68129663,gi|68129664	Leishmania_major.fasta	94133.3	1	51	78	276	0.0108	0.612	possibly correct	TRUE	Spectrum15665 scans:17739,	RVFYAccLTASPR	R	L	0.997	61	25	50.9	6.12	2		c6: Carbamidomethyl (+57.02), c7: Carbamidomethyl (+57.02)	800.89	1599.76	1600.77	2	-0.0004925	-0.3077	1911340	714	726	TRUE
WT	WT1	File Name: VL_20120123_OLI_04.raw (F034674)	elongation factor 2 [Leishmania major]	gi|157876477,gi|157876480,gi|68129663,gi|68129664	Leishmania_major.fasta	94133.3	1	51	78	276	0.0108	0.612	possibly correct	TRUE	Spectrum15657 scans:17730,	RVFYAccLTASPR	R	L	0.997	67.8	25	61.9	7.02	2		c6: Carbamidomethyl (+57.02), c7: Carbamidomethyl (+57.02)	800.889	1599.76	1600.77	2	-0.0006125	-0.3827	1235990	714	726	TRUE
WT	WT1	File Name: VL_20120123_OLI_04.raw (F034674)	elongation factor 2 [Leishmania major]	gi|157876477,gi|157876480,gi|68129663,gi|68129664	Leishmania_major.fasta	94133.3	1	51	78	276	0.0108	0.612	possibly correct	TRUE	Spectrum12773 scans:14491,	SATITDDGESPHPLR	K	D	0.997	33.8	25	33.4	0	2			532.593	1594.76	1595.77	3	-0.001018	-0.6379	1109560	467	481	TRUE
WT	WT1	File Name: VL_20120123_OLI_04.raw (F034674)	elongation factor 2 [Leishmania major]	gi|157876477,gi|157876480,gi|68129663,gi|68129664	Leishmania_major.fasta	94133.3	1	51	78	276	0.0108	0.612	possibly correct	TRUE	Spectrum12776 scans:14495,	SATITDDGESPHPLR	K	D	0.997	44.9	25	39.8	0	2			532.593	1594.76	1595.77	3	-0.0006579	-0.4123	1311550	467	481	TRUE
WT	WT1	File Name: VL_20120123_OLI_04.raw (F034674)	elongation factor 2 [Leishmania major]	gi|157876477,gi|157876480,gi|68129663,gi|68129664	Leishmania_major.fasta	94133.3	1	51	78	276	0.0108	0.612	possibly correct	TRUE	Spectrum12785 scans:14505,	SATITDDGESPHPLR	K	D	0.997	50	25	45.9	0	2			532.593	1594.76	1595.77	3	-0.001198	-0.7507	2074610	467	481	TRUE
WT	WT1	File Name: VL_20120123_OLI_04.raw (F034674)	elongation factor 2 [Leishmania major]	gi|157876477,gi|157876480,gi|68129663,gi|68129664	Leishmania_major.fasta	94133.3	1	51	78	276	0.0108	0.612	possibly correct	TRUE	Spectrum12801 scans:14523,	SATITDDGESPHPLR	K	D	0.997	75.3	25	74.5	12.9	2			798.387	1594.76	1595.77	2	0.0001581	0.09905	3016260	467	481	TRUE
WT	WT1	File Name: VL_20120123_OLI_04.raw (F034674)	elongation factor 2 [Leishmania major]	gi|157876477,gi|157876480,gi|68129663,gi|68129664	Leishmania_major.fasta	94133.3	1	51	78	276	0.0108	0.612	possibly correct	TRUE	Spectrum12794 scans:14515,	SATITDDGESPHPLR	K	D	0.997	79.5	25	69.1	8.14	2			798.386	1594.76	1595.77	2	-0.0005819	-0.3647	1606970	467	481	TRUE
WT	WT1	File Name: VL_20120123_OLI_04.raw (F034674)	elongation factor 2 [Leishmania major]	gi|157876477,gi|157876480,gi|68129663,gi|68129664	Leishmania_major.fasta	94133.3	1	51	78	276	0.0108	0.612	possibly correct	TRUE	Spectrum12790 scans:14510,	SATITDDGESPHPLR	K	D	0.997	80.3	25	75.8	10.5	2			798.386	1594.76	1595.77	2	-0.0008219	-0.5151	1248910	467	481	TRUE
WT	WT1	File Name: VL_20120123_OLI_04.raw (F034674)	elongation factor 2 [Leishmania major]	gi|157876477,gi|157876480,gi|68129663,gi|68129664	Leishmania_major.fasta	94133.3	1	51	78	276	0.0108	0.612	possibly correct	TRUE	Spectrum13770 scans:15612,	SATITDDGESPHPLRDMK	K	Y	0.954	13.4	25.2	8.77	1.54	2			493.238	1968.92	1969.93	4	-1.394e-05	-0.007077	1846860	467	484	TRUE
WT	WT1	File Name: VL_20120123_OLI_04.raw (F034674)	elongation factor 2 [Leishmania major]	gi|157876477,gi|157876480,gi|68129663,gi|68129664	Leishmania_major.fasta	94133.3	1	51	78	276	0.0108	0.612	possibly correct	TRUE	Spectrum13763 scans:15604,	SATITDDGESPHPLRDMK	K	Y	0.983	16.1	26.6	11.7	2.13	2			493.237	1968.92	1969.93	4	-0.002814	-1.428	1578580	467	484	TRUE
WT	WT1	File Name: VL_20120123_OLI_04.raw (F034674)	elongation factor 2 [Leishmania major]	gi|157876477,gi|157876480,gi|68129663,gi|68129664	Leishmania_major.fasta	94133.3	1	51	78	276	0.0108	0.612	possibly correct	TRUE	Spectrum13752 scans:15592,	SATITDDGESPHPLRDMK	K	Y	0.997	32.4	26.6	31.4	1.62	2			657.314	1968.92	1969.93	3	-0.002678	-1.359	1955120	467	484	TRUE
WT	WT1	File Name: VL_20120123_OLI_04.raw (F034674)	elongation factor 2 [Leishmania major]	gi|157876477,gi|157876480,gi|68129663,gi|68129664	Leishmania_major.fasta	94133.3	1	51	78	276	0.0108	0.612	possibly correct	TRUE	Spectrum13750 scans:15589,	SATITDDGESPHPLRDMK	K	Y	0.997	48	26.6	44.1	4.82	2			985.467	1968.92	1969.93	2	-0.002802	-1.422	472187	467	484	TRUE
WT	WT1	File Name: VL_20120123_OLI_04.raw (F034674)	elongation factor 2 [Leishmania major]	gi|157876477,gi|157876480,gi|68129663,gi|68129664	Leishmania_major.fasta	94133.3	1	51	78	276	0.0108	0.612	possibly correct	TRUE	Spectrum13760 scans:15601,	SATITDDGESPHPLRDMK	K	Y	0.997	37	26.6	36	2.77	2			657.314	1968.92	1969.93	3	-0.002318	-1.177	2201240	467	484	TRUE
WT	WT1	File Name: VL_20120123_OLI_04.raw (F034674)	elongation factor 2 [Leishmania major]	gi|157876477,gi|157876480,gi|68129663,gi|68129664	Leishmania_major.fasta	94133.3	1	51	78	276	0.0108	0.612	possibly correct	TRUE	Spectrum13840 scans:15691,	STAISMHYHVPK	K	E	0.997	16.8	25	16.6	2.15	2			457.567	1369.68	1370.69	3	-0.001588	-1.159	7623930	72	83	TRUE
WT	WT1	File Name: VL_20120123_OLI_04.raw (F034674)	elongation factor 2 [Leishmania major]	gi|157876477,gi|157876480,gi|68129663,gi|68129664	Leishmania_major.fasta	94133.3	1	51	78	276	0.0108	0.612	possibly correct	TRUE	Spectrum13832 scans:15682,	STAISMHYHVPK	K	E	0.997	20	25	18.4	2.47	2			457.567	1369.68	1370.69	3	-0.001948	-1.421	6871030	72	83	TRUE
WT	WT1	File Name: VL_20120123_OLI_04.raw (F034674)	elongation factor 2 [Leishmania major]	gi|157876477,gi|157876480,gi|68129663,gi|68129664	Leishmania_major.fasta	94133.3	1	51	78	276	0.0108	0.612	possibly correct	TRUE	Spectrum13830 scans:15679,	STAISMHYHVPK	K	E	0.997	40.9	25	31.8	4.62	2			685.848	1369.68	1370.69	2	-0.0007619	-0.5559	1279710	72	83	TRUE
WT	WT1	File Name: VL_20120123_OLI_04.raw (F034674)	elongation factor 2 [Leishmania major]	gi|157876477,gi|157876480,gi|68129663,gi|68129664	Leishmania_major.fasta	94133.3	1	51	78	276	0.0108	0.612	possibly correct	TRUE	Spectrum13834 scans:15684,	STAISMHYHVPK	K	E	0.997	40.3	25	35.9	4.1	2			685.847	1369.68	1370.69	2	-0.001982	-1.446	1281000	72	83	TRUE
WT	WT1	File Name: VL_20120123_OLI_04.raw (F034674)	elongation factor 2 [Leishmania major]	gi|157876477,gi|157876480,gi|68129663,gi|68129664	Leishmania_major.fasta	94133.3	1	51	78	276	0.0108	0.612	possibly correct	TRUE	Spectrum13842 scans:15693,	STAISMHYHVPK	K	E	0.997	45.2	25	37.6	5	2			685.847	1369.68	1370.69	2	-0.001362	-0.9936	1715100	72	83	TRUE
WT	WT1	File Name: VL_20120123_OLI_04.raw (F034674)	elongation factor 2 [Leishmania major]	gi|157876477,gi|157876480,gi|68129663,gi|68129664	Leishmania_major.fasta	94133.3	1	51	78	276	0.0108	0.612	possibly correct	TRUE	Spectrum20842 scans:23552,	STLSDSLVGAAGIIK	K	M	0.997	56.2	25	49.8	3.37	2			477.94	1430.8	1431.81	3	0.0009221	0.644	759642	33	47	TRUE
WT	WT1	File Name: VL_20120123_OLI_04.raw (F034674)	elongation factor 2 [Leishmania major]	gi|157876477,gi|157876480,gi|68129663,gi|68129664	Leishmania_major.fasta	94133.3	1	51	78	276	0.0108	0.612	possibly correct	TRUE	Spectrum20835 scans:23544,	STLSDSLVGAAGIIK	K	M	0.997	56.3	25	55.9	5.74	2			477.94	1430.8	1431.81	3	-0.0005479	-0.3827	694181	33	47	TRUE
WT	WT1	File Name: VL_20120123_OLI_04.raw (F034674)	elongation factor 2 [Leishmania major]	gi|157876477,gi|157876480,gi|68129663,gi|68129664	Leishmania_major.fasta	94133.3	1	51	78	276	0.0108	0.612	possibly correct	TRUE	Spectrum20850 scans:23561,	STLSDSLVGAAGIIK	K	M	0.997	73.3	25	66.8	4.01	2			477.941	1430.8	1431.81	3	0.001462	1.021	1134330	33	47	TRUE
WT	WT1	File Name: VL_20120123_OLI_04.raw (F034674)	elongation factor 2 [Leishmania major]	gi|157876477,gi|157876480,gi|68129663,gi|68129664	Leishmania_major.fasta	94133.3	1	51	78	276	0.0108	0.612	possibly correct	TRUE	Spectrum20787 scans:23490,	STLSDSLVGAAGIIK	K	M	0.997	98.9	25	98.9	7.59	2			716.406	1430.8	1431.81	2	-0.0009419	-0.6579	773520	33	47	TRUE
WT	WT1	File Name: VL_20120123_OLI_04.raw (F034674)	elongation factor 2 [Leishmania major]	gi|157876477,gi|157876480,gi|68129663,gi|68129664	Leishmania_major.fasta	94133.3	1	51	78	276	0.0108	0.612	possibly correct	TRUE	Spectrum20795 scans:23499,	STLSDSLVGAAGIIK	K	M	0.997	101	25	99.5	8.64	2			716.406	1430.8	1431.81	2	-0.0008019	-0.5601	1100850	33	47	TRUE
WT	WT1	File Name: VL_20120123_OLI_04.raw (F034674)	elongation factor 2 [Leishmania major]	gi|157876477,gi|157876480,gi|68129663,gi|68129664	Leishmania_major.fasta	94133.3	1	51	78	276	0.0108	0.612	possibly correct	TRUE	Spectrum20931 scans:23652,	STLSDSLVGAAGIIK	K	M	0.997	103	25	100	10.2	2			716.406	1430.8	1431.81	2	-0.0009419	-0.6579	2329850	33	47	TRUE
WT	WT1	File Name: VL_20120123_OLI_04.raw (F034674)	elongation factor 2 [Leishmania major]	gi|157876477,gi|157876480,gi|68129663,gi|68129664	Leishmania_major.fasta	94133.3	1	51	78	276	0.0108	0.612	possibly correct	TRUE	Spectrum20949 scans:23672,	STLSDSLVGAAGIIK	K	M	0.997	104	25	104	4.59	2			716.407	1430.8	1431.81	2	0.0004181	0.292	715913	33	47	TRUE
WT	WT1	File Name: VL_20120123_OLI_04.raw (F034674)	elongation factor 2 [Leishmania major]	gi|157876477,gi|157876480,gi|68129663,gi|68129664	Leishmania_major.fasta	94133.3	1	51	78	276	0.0108	0.612	possibly correct	TRUE	Spectrum20802 scans:23507,	STLSDSLVGAAGIIK	K	M	0.997	105	25	102	7.28	2			716.406	1430.8	1431.81	2	-8.194e-05	-0.05723	2166860	33	47	TRUE
WT	WT1	File Name: VL_20120123_OLI_04.raw (F034674)	elongation factor 2 [Leishmania major]	gi|157876477,gi|157876480,gi|68129663,gi|68129664	Leishmania_major.fasta	94133.3	1	51	78	276	0.0108	0.612	possibly correct	TRUE	Spectrum20939 scans:23661,	STLSDSLVGAAGIIK	K	M	0.997	106	25	105	5.64	2			716.407	1430.8	1431.81	2	0.0005381	0.3758	1331540	33	47	TRUE
WT	WT1	File Name: VL_20120123_OLI_04.raw (F034674)	elongation factor 2 [Leishmania major]	gi|157876477,gi|157876480,gi|68129663,gi|68129664	Leishmania_major.fasta	94133.3	1	51	78	276	0.0108	0.612	possibly correct	TRUE	Spectrum19395 scans:21927,	TLQNVNVVVATYNDPSMGDVQVSPEK	K	G	0.997	60.6	25	60.6	4.51	2			1402.69	2803.37	2804.38	2	-0.003902	-1.391	182169	179	204	TRUE
WT	WT1	File Name: VL_20120123_OLI_04.raw (F034674)	elongation factor 2 [Leishmania major]	gi|157876477,gi|157876480,gi|68129663,gi|68129664	Leishmania_major.fasta	94133.3	1	51	78	276	0.0108	0.612	possibly correct	TRUE	Spectrum19412 scans:21946,	TLQNVNVVVATYNDPSMGDVQVSPEK	K	G	0.997	64.2	25	64.2	12.3	2			1402.69	2803.37	2804.38	2	-0.003422	-1.22	249789	179	204	TRUE
WT	WT1	File Name: VL_20120123_OLI_04.raw (F034674)	elongation factor 2 [Leishmania major]	gi|157876477,gi|157876480,gi|68129663,gi|68129664	Leishmania_major.fasta	94133.3	1	51	78	276	0.0108	0.612	possibly correct	TRUE	Spectrum19403 scans:21936,	TLQNVNVVVATYNDPSMGDVQVSPEK	K	G	0.997	93.1	25	93.1	12.6	2			1402.69	2803.36	2804.38	2	-0.008062	-2.875	329632	179	204	TRUE
WT	WT1	File Name: VL_20120123_OLI_04.raw (F034674)	elongation factor 2 [Leishmania major]	gi|157876477,gi|157876480,gi|68129663,gi|68129664	Leishmania_major.fasta	94133.3	1	51	78	276	0.0108	0.612	possibly correct	TRUE	Spectrum19387 scans:21918,	TLQNVNVVVATYNDPSMGDVQVSPEK	K	G	0.997	58.6	25	58.6	5.42	2			935.463	2803.37	2804.38	3	-0.001838	-0.6554	454631	179	204	TRUE
WT	WT1	File Name: VL_20120123_OLI_04.raw (F034674)	elongation factor 2 [Leishmania major]	gi|157876477,gi|157876480,gi|68129663,gi|68129664	Leishmania_major.fasta	94133.3	1	51	78	276	0.0108	0.612	possibly correct	TRUE	Spectrum19402 scans:21935,	TLQNVNVVVATYNDPSMGDVQVSPEK	K	G	0.997	62.4	25	62.4	7.92	2			935.463	2803.37	2804.38	3	-0.003128	-1.115	735053	179	204	TRUE
WT	WT1	File Name: VL_20120123_OLI_04.raw (F034674)	elongation factor 2 [Leishmania major]	gi|157876477,gi|157876480,gi|68129663,gi|68129664	Leishmania_major.fasta	94133.3	1	51	78	276	0.0108	0.612	possibly correct	TRUE	Spectrum19394 scans:21926,	TLQNVNVVVATYNDPSMGDVQVSPEK	K	G	0.997	71.6	25	71.6	7.57	2			935.463	2803.37	2804.38	3	-0.002588	-0.9228	662061	179	204	TRUE
WT	WT1	File Name: VL_20120123_OLI_04.raw (F034674)	elongation factor 2 [Leishmania major]	gi|157876477,gi|157876480,gi|68129663,gi|68129664	Leishmania_major.fasta	94133.3	1	51	78	276	0.0108	0.612	possibly correct	TRUE	Spectrum12543 scans:14233,	VAVEAKNPSDLPK	R	L	0.997	60.9	25	60.9	3.33	2			684.379	1366.74	1367.75	2	-0.002022	-1.478	1558200	493	505	TRUE
WT	WT1	File Name: VL_20120123_OLI_04.raw (F034674)	elongation factor 2 [Leishmania major]	gi|157876477,gi|157876480,gi|68129663,gi|68129664	Leishmania_major.fasta	94133.3	1	51	78	276	0.0108	0.612	possibly correct	TRUE	Spectrum12616 scans:14315,	VAVEAKNPSDLPK	R	L	0.997	41.5	25	38.9	2.38	2			456.589	1366.74	1367.75	3	-0.001738	-1.271	2024690	493	505	TRUE
WT	WT1	File Name: VL_20120123_OLI_04.raw (F034674)	elongation factor 2 [Leishmania major]	gi|157876477,gi|157876480,gi|68129663,gi|68129664	Leishmania_major.fasta	94133.3	1	51	78	276	0.0108	0.612	possibly correct	TRUE	Spectrum12624 scans:14324,	VAVEAKNPSDLPK	R	L	0.997	39.8	25	38	1.55	2			456.589	1366.74	1367.75	3	-0.001168	-0.8539	1592590	493	505	TRUE
WT	WT1	File Name: VL_20120123_OLI_04.raw (F034674)	elongation factor 2 [Leishmania major]	gi|157876477,gi|157876480,gi|68129663,gi|68129664	Leishmania_major.fasta	94133.3	1	51	78	276	0.0108	0.612	possibly correct	TRUE	Spectrum12539 scans:14228,	VAVEAKNPSDLPK	R	L	0.997	65.7	25	65.7	6.96	2			684.379	1366.74	1367.75	2	-0.001542	-1.127	1437740	493	505	TRUE
WT	WT1	File Name: VL_20120123_OLI_04.raw (F034674)	elongation factor 2 [Leishmania major]	gi|157876477,gi|157876480,gi|68129663,gi|68129664	Leishmania_major.fasta	94133.3	1	51	78	276	0.0108	0.612	possibly correct	TRUE	Spectrum12551 scans:14242,	VAVEAKNPSDLPK	R	L	0.997	71.8	25	71.8	5.72	2			684.379	1366.74	1367.75	2	-0.002642	-1.932	2286100	493	505	TRUE
WT	WT1	File Name: VL_20120123_OLI_04.raw (F034674)	elongation factor 2 [Leishmania major]	gi|157876477,gi|157876480,gi|68129663,gi|68129664	Leishmania_major.fasta	94133.3	1	51	78	276	0.0108	0.612	possibly correct	TRUE	Spectrum16701 scans:18900,	VFYAccLTASPR	R	L	0.997	77.7	25	73.4	0	2		c5: Carbamidomethyl (+57.02), c6: Carbamidomethyl (+57.02)	722.839	1443.66	1444.67	2	-0.001093	-0.7563	2389960	715	726	TRUE
WT	WT1	File Name: VL_20120123_OLI_04.raw (F034674)	elongation factor 2 [Leishmania major]	gi|157876477,gi|157876480,gi|68129663,gi|68129664	Leishmania_major.fasta	94133.3	1	51	78	276	0.0108	0.612	possibly correct	TRUE	Spectrum16707 scans:18907,	VFYAccLTASPR	R	L	0.997	90.6	25	90	2.55	2		c5: Carbamidomethyl (+57.02), c6: Carbamidomethyl (+57.02)	722.838	1443.66	1444.67	2	-0.003033	-2.099	3011060	715	726	TRUE
WT	WT1	File Name: VL_20120123_OLI_04.raw (F034674)	elongation factor 2 [Leishmania major]	gi|157876477,gi|157876480,gi|68129663,gi|68129664	Leishmania_major.fasta	94133.3	1	51	78	276	0.0108	0.612	possibly correct	TRUE	Spectrum16694 scans:18892,	VFYAccLTASPR	R	L	0.997	90.5	25	87.1	3.92	2		c5: Carbamidomethyl (+57.02), c6: Carbamidomethyl (+57.02)	722.839	1443.66	1444.67	2	-0.0001125	-0.0779	1795140	715	726	TRUE
WT	WT1	File Name: VL_20120123_OLI_04.raw (F034674)	elongation factor 2 [Leishmania major]	gi|157876477,gi|157876480,gi|68129663,gi|68129664	Leishmania_major.fasta	94133.3	1	51	78	276	0.0108	0.612	possibly correct	TRUE	Spectrum15585 scans:17649,	VNFTVDQVR	M	E	0.997	50.1	25	40.9	3.11	1			539.288	1076.56	1077.57	2	-0.0002219	-0.206	934586	2	10	TRUE
WT	WT1	File Name: VL_20120123_OLI_04.raw (F034674)	elongation factor 2 [Leishmania major]	gi|157876477,gi|157876480,gi|68129663,gi|68129664	Leishmania_major.fasta	94133.3	1	51	78	276	0.0108	0.612	possibly correct	TRUE	Spectrum15455 scans:17503,	VNFTVDQVR	M	E	0.997	59.6	25	49.1	2.8	1			539.287	1076.56	1077.57	2	-0.001922	-1.784	9209650	2	10	TRUE
WT	WT1	File Name: VL_20120123_OLI_04.raw (F034674)	elongation factor 2 [Leishmania major]	gi|157876477,gi|157876480,gi|68129663,gi|68129664	Leishmania_major.fasta	94133.3	1	51	78	276	0.0108	0.612	possibly correct	TRUE	Spectrum15440 scans:17486,	VNFTVDQVR	M	E	0.997	57.9	25	51.5	1.96	1			539.288	1076.56	1077.57	2	-0.0005819	-0.5401	4420710	2	10	TRUE
WT	WT1	File Name: VL_20120123_OLI_04.raw (F034674)	elongation factor 2 [Leishmania major]	gi|157876477,gi|157876480,gi|68129663,gi|68129664	Leishmania_major.fasta	94133.3	1	51	78	276	0.0108	0.612	possibly correct	TRUE	Spectrum15447 scans:17494,	VNFTVDQVR	M	E	0.997	63	25	54.1	3.01	1			539.287	1076.56	1077.57	2	-0.001442	-1.338	8862060	2	10	TRUE
WT	WT1	File Name: VL_20120123_OLI_04.raw (F034674)	elongation factor 2 [Leishmania major]	gi|157876477,gi|157876480,gi|68129663,gi|68129664	Leishmania_major.fasta	94133.3	1	51	78	276	0.0108	0.612	possibly correct	TRUE	Spectrum22559 scans:25482,	VNFTVDQVRELMDYPDQIR	M	N	0.997	43.5	25.5	40.4	4.96	1			780.055	2337.14	2338.15	3	-0.0003279	-0.1403	748876	2	20	TRUE
WT	WT1	File Name: VL_20120123_OLI_04.raw (F034674)	elongation factor 2 [Leishmania major]	gi|157876477,gi|157876480,gi|68129663,gi|68129664	Leishmania_major.fasta	94133.3	1	51	78	276	0.0108	0.612	possibly correct	TRUE	Spectrum22551 scans:25473,	VNFTVDQVRELMDYPDQIR	M	N	0.997	54.1	25.4	54.1	3.35	1			780.054	2337.14	2338.15	3	-0.001978	-0.8459	500706	2	20	TRUE
WT	WT1	File Name: VL_20120123_OLI_04.raw (F034674)	elongation factor 2 [Leishmania major]	gi|157876477,gi|157876480,gi|68129663,gi|68129664	Leishmania_major.fasta	94133.3	1	51	78	276	0.0108	0.612	possibly correct	TRUE	Spectrum22550 scans:25471,	VNFTVDQVRELMDYPDQIR	M	N	0.997	57.1	25.6	57.1	4.06	1			780.054	2337.14	2338.15	3	-0.002548	-1.09	288665	2	20	TRUE
WT	WT1	File Name: VL_20120123_OLI_04.raw (F034674)	elongation factor 2 [Leishmania major]	gi|157876477,gi|157876480,gi|68129663,gi|68129664	Leishmania_major.fasta	94133.3	1	51	78	276	0.0108	0.612	possibly correct	TRUE	Spectrum24190 scans:27315,	VTDGALVVVDcVEGVcVQTETVLR	R	Q	0.997	29.7	25	29.7	2.51	2		c11: Carbamidomethyl (+57.02), c16: Carbamidomethyl (+57.02)	873.444	2617.31	2618.32	3	0.001581	0.604	55299.8	119	142	TRUE
WT	WT1	File Name: VL_20120123_OLI_04.raw (F034674)	elongation factor 2 [Leishmania major]	gi|157876477,gi|157876480,gi|68129663,gi|68129664	Leishmania_major.fasta	94133.3	1	51	78	276	0.0108	0.612	possibly correct	TRUE	Spectrum24198 scans:27324,	VTDGALVVVDcVEGVcVQTETVLR	R	Q	0.997	55	25	51.5	7.26	2		c11: Carbamidomethyl (+57.02), c16: Carbamidomethyl (+57.02)	873.443	2617.31	2618.32	3	-0.002079	-0.7938	57394.3	119	142	TRUE
WT	WT1	File Name: VL_20120123_OLI_04.raw (F034674)	elongation factor 2 [Leishmania major]	gi|157876477,gi|157876480,gi|68129663,gi|68129664	Leishmania_major.fasta	94133.3	1	51	78	276	0.0108	0.612	possibly correct	TRUE	Spectrum24176 scans:27299,	VTDGALVVVDcVEGVcVQTETVLR	R	Q	0.997	71.2	25	71.2	7.92	2		c11: Carbamidomethyl (+57.02), c16: Carbamidomethyl (+57.02)	873.443	2617.31	2618.32	3	-0.002079	-0.7938	39813.8	119	142	TRUE
WT	WT1	File Name: VL_20120123_OLI_04.raw (F034674)	elongation factor 2 [Leishmania major]	gi|157876477,gi|157876480,gi|68129663,gi|68129664	Leishmania_major.fasta	94133.3	1	51	78	276	0.0108	0.612	possibly correct	TRUE	Spectrum10751 scans:12222,	WIKQETNADGER	K	V	0.997	30.7	25	26.5	2.57	2			482.903	1445.69	1446.7	3	-0.002568	-1.775	3152190	255	266	TRUE
WT	WT1	File Name: VL_20120123_OLI_04.raw (F034674)	elongation factor 2 [Leishmania major]	gi|157876477,gi|157876480,gi|68129663,gi|68129664	Leishmania_major.fasta	94133.3	1	51	78	276	0.0108	0.612	possibly correct	TRUE	Spectrum10759 scans:12231,	WIKQETNADGER	K	V	0.997	31.7	25	25.1	3.28	2			482.903	1445.69	1446.7	3	-0.003318	-2.293	4556880	255	266	TRUE
WT	WT1	File Name: VL_20120123_OLI_04.raw (F034674)	elongation factor 2 [Leishmania major]	gi|157876477,gi|157876480,gi|68129663,gi|68129664	Leishmania_major.fasta	94133.3	1	51	78	276	0.0108	0.612	possibly correct	TRUE	Spectrum10747 scans:12217,	WIKQETNADGER	K	V	0.997	33.9	25	32	2.89	2			482.903	1445.69	1446.7	3	-0.002028	-1.402	2342060	255	266	TRUE
WT	WT1	File Name: VL_20120123_OLI_04.raw (F034674)	elongation factor 2 [Leishmania major]	gi|157876477,gi|157876480,gi|68129663,gi|68129664	Leishmania_major.fasta	94133.3	1	51	78	276	0.0108	0.612	possibly correct	TRUE	Spectrum10753 scans:12224,	WIKQETNADGER	K	V	0.997	51.7	25	37.2	6.09	2			723.851	1445.69	1446.7	2	-0.001622	-1.121	1534840	255	266	TRUE
WT	WT1	File Name: VL_20120123_OLI_04.raw (F034674)	elongation factor 2 [Leishmania major]	gi|157876477,gi|157876480,gi|68129663,gi|68129664	Leishmania_major.fasta	94133.3	1	51	78	276	0.0108	0.612	possibly correct	TRUE	Spectrum10760 scans:12232,	WIKQETNADGER	K	V	0.997	55.7	25	34.1	6.43	2			723.851	1445.69	1446.7	2	-0.002962	-2.047	2227460	255	266	TRUE
WT	WT1	File Name: VL_20120123_OLI_04.raw (F034674)	elongation factor 2 [Leishmania major]	gi|157876477,gi|157876480,gi|68129663,gi|68129664	Leishmania_major.fasta	94133.3	1	51	78	276	0.0108	0.612	possibly correct	TRUE	Spectrum10745 scans:12215,	WIKQETNADGER	K	V	0.997	61	25	39.3	7.25	2			723.852	1445.69	1446.7	2	-0.001382	-0.9552	1144930	255	266	TRUE
WT	WT1	File Name: VL_20120123_OLI_04.raw (F034674)	elongation factor 2 [Leishmania major]	gi|157876477,gi|157876480,gi|68129663,gi|68129664	Leishmania_major.fasta	94133.3	1	51	78	276	0.0108	0.612	possibly correct	TRUE	Spectrum19967 scans:22569,	YQEAVEDMPcGNVVGLVGVDK	R	Y	0.997	118	25.8	118	13.9	2		c10: Carbamidomethyl (+57.02)	1140.04	2278.06	2279.07	2	-0.0008272	-0.363	324153	442	462	TRUE
WT	WT1	File Name: VL_20120123_OLI_04.raw (F034674)	elongation factor 2 [Leishmania major]	gi|157876477,gi|157876480,gi|68129663,gi|68129664	Leishmania_major.fasta	94133.3	1	51	78	276	0.0108	0.612	possibly correct	TRUE	Spectrum21642 scans:24451,	YQEAVEDMPcGNVVGLVGVDKYIVK	R	S	0.997	38.3	25	38.3	5.66	2		c10: Carbamidomethyl (+57.02)	1391.69	2781.37	2782.38	2	-0.0006072	-0.2182	276308	442	466	TRUE
WT	WT1	File Name: VL_20120123_OLI_04.raw (F034674)	elongation factor 2 [Leishmania major]	gi|157876477,gi|157876480,gi|68129663,gi|68129664	Leishmania_major.fasta	94133.3	1	51	78	276	0.0108	0.612	possibly correct	TRUE	Spectrum21651 scans:24461,	YQEAVEDMPcGNVVGLVGVDKYIVK	R	S	0.997	39.5	25	39.5	6.64	2		c10: Carbamidomethyl (+57.02)	1391.69	2781.37	2782.38	2	0.0006128	0.2202	209668	442	466	TRUE
WT	WT1	File Name: VL_20120123_OLI_04.raw (F034674)	elongation factor 2 [Leishmania major]	gi|157876477,gi|157876480,gi|68129663,gi|68129664	Leishmania_major.fasta	94133.3	1	51	78	276	0.0108	0.612	possibly correct	TRUE	Spectrum20638 scans:23322,	YQEAVEDmPcGNVVGLVGVDKYIVK	R	S	0.997	30.3	25	30.3	1.46	2		m8: Oxidation (+15.99), c10: Carbamidomethyl (+57.02)	933.463	2797.37	2798.37	3	-0.0002883	-0.103	1107980	442	466	TRUE
WT	WT1	File Name: VL_20120123_OLI_04.raw (F034674)	elongation factor 2 [Leishmania major]	gi|157876477,gi|157876480,gi|68129663,gi|68129664	Leishmania_major.fasta	94133.3	1	51	78	276	0.0108	0.612	possibly correct	TRUE	Spectrum21600 scans:24404,	YQEAVEDMPcGNVVGLVGVDKYIVK	R	S	0.997	33.2	25	33.2	3.23	2		c10: Carbamidomethyl (+57.02)	928.132	2781.37	2782.38	3	0.001657	0.5954	4539360	442	466	TRUE
WT	WT1	File Name: VL_20120123_OLI_04.raw (F034674)	elongation factor 2 [Leishmania major]	gi|157876477,gi|157876480,gi|68129663,gi|68129664	Leishmania_major.fasta	94133.3	1	51	78	276	0.0108	0.612	possibly correct	TRUE	Spectrum20643 scans:23328,	YQEAVEDmPcGNVVGLVGVDKYIVK	R	S	0.997	33.5	25	33.3	3.68	2		m8: Oxidation (+15.99), c10: Carbamidomethyl (+57.02)	933.462	2797.36	2798.37	3	-0.002868	-1.025	1211070	442	466	TRUE
WT	WT1	File Name: VL_20120123_OLI_04.raw (F034674)	elongation factor 2 [Leishmania major]	gi|157876477,gi|157876480,gi|68129663,gi|68129664	Leishmania_major.fasta	94133.3	1	51	78	276	0.0108	0.612	possibly correct	TRUE	Spectrum21592 scans:24395,	YQEAVEDMPcGNVVGLVGVDKYIVK	R	S	0.997	35.1	25	35.1	2.68	2		c10: Carbamidomethyl (+57.02)	928.131	2781.37	2782.38	3	6.757e-06	0.002428	2760080	442	466	TRUE
WT	WT1	File Name: VL_20120123_OLI_04.raw (F034674)	elongation factor 2 [Leishmania major]	gi|157876477,gi|157876480,gi|68129663,gi|68129664	Leishmania_major.fasta	94133.3	1	51	78	276	0.0108	0.612	possibly correct	TRUE	Spectrum20650 scans:23336,	YQEAVEDmPcGNVVGLVGVDKYIVK	R	S	0.997	37.6	25	37.6	4.72	2		m8: Oxidation (+15.99), c10: Carbamidomethyl (+57.02)	933.462	2797.36	2798.37	3	-0.002868	-1.025	1421460	442	466	TRUE
WT	WT1	File Name: VL_20120123_OLI_04.raw (F034674)	elongation factor 2 [Leishmania major]	gi|157876477,gi|157876480,gi|68129663,gi|68129664	Leishmania_major.fasta	94133.3	1	51	78	276	0.0108	0.612	possibly correct	TRUE	Spectrum21733 scans:24553,	YQEAVEDMPcGNVVGLVGVDKYIVK	R	S	0.997	38.2	25	38.2	2.96	2		c10: Carbamidomethyl (+57.02)	928.131	2781.37	2782.38	3	-0.0009232	-0.3318	379409	442	466	TRUE
WT	WT1	File Name: VL_20120123_OLI_04.raw (F034674)	elongation factor 2 [Leishmania major]	gi|157876477,gi|157876480,gi|68129663,gi|68129664	Leishmania_major.fasta	94133.3	1	51	78	276	0.0108	0.612	possibly correct	TRUE	Spectrum21658 scans:24469,	YQEAVEDMPcGNVVGLVGVDKYIVK	R	S	0.997	74.6	25	74.6	13.3	2		c10: Carbamidomethyl (+57.02)	1391.69	2781.37	2782.38	2	-0.001087	-0.3908	170650	442	466	TRUE
WT	WT1	File Name: VL_20120123_OLI_04.raw (F034674)	elongation factor 2 [Leishmania major]	gi|157876477,gi|157876480,gi|68129663,gi|68129664	Leishmania_major.fasta	94133.3	1	51	78	276	0.0108	0.612	possibly correct	TRUE	Spectrum13407 scans:15204,	YSVSPVVR	K	V	0.992	26.1	25	21	1.92	2			453.755	905.496	906.504	2	-0.001382	-1.524	992926	485	492	TRUE
WT	WT1	File Name: VL_20120123_OLI_04.raw (F034674)	elongation factor 2 [Leishmania major]	gi|157876477,gi|157876480,gi|68129663,gi|68129664	Leishmania_major.fasta	94133.3	1	51	78	276	0.0108	0.612	possibly correct	TRUE	Spectrum13268 scans:15048,	YSVSPVVR	K	V	0.997	35.3	25	35.3	2.6	2			453.755	905.496	906.504	2	-0.0006619	-0.7302	4020410	485	492	TRUE
WT	WT1	File Name: VL_20120123_OLI_04.raw (F034674)	elongation factor 2 [Leishmania major]	gi|157876477,gi|157876480,gi|68129663,gi|68129664	Leishmania_major.fasta	94133.3	1	51	78	276	0.0108	0.612	possibly correct	TRUE	Spectrum13259 scans:15037,	YSVSPVVR	K	V	0.997	27.4	25	27.4	3.28	2			453.755	905.496	906.504	2	-0.001262	-1.392	1636540	485	492	TRUE
WT	WT1	File Name: VL_20120123_OLI_04.raw (F034674)	hypothetical protein [Leishmania major strain Friedlin]	gi|157877790,gi|68130269	Leishmania_major.fasta	84637	1	4	4	8	0.000312	0.0614	possibly correct	TRUE	Spectrum13215 scans:14988,	DAAAAAHPHDTIWR	K	A	0.992	18.3	25.4	15	1.26	2			511.251	1530.73	1531.74	3	-0.001488	-0.9714	863596	294	307	TRUE
WT	WT1	File Name: VL_20120123_OLI_04.raw (F034674)	hypothetical protein [Leishmania major strain Friedlin]	gi|157877790,gi|68130269	Leishmania_major.fasta	84637	1	4	4	8	0.000312	0.0614	possibly correct	TRUE	Spectrum25293 scans:28555,	FLIQNLLEWR	R	N	0.997	45	25	39.4	4.74	2			666.377	1330.74	1331.75	2	0.0002181	0.1637	62908.9	324	333	TRUE
WT	WT1	File Name: VL_20120123_OLI_04.raw (F034674)	hypothetical protein [Leishmania major strain Friedlin]	gi|157877790,gi|68130269	Leishmania_major.fasta	84637	1	4	4	8	0.000312	0.0614	possibly correct	TRUE	Spectrum25301 scans:28564,	FLIQNLLEWR	R	N	0.997	58.6	25	50.3	4.06	2			666.377	1330.74	1331.75	2	0.0002181	0.1637	78789.8	324	333	TRUE
WT	WT1	File Name: VL_20120123_OLI_04.raw (F034674)	hypothetical protein [Leishmania major strain Friedlin]	gi|157877790,gi|68130269	Leishmania_major.fasta	84637	1	4	4	8	0.000312	0.0614	possibly correct	TRUE	Spectrum25303 scans:28567,	FLIQNLLEWR	R	N	0.997	62.9	25	51.9	3.32	2			666.378	1330.74	1331.75	2	0.0006981	0.5242	102227	324	333	TRUE
WT	WT1	File Name: VL_20120123_OLI_04.raw (F034674)	hypothetical protein [Leishmania major strain Friedlin]	gi|157877790,gi|68130269	Leishmania_major.fasta	84637	1	4	4	8	0.000312	0.0614	possibly correct	TRUE	Spectrum10411 scans:11840,	NAEAEEQLR	R	K	0.997	56.8	25	40.8	5.51	2			530.256	1058.5	1059.51	2	-0.001862	-1.757	335527	209	217	TRUE
WT	WT1	File Name: VL_20120123_OLI_04.raw (F034674)	hypothetical protein [Leishmania major strain Friedlin]	gi|157877790,gi|68130269	Leishmania_major.fasta	84637	1	4	4	8	0.000312	0.0614	possibly correct	TRUE	Spectrum21855 scans:24690,	STGSDILNcIASIK	K	Q	0.997	74.8	25	74.8	8.43	2		c9: Carbamidomethyl (+57.02)	739.881	1477.75	1478.75	2	0.002093	1.415	520702	697	710	TRUE
WT	WT1	File Name: VL_20120123_OLI_04.raw (F034674)	hypothetical protein [Leishmania major strain Friedlin]	gi|157877790,gi|68130269	Leishmania_major.fasta	84637	1	4	4	8	0.000312	0.0614	possibly correct	TRUE	Spectrum21864 scans:24700,	STGSDILNcIASIK	K	Q	0.997	71.6	25	68	5.12	2		c9: Carbamidomethyl (+57.02)	739.88	1477.74	1478.75	2	1.276e-05	0.008627	582231	697	710	TRUE
WT	WT1	File Name: VL_20120123_OLI_04.raw (F034674)	hypothetical protein [Leishmania major strain Friedlin]	gi|157877790,gi|68130269	Leishmania_major.fasta	84637	1	4	4	8	0.000312	0.0614	possibly correct	TRUE	Spectrum21870 scans:24707,	STGSDILNcIASIK	K	Q	0.997	83.9	25	83.8	9.03	2		c9: Carbamidomethyl (+57.02)	739.879	1477.74	1478.75	2	-0.001087	-0.7352	713253	697	710	TRUE
WT	WT1	File Name: VL_20120123_OLI_04.raw (F034674)	ABC transporter [Leishmania major strain Friedlin]	gi|157865776,gi|68124892	Leishmania_major.fasta	209759	0.998	2	4	8	0.000312	0.0212	possibly correct	TRUE	Spectrum24517 scans:27683,	LVPSYcVGESIINLAMDR	R	Q	0.997	28.7	25	28.7	2.82	2		c6: Carbamidomethyl (+57.02)	679.676	2036.01	2037.01	3	-0.001903	-0.9343	84770.2	1267	1284	TRUE
WT	WT1	File Name: VL_20120123_OLI_04.raw (F034674)	ABC transporter [Leishmania major strain Friedlin]	gi|157865776,gi|68124892	Leishmania_major.fasta	209759	0.998	2	4	8	0.000312	0.0212	possibly correct	TRUE	Spectrum24511 scans:27676,	LVPSYcVGESIINLAMDR	R	Q	0.997	39.4	25	39.4	1.05	2		c6: Carbamidomethyl (+57.02)	679.677	2036.01	2037.01	3	0.001397	0.6857	65884.3	1267	1284	TRUE
WT	WT1	File Name: VL_20120123_OLI_04.raw (F034674)	ABC transporter [Leishmania major strain Friedlin]	gi|157865776,gi|68124892	Leishmania_major.fasta	209759	0.998	2	4	8	0.000312	0.0212	possibly correct	TRUE	Spectrum24525 scans:27692,	LVPSYcVGESIINLAMDR	R	Q	0.997	37.8	25	37.8	2.85	2		c6: Carbamidomethyl (+57.02)	679.676	2036.01	2037.01	3	-0.0002532	-0.1243	81149.8	1267	1284	TRUE
WT	WT1	File Name: VL_20120123_OLI_04.raw (F034674)	ABC transporter [Leishmania major strain Friedlin]	gi|157865776,gi|68124892	Leishmania_major.fasta	209759	0.998	2	4	8	0.000312	0.0212	possibly correct	TRUE	Spectrum24559 scans:27730,	LVPSYcVGESIINLAMDR	R	Q	0.997	77.4	25	72.8	8.01	2		c6: Carbamidomethyl (+57.02)	1019.01	2036.01	2037.01	2	0.001533	0.7525	57593.7	1267	1284	TRUE
WT	WT1	File Name: VL_20120123_OLI_04.raw (F034674)	ABC transporter [Leishmania major strain Friedlin]	gi|157865776,gi|68124892	Leishmania_major.fasta	209759	0.998	2	4	8	0.000312	0.0212	possibly correct	TRUE	Spectrum24551 scans:27721,	LVPSYcVGESIINLAMDR	R	Q	0.997	84.7	25	82.8	8.28	2		c6: Carbamidomethyl (+57.02)	1019.01	2036.01	2037.01	2	0.001533	0.7525	101462	1267	1284	TRUE
WT	WT1	File Name: VL_20120123_OLI_04.raw (F034674)	ABC transporter [Leishmania major strain Friedlin]	gi|157865776,gi|68124892	Leishmania_major.fasta	209759	0.998	2	4	8	0.000312	0.0212	possibly correct	TRUE	Spectrum26735 scans:30183,	NLAFSILPDEVFGFLGTNGAGK	R	T	0.997	20.7	25	20.7	2.48	2			756.396	2266.16	2267.17	3	0.001032	0.4552	15770.3	1390	1411	TRUE
WT	WT1	File Name: VL_20120123_OLI_04.raw (F034674)	ABC transporter [Leishmania major strain Friedlin]	gi|157865776,gi|68124892	Leishmania_major.fasta	209759	0.998	2	4	8	0.000312	0.0212	possibly correct	TRUE	Spectrum26740 scans:30189,	NLAFSILPDEVFGFLGTNGAGK	R	T	0.997	31.4	25	31.4	1.74	2			756.394	2266.16	2267.17	3	-0.003738	-1.649	14028.3	1390	1411	TRUE
WT	WT1	File Name: VL_20120123_OLI_04.raw (F034674)	ABC transporter [Leishmania major strain Friedlin]	gi|157865776,gi|68124892	Leishmania_major.fasta	209759	0.998	2	4	8	0.000312	0.0212	possibly correct	TRUE	Spectrum26741 scans:30190,	NLAFSILPDEVFGFLGTNGAGK	R	T	0.997	41.8	25	41.8	3.72	2			1134.09	2266.16	2267.17	2	-0.0004819	-0.2126	4974.11	1390	1411	TRUE
WT	WT1	File Name: VL_20120123_OLI_04.raw (F034674)	ABC transporter [Leishmania major strain Friedlin]	gi|157865772,gi|68124890	Leishmania_major.fasta	201019	0.998	2	2	4	0.000156	0.0256	possibly correct	FALSE	Spectrum9241 scans:10526,	cIGDKTHLK	R	N	0.997	35.9	25	35.8	2.85	2		c1: Carbamidomethyl (+57.02)	536.284	1070.55	1071.56	2	-0.001587	-1.481	218546	1644	1652	FALSE	gi|73544313,gi|321438405
WT	WT1	File Name: VL_20120123_OLI_04.raw (F034674)	ABC transporter [Leishmania major strain Friedlin]	gi|157865772,gi|68124890	Leishmania_major.fasta	201019	0.998	2	2	4	0.000156	0.0256	possibly correct	FALSE	Spectrum9227 scans:10510,	cIGDKTHLK	R	N	0.997	37.1	25	36.5	3.35	2		c1: Carbamidomethyl (+57.02)	536.284	1070.55	1071.56	2	-0.001947	-1.817	237388	1644	1652	FALSE	gi|73544313,gi|321438405
WT	WT1	File Name: VL_20120123_OLI_04.raw (F034674)	ABC transporter [Leishmania major strain Friedlin]	gi|157865772,gi|68124890	Leishmania_major.fasta	201019	0.998	2	2	4	0.000156	0.0256	possibly correct	FALSE	Spectrum9232 scans:10516,	cIGDKTHLK	R	N	0.997	44	25	34.2	3.24	2		c1: Carbamidomethyl (+57.02)	536.284	1070.55	1071.56	2	-0.001827	-1.705	239723	1644	1652	FALSE	gi|73544313,gi|321438405
WT	WT1	File Name: VL_20120123_OLI_04.raw (F034674)	ABC transporter [Leishmania major strain Friedlin]	gi|157865772,gi|68124890	Leishmania_major.fasta	201019	0.998	2	2	4	0.000156	0.0256	possibly correct	TRUE	Spectrum26791 scans:30248,	IVPSFAIGEGIINLAMLTQR	R	Q	0.997	23.9	25	23.9	1.23	2			715.069	2142.19	2143.19	3	-0.0008179	-0.3816	17010.8	1329	1348	TRUE
WT	WT1	File Name: VL_20120123_OLI_04.raw (F034674)	ABC transporter [Leishmania major strain Friedlin]	gi|157865772,gi|68124890	Leishmania_major.fasta	201019	0.998	2	2	4	0.000156	0.0256	possibly correct	TRUE	Spectrum26785 scans:30241,	IVPSFAIGEGIINLAMLTQR	R	Q	0.997	32	25	32	2.17	2			715.069	2142.19	2143.19	3	-0.002108	-0.9836	16642.1	1329	1348	TRUE
WT	WT1	File Name: VL_20120123_OLI_04.raw (F034674)	ABC transporter [Leishmania major strain Friedlin]	gi|157865772,gi|68124890	Leishmania_major.fasta	201019	0.998	2	2	4	0.000156	0.0256	possibly correct	TRUE	Spectrum26802 scans:30260,	IVPSFAIGEGIINLAMLTQR	R	Q	0.997	31.5	25	31.5	3.07	2			715.069	2142.19	2143.19	3	-0.0009979	-0.4656	19516.4	1329	1348	TRUE
WT	WT1	File Name: VL_20120123_OLI_04.raw (F034674)	ABC transporter [Leishmania major strain Friedlin]	gi|157865772,gi|68124890	Leishmania_major.fasta	201019	0.998	2	2	4	0.000156	0.0256	possibly correct	TRUE	Spectrum17693 scans:20014,	QFIDYTPYASSAATLHK	R	Q	0.997	28.8	25	23.9	2.8	2			638.319	1911.93	1912.94	3	-0.002048	-1.071	562070	85	101	TRUE
WT	WT1	File Name: VL_20120123_OLI_04.raw (F034674)	myosin heavy chain [Leishmania major strain Friedlin]	gi|157874461,gi|68128785	Leishmania_major.fasta	119055	1	14	15	39	0.00152	0.176	possibly correct	TRUE	Spectrum17696 scans:20018,	AEVWSALER	R	L	0.997	53.6	25	45.8	0	2			530.774	1059.53	1060.54	2	-0.0006019	-0.5676	592540	739	747	TRUE
WT	WT1	File Name: VL_20120123_OLI_04.raw (F034674)	myosin heavy chain [Leishmania major strain Friedlin]	gi|157874461,gi|68128785	Leishmania_major.fasta	119055	1	14	15	39	0.00152	0.176	possibly correct	TRUE	Spectrum17709 scans:20032,	AEVWSALER	R	L	0.997	52.1	25	44.6	4.04	2			530.774	1059.53	1060.54	2	-0.001082	-1.02	712680	739	747	TRUE
WT	WT1	File Name: VL_20120123_OLI_04.raw (F034674)	myosin heavy chain [Leishmania major strain Friedlin]	gi|157874461,gi|68128785	Leishmania_major.fasta	119055	1	14	15	39	0.00152	0.176	possibly correct	TRUE	Spectrum17715 scans:20039,	AEVWSALER	R	L	0.997	64.7	25	51.7	3.52	2			530.774	1059.53	1060.54	2	-0.001322	-1.246	934418	739	747	TRUE
WT	WT1	File Name: VL_20120123_OLI_04.raw (F034674)	myosin heavy chain [Leishmania major strain Friedlin]	gi|157874461,gi|68128785	Leishmania_major.fasta	119055	1	14	15	39	0.00152	0.176	possibly correct	TRUE	Spectrum14904 scans:16883,	cLNGGNTFIR	K	R	0.997	43.7	25	38.4	2.51	2		c1: Carbamidomethyl (+57.02)	576.284	1150.55	1151.56	2	-0.001627	-1.413	1404770	291	300	TRUE
WT	WT1	File Name: VL_20120123_OLI_04.raw (F034674)	myosin heavy chain [Leishmania major strain Friedlin]	gi|157874461,gi|68128785	Leishmania_major.fasta	119055	1	14	15	39	0.00152	0.176	possibly correct	TRUE	Spectrum7218 scans:8253,	GTVKEVDGAK	R	V	0.997	32.9	25	25.2	2.37	2			502.274	1002.53	1003.54	2	-0.001902	-1.895	199749	23	32	TRUE
WT	WT1	File Name: VL_20120123_OLI_04.raw (F034674)	myosin heavy chain [Leishmania major strain Friedlin]	gi|157874461,gi|68128785	Leishmania_major.fasta	119055	1	14	15	39	0.00152	0.176	possibly correct	TRUE	Spectrum7210 scans:8244,	GTVKEVDGAK	R	V	0.997	35.2	25	27.1	1.89	2			502.274	1002.53	1003.54	2	-0.001962	-1.955	184706	23	32	TRUE
WT	WT1	File Name: VL_20120123_OLI_04.raw (F034674)	myosin heavy chain [Leishmania major strain Friedlin]	gi|157874461,gi|68128785	Leishmania_major.fasta	119055	1	14	15	39	0.00152	0.176	possibly correct	TRUE	Spectrum7094 scans:8113,	GTVKEVDGAK	R	V	0.997	29	25	19.5	2.48	2			502.274	1002.53	1003.54	2	-0.002082	-2.075	119675	23	32	TRUE
WT	WT1	File Name: VL_20120123_OLI_04.raw (F034674)	myosin heavy chain [Leishmania major strain Friedlin]	gi|157874461,gi|68128785	Leishmania_major.fasta	119055	1	14	15	39	0.00152	0.176	possibly correct	TRUE	Spectrum7078 scans:8095,	GTVKEVDGAK	R	V	0.997	29.6	25	22.5	3	2			502.274	1002.53	1003.54	2	-0.001542	-1.537	99782.9	23	32	TRUE
WT	WT1	File Name: VL_20120123_OLI_04.raw (F034674)	myosin heavy chain [Leishmania major strain Friedlin]	gi|157874461,gi|68128785	Leishmania_major.fasta	119055	1	14	15	39	0.00152	0.176	possibly correct	TRUE	Spectrum7103 scans:8123,	GTVKEVDGAK	R	V	0.997	38.8	25	31.9	2.89	2			502.274	1002.53	1003.54	2	-0.001902	-1.895	128105	23	32	TRUE
WT	WT1	File Name: VL_20120123_OLI_04.raw (F034674)	myosin heavy chain [Leishmania major strain Friedlin]	gi|157874461,gi|68128785	Leishmania_major.fasta	119055	1	14	15	39	0.00152	0.176	possibly correct	TRUE	Spectrum7202 scans:8235,	GTVKEVDGAK	R	V	0.997	33.9	25	29	3.96	2			502.274	1002.53	1003.54	2	-0.001782	-1.776	187979	23	32	TRUE
WT	WT1	File Name: VL_20120123_OLI_04.raw (F034674)	myosin heavy chain [Leishmania major strain Friedlin]	gi|157874461,gi|68128785	Leishmania_major.fasta	119055	1	14	15	39	0.00152	0.176	possibly correct	TRUE	Spectrum5098 scans:5872,	KLTEQQGQR	K	V	0.984	42.3	25	17.8	0	2			544.296	1086.58	1087.59	2	-0.0005219	-0.4799	95045.8	912	920	TRUE
WT	WT1	File Name: VL_20120123_OLI_04.raw (F034674)	myosin heavy chain [Leishmania major strain Friedlin]	gi|157874461,gi|68128785	Leishmania_major.fasta	119055	1	14	15	39	0.00152	0.176	possibly correct	TRUE	Spectrum5090 scans:5863,	KLTEQQGQR	K	V	0.992	46.2	25	21.7	0	2			544.296	1086.58	1087.59	2	-0.001122	-1.032	107889	912	920	TRUE
WT	WT1	File Name: VL_20120123_OLI_04.raw (F034674)	myosin heavy chain [Leishmania major strain Friedlin]	gi|157874461,gi|68128785	Leishmania_major.fasta	119055	1	14	15	39	0.00152	0.176	possibly correct	TRUE	Spectrum4953 scans:5709,	KLTEQQGQR	K	V	0.997	49.9	25	35.2	0	2			544.296	1086.58	1087.59	2	-0.0006419	-0.5902	82967.5	912	920	TRUE
WT	WT1	File Name: VL_20120123_OLI_04.raw (F034674)	myosin heavy chain [Leishmania major strain Friedlin]	gi|157874461,gi|68128785	Leishmania_major.fasta	119055	1	14	15	39	0.00152	0.176	possibly correct	TRUE	Spectrum4970 scans:5728,	KLTEQQGQR	K	V	0.997	44.7	25	21.1	3.38	2			544.296	1086.58	1087.59	2	-0.001362	-1.252	88987.5	912	920	TRUE
WT	WT1	File Name: VL_20120123_OLI_04.raw (F034674)	myosin heavy chain [Leishmania major strain Friedlin]	gi|157874461,gi|68128785	Leishmania_major.fasta	119055	1	14	15	39	0.00152	0.176	possibly correct	TRUE	Spectrum4976 scans:5735,	KLTEQQGQR	K	V	0.997	51.9	25	35.2	2.52	2			544.296	1086.58	1087.59	2	-0.001122	-1.032	82857.4	912	920	TRUE
WT	WT1	File Name: VL_20120123_OLI_04.raw (F034674)	myosin heavy chain [Leishmania major strain Friedlin]	gi|157874461,gi|68128785	Leishmania_major.fasta	119055	1	14	15	39	0.00152	0.176	possibly correct	TRUE	Spectrum5085 scans:5857,	KLTEQQGQR	K	V	0.997	52.8	25	29	3.12	2			544.296	1086.58	1087.59	2	-0.001002	-0.9213	118292	912	920	TRUE
WT	WT1	File Name: VL_20120123_OLI_04.raw (F034674)	myosin heavy chain [Leishmania major strain Friedlin]	gi|157874461,gi|68128785	Leishmania_major.fasta	119055	1	14	15	39	0.00152	0.176	possibly correct	TRUE	Spectrum14148 scans:16036,	LLYGVDSR	R	K	0.975	41	25	27.1	0	2			461.753	921.491	922.499	2	-0.0009419	-1.021	1713620	989	996	TRUE
WT	WT1	File Name: VL_20120123_OLI_04.raw (F034674)	myosin heavy chain [Leishmania major strain Friedlin]	gi|157874461,gi|68128785	Leishmania_major.fasta	119055	1	14	15	39	0.00152	0.176	possibly correct	TRUE	Spectrum14159 scans:16048,	LLYGVDSR	R	K	0.997	42.5	25	25.6	4.32	2			461.753	921.491	922.499	2	-0.0008219	-0.891	1695910	989	996	TRUE
WT	WT1	File Name: VL_20120123_OLI_04.raw (F034674)	myosin heavy chain [Leishmania major strain Friedlin]	gi|157874461,gi|68128785	Leishmania_major.fasta	119055	1	14	15	39	0.00152	0.176	possibly correct	TRUE	Spectrum25861 scans:29194,	LYFDPVSGVMVGGQTVTYLLER	K	S	0.997	32.5	25	32.5	3.4	2			815.423	2443.25	2444.25	3	0.0002121	0.08676	15399.1	228	249	TRUE
WT	WT1	File Name: VL_20120123_OLI_04.raw (F034674)	myosin heavy chain [Leishmania major strain Friedlin]	gi|157874461,gi|68128785	Leishmania_major.fasta	119055	1	14	15	39	0.00152	0.176	possibly correct	TRUE	Spectrum25867 scans:29201,	LYFDPVSGVMVGGQTVTYLLER	K	S	0.997	45	25	45	3.92	2			815.423	2443.25	2444.25	3	0.0009321	0.3813	16694.4	228	249	TRUE
WT	WT1	File Name: VL_20120123_OLI_04.raw (F034674)	myosin heavy chain [Leishmania major strain Friedlin]	gi|157874461,gi|68128785	Leishmania_major.fasta	119055	1	14	15	39	0.00152	0.176	possibly correct	TRUE	Spectrum25876 scans:29211,	LYFDPVSGVMVGGQTVTYLLER	K	S	0.997	75.3	25	75.3	9.44	2			1222.63	2443.24	2444.25	2	-0.001982	-0.8109	18286.9	228	249	TRUE
WT	WT1	File Name: VL_20120123_OLI_04.raw (F034674)	myosin heavy chain [Leishmania major strain Friedlin]	gi|157874461,gi|68128785	Leishmania_major.fasta	119055	1	14	15	39	0.00152	0.176	possibly correct	TRUE	Spectrum25869 scans:29203,	LYFDPVSGVMVGGQTVTYLLER	K	S	0.997	76.4	25	76.4	6.96	2			1222.63	2443.25	2444.25	2	-2.194e-05	-0.008977	17843.9	228	249	TRUE
WT	WT1	File Name: VL_20120123_OLI_04.raw (F034674)	myosin heavy chain [Leishmania major strain Friedlin]	gi|157874461,gi|68128785	Leishmania_major.fasta	119055	1	14	15	39	0.00152	0.176	possibly correct	TRUE	Spectrum25872 scans:29207,	LYFDPVSGVMVGGQTVTYLLER	K	S	0.997	66.5	25	66.5	3.7	2			815.422	2443.24	2444.25	3	-0.002548	-1.042	14769.1	228	249	TRUE
WT	WT1	File Name: VL_20120123_OLI_04.raw (F034674)	myosin heavy chain [Leishmania major strain Friedlin]	gi|157874461,gi|68128785	Leishmania_major.fasta	119055	1	14	15	39	0.00152	0.176	possibly correct	TRUE	Spectrum25883 scans:29219,	LYFDPVSGVMVGGQTVTYLLER	K	S	0.997	103	25	103	10	2			1222.63	2443.24	2444.25	2	-0.002462	-1.007	11103.1	228	249	TRUE
WT	WT1	File Name: VL_20120123_OLI_04.raw (F034674)	myosin heavy chain [Leishmania major strain Friedlin]	gi|157874461,gi|68128785	Leishmania_major.fasta	119055	1	14	15	39	0.00152	0.176	possibly correct	TRUE	Spectrum21998 scans:24851,	MLIAYLGQLSYMHSK	K	D	0.993	31.3	25	29	0	2			585.637	1753.89	1754.9	3	-0.0002579	-0.147	625923	169	183	TRUE
WT	WT1	File Name: VL_20120123_OLI_04.raw (F034674)	myosin heavy chain [Leishmania major strain Friedlin]	gi|157874461,gi|68128785	Leishmania_major.fasta	119055	1	14	15	39	0.00152	0.176	possibly correct	TRUE	Spectrum21991 scans:24843,	MLIAYLGQLSYMHSK	K	D	0.997	25.4	25	23.4	2.09	2			585.637	1753.89	1754.9	3	-0.0002579	-0.147	629952	169	183	TRUE
WT	WT1	File Name: VL_20120123_OLI_04.raw (F034674)	myosin heavy chain [Leishmania major strain Friedlin]	gi|157874461,gi|68128785	Leishmania_major.fasta	119055	1	14	15	39	0.00152	0.176	possibly correct	TRUE	Spectrum23697 scans:26760,	SIADKIDENLTWSNPLMESFGNAR	R	T	0.997	30.8	25	27.2	3.85	2			903.438	2707.29	2708.3	3	0.001132	0.418	136474	189	212	TRUE
WT	WT1	File Name: VL_20120123_OLI_04.raw (F034674)	myosin heavy chain [Leishmania major strain Friedlin]	gi|157874461,gi|68128785	Leishmania_major.fasta	119055	1	14	15	39	0.00152	0.176	possibly correct	TRUE	Spectrum23704 scans:26768,	SIADKIDENLTWSNPLMESFGNAR	R	T	0.997	52.7	25	52.7	2.68	2			903.44	2707.3	2708.3	3	0.005722	2.113	126169	189	212	TRUE
WT	WT1	File Name: VL_20120123_OLI_04.raw (F034674)	myosin heavy chain [Leishmania major strain Friedlin]	gi|157874461,gi|68128785	Leishmania_major.fasta	119055	1	14	15	39	0.00152	0.176	possibly correct	TRUE	Spectrum23715 scans:26781,	SIADKIDENLTWSNPLMESFGNAR	R	T	0.997	50	25	46.8	5	2			903.438	2707.29	2708.3	3	0.002242	0.8278	165668	189	212	TRUE
WT	WT1	File Name: VL_20120123_OLI_04.raw (F034674)	myosin heavy chain [Leishmania major strain Friedlin]	gi|157874461,gi|68128785	Leishmania_major.fasta	119055	1	14	15	39	0.00152	0.176	possibly correct	TRUE	Spectrum11578 scans:13149,	TLLSTEKSEAR	R	R	0.997	56	25	50.4	4.04	2			617.834	1233.65	1234.66	2	-0.002182	-1.767	911415	599	609	TRUE
WT	WT1	File Name: VL_20120123_OLI_04.raw (F034674)	myosin heavy chain [Leishmania major strain Friedlin]	gi|157874461,gi|68128785	Leishmania_major.fasta	119055	1	14	15	39	0.00152	0.176	possibly correct	TRUE	Spectrum21160 scans:23909,	TSLVTILASKTEAEGLR	K	N	0.997	62.7	25	62.7	3.52	2			597.007	1788	1789.01	3	-5.794e-05	-0.03239	393846	389	405	TRUE
WT	WT1	File Name: VL_20120123_OLI_04.raw (F034674)	myosin heavy chain [Leishmania major strain Friedlin]	gi|157874461,gi|68128785	Leishmania_major.fasta	119055	1	14	15	39	0.00152	0.176	possibly correct	TRUE	Spectrum21180 scans:23931,	TSLVTILASKTEAEGLR	K	N	0.997	67.5	25	67.5	3.3	2			597.007	1788	1789.01	3	0.0008421	0.4707	415260	389	405	TRUE
WT	WT1	File Name: VL_20120123_OLI_04.raw (F034674)	myosin heavy chain [Leishmania major strain Friedlin]	gi|157874461,gi|68128785	Leishmania_major.fasta	119055	1	14	15	39	0.00152	0.176	possibly correct	TRUE	Spectrum23478 scans:26514,	VGIFSMLDEEcNFK	R	G	0.997	94.8	25	93.1	7.46	2		c11: Carbamidomethyl (+57.02)	844.887	1687.76	1688.77	2	0.0007528	0.4457	173471	511	524	TRUE
WT	WT1	File Name: VL_20120123_OLI_04.raw (F034674)	myosin heavy chain [Leishmania major strain Friedlin]	gi|157874461,gi|68128785	Leishmania_major.fasta	119055	1	14	15	39	0.00152	0.176	possibly correct	TRUE	Spectrum25837 scans:29167,	VLAAILHLMEVEFESDNNDK	R	A	0.997	24.3	25	24.3	4.14	2			763.047	2286.12	2287.13	3	-0.001018	-0.4451	32510.5	337	356	TRUE
WT	WT1	File Name: VL_20120123_OLI_04.raw (F034674)	myosin heavy chain [Leishmania major strain Friedlin]	gi|157874461,gi|68128785	Leishmania_major.fasta	119055	1	14	15	39	0.00152	0.176	possibly correct	TRUE	Spectrum19541 scans:22091,	YFYLVMSR	R	T	0.997	39.4	25	38.2	3.35	2			539.773	1077.53	1078.54	2	-0.0008219	-0.7621	961526	688	695	TRUE
WT	WT1	File Name: VL_20120123_OLI_04.raw (F034674)	myosin heavy chain [Leishmania major strain Friedlin]	gi|157874461,gi|68128785	Leishmania_major.fasta	119055	1	14	15	39	0.00152	0.176	possibly correct	TRUE	Spectrum19530 scans:22078,	YFYLVMSR	R	T	0.997	48.8	25	48.3	3.72	2			539.772	1077.53	1078.54	2	-0.001662	-1.541	871369	688	695	TRUE
WT	WT1	File Name: VL_20120123_OLI_04.raw (F034674)	myosin heavy chain [Leishmania major strain Friedlin]	gi|157874461,gi|68128785	Leishmania_major.fasta	119055	1	14	15	39	0.00152	0.176	possibly correct	TRUE	Spectrum19533 scans:22082,	YFYLVMSR	R	T	0.997	49.5	25	44.6	3.08	2			539.772	1077.53	1078.54	2	-0.001302	-1.207	936955	688	695	TRUE
WT	WT1	File Name: VL_20120123_OLI_04.raw (F034674)	myosin heavy chain [Leishmania major strain Friedlin]	gi|157874461,gi|68128785	Leishmania_major.fasta	119055	1	14	15	39	0.00152	0.176	possibly correct	TRUE	Spectrum16582 scans:18766,	YLALPDPR	K	M	0.997	33.8	25	31.1	1.96	2			472.763	943.512	944.52	2	-0.001062	-1.124	1501990	119	126	TRUE
WT	WT1	File Name: VL_20120123_OLI_04.raw (F034674)	myosin heavy chain [Leishmania major strain Friedlin]	gi|157874461,gi|68128785	Leishmania_major.fasta	119055	1	14	15	39	0.00152	0.176	possibly correct	TRUE	Spectrum16575 scans:18758,	YLALPDPR	K	M	0.997	37.8	25	37.8	3.47	2			472.763	943.511	944.52	2	-0.001482	-1.569	1331900	119	126	TRUE
WT	WT1	File Name: VL_20120123_OLI_04.raw (F034674)	hypothetical protein [Leishmania major strain Friedlin]	gi|157866527,gi|68125269	Leishmania_major.fasta	50663.8	0.998	2	2	6	0.000234	0.0803	possibly correct	TRUE	Spectrum17418 scans:19706,	QSPQSFQNPLIGR	R	Q	0.997	60.8	25	60.8	6.92	2			736.386	1470.76	1471.77	2	-0.001022	-0.6944	1364910	444	456	TRUE
WT	WT1	File Name: VL_20120123_OLI_04.raw (F034674)	hypothetical protein [Leishmania major strain Friedlin]	gi|157866527,gi|68125269	Leishmania_major.fasta	50663.8	0.998	2	2	6	0.000234	0.0803	possibly correct	TRUE	Spectrum17425 scans:19714,	QSPQSFQNPLIGR	R	Q	0.997	62	25	61	5.77	2			736.386	1470.76	1471.77	2	-0.0001619	-0.11	1585210	444	456	TRUE
WT	WT1	File Name: VL_20120123_OLI_04.raw (F034674)	hypothetical protein [Leishmania major strain Friedlin]	gi|157866527,gi|68125269	Leishmania_major.fasta	50663.8	0.998	2	2	6	0.000234	0.0803	possibly correct	TRUE	Spectrum17416 scans:19703,	QSPQSFQNPLIGR	R	Q	0.997	70.7	25	70.7	5.77	2			736.386	1470.76	1471.77	2	-0.0009019	-0.6128	1481890	444	456	TRUE
WT	WT1	File Name: VL_20120123_OLI_04.raw (F034674)	hypothetical protein [Leishmania major strain Friedlin]	gi|157866527,gi|68125269	Leishmania_major.fasta	50663.8	0.998	2	2	6	0.000234	0.0803	possibly correct	TRUE	Spectrum21878 scans:24716,	TLLHAGIAGDcVADNPLccVQYWR	K	Y	0.997	43	25	42.1	8.68	2		c11: Carbamidomethyl (+57.02), c18: Carbamidomethyl (+57.02), c19: Carbamidomethyl (+57.02)	930.436	2788.29	2789.3	3	-0.001294	-0.4639	370139	127	150	TRUE
WT	WT1	File Name: VL_20120123_OLI_04.raw (F034674)	hypothetical protein [Leishmania major strain Friedlin]	gi|157866527,gi|68125269	Leishmania_major.fasta	50663.8	0.998	2	2	6	0.000234	0.0803	possibly correct	TRUE	Spectrum21896 scans:24736,	TLLHAGIAGDcVADNPLccVQYWR	K	Y	0.997	46.8	25	46	6.14	2		c11: Carbamidomethyl (+57.02), c18: Carbamidomethyl (+57.02), c19: Carbamidomethyl (+57.02)	930.436	2788.29	2789.3	3	-0.001114	-0.3993	453331	127	150	TRUE
WT	WT1	File Name: VL_20120123_OLI_04.raw (F034674)	hypothetical protein [Leishmania major strain Friedlin]	gi|157866527,gi|68125269	Leishmania_major.fasta	50663.8	0.998	2	2	6	0.000234	0.0803	possibly correct	TRUE	Spectrum21872 scans:24709,	TLLHAGIAGDcVADNPLccVQYWR	K	Y	0.997	46.7	25	45.1	9.4	2		c11: Carbamidomethyl (+57.02), c18: Carbamidomethyl (+57.02), c19: Carbamidomethyl (+57.02)	930.436	2788.29	2789.3	3	-0.001834	-0.6575	376424	127	150	TRUE
WT	WT1	File Name: VL_20120123_OLI_04.raw (F034674)	putative threonyl-tRNA synthetase [Leishmania major strain Friedlin]	gi|323363762,gi|72547539	Leishmania_major.fasta	89467.9	0.617	1	1	3	0.000117	0.0127	possibly correct	TRUE	Spectrum22745 scans:25690,	IYNTLVEFLR	R	K	0.997	59.3	25	59.3	5.96	2			634.356	1266.7	1267.7	2	-0.0004019	-0.3171	185919	317	326	TRUE
WT	WT1	File Name: VL_20120123_OLI_04.raw (F034674)	putative threonyl-tRNA synthetase [Leishmania major strain Friedlin]	gi|323363762,gi|72547539	Leishmania_major.fasta	89467.9	0.617	1	1	3	0.000117	0.0127	possibly correct	TRUE	Spectrum22760 scans:25707,	IYNTLVEFLR	R	K	0.997	63.4	25	62	6.13	2			634.355	1266.7	1267.7	2	-0.0008819	-0.6957	229809	317	326	TRUE
WT	WT1	File Name: VL_20120123_OLI_04.raw (F034674)	putative threonyl-tRNA synthetase [Leishmania major strain Friedlin]	gi|323363762,gi|72547539	Leishmania_major.fasta	89467.9	0.617	1	1	3	0.000117	0.0127	possibly correct	TRUE	Spectrum22751 scans:25697,	IYNTLVEFLR	R	K	0.997	68.3	25	68.3	6.89	2			634.355	1266.7	1267.7	2	-0.001742	-1.374	194313	317	326	TRUE
WT	WT1	File Name: VL_20120123_OLI_04.raw (F034674)	putative ATP-binding cassette protein subfamily A,member 8 [Leishmania major strain Friedlin]	gi|321438405,gi|73544313	Leishmania_major.fasta	202379	0.998	2	2	6	0.000234	0.0114	possibly correct	TRUE	Spectrum9241 scans:10526,	cIGDKTHLK	R	Q	0.997	35.9	25	35.8	2.85	2		c1: Carbamidomethyl (+57.02)	536.284	1070.55	1071.56	2	-0.001587	-1.481	218546	1716	1724	TRUE
WT	WT1	File Name: VL_20120123_OLI_04.raw (F034674)	putative ATP-binding cassette protein subfamily A,member 8 [Leishmania major strain Friedlin]	gi|321438405,gi|73544313	Leishmania_major.fasta	202379	0.998	2	2	6	0.000234	0.0114	possibly correct	TRUE	Spectrum9227 scans:10510,	cIGDKTHLK	R	Q	0.997	37.1	25	36.5	3.35	2		c1: Carbamidomethyl (+57.02)	536.284	1070.55	1071.56	2	-0.001947	-1.817	237388	1716	1724	TRUE
WT	WT1	File Name: VL_20120123_OLI_04.raw (F034674)	putative ATP-binding cassette protein subfamily A,member 8 [Leishmania major strain Friedlin]	gi|321438405,gi|73544313	Leishmania_major.fasta	202379	0.998	2	2	6	0.000234	0.0114	possibly correct	TRUE	Spectrum9232 scans:10516,	cIGDKTHLK	R	Q	0.997	44	25	34.2	3.24	2		c1: Carbamidomethyl (+57.02)	536.284	1070.55	1071.56	2	-0.001827	-1.705	239723	1716	1724	TRUE
WT	WT1	File Name: VL_20120123_OLI_04.raw (F034674)	putative ATP-binding cassette protein subfamily A,member 8 [Leishmania major strain Friedlin]	gi|321438405,gi|73544313	Leishmania_major.fasta	202379	0.998	2	2	6	0.000234	0.0114	possibly correct	TRUE	Spectrum20518 scans:23188,	TPEVESLVSYMR	R	T	0.992	46.4	25	39.6	0	2			705.851	1409.69	1410.69	2	0.0006781	0.4807	772375	316	327	TRUE
WT	WT1	File Name: VL_20120123_OLI_04.raw (F034674)	putative ATP-binding cassette protein subfamily A,member 8 [Leishmania major strain Friedlin]	gi|321438405,gi|73544313	Leishmania_major.fasta	202379	0.998	2	2	6	0.000234	0.0114	possibly correct	TRUE	Spectrum20508 scans:23177,	TPEVESLVSYMR	R	T	0.997	52.5	25	45.9	0	2			705.85	1409.68	1410.69	2	-0.001282	-0.9087	797575	316	327	TRUE
WT	WT1	File Name: VL_20120123_OLI_04.raw (F034674)	putative ATP-binding cassette protein subfamily A,member 8 [Leishmania major strain Friedlin]	gi|321438405,gi|73544313	Leishmania_major.fasta	202379	0.998	2	2	6	0.000234	0.0114	possibly correct	TRUE	Spectrum20498 scans:23166,	TPEVESLVSYMR	R	T	0.997	67.4	25	56	0	2			705.851	1409.69	1410.69	2	0.0005581	0.3956	893395	316	327	TRUE
WT	WT1	File Name: VL_20120123_OLI_04.raw (F034674)	putative calpain-like cysteine peptidase [Leishmania major strain Friedlin]	gi|12311880,gi|76363689	Leishmania_major.fasta	94270.7	1	7	8	24	0.000936	0.112	possibly correct	TRUE	Spectrum23193 scans:26194,	DLcELWPAVLEK	R	A	0.997	41.9	25	41.9	6	2		c3: Carbamidomethyl (+57.02)	736.876	1471.74	1472.75	2	-8.724e-05	-0.05924	629024	422	433	TRUE
WT	WT1	File Name: VL_20120123_OLI_04.raw (F034674)	putative calpain-like cysteine peptidase [Leishmania major strain Friedlin]	gi|12311880,gi|76363689	Leishmania_major.fasta	94270.7	1	7	8	24	0.000936	0.112	possibly correct	TRUE	Spectrum23200 scans:26202,	DLcELWPAVLEK	R	A	0.997	45.9	25	45.9	4.92	2		c3: Carbamidomethyl (+57.02)	736.877	1471.74	1472.75	2	0.0001728	0.1173	615820	422	433	TRUE
WT	WT1	File Name: VL_20120123_OLI_04.raw (F034674)	putative calpain-like cysteine peptidase [Leishmania major strain Friedlin]	gi|12311880,gi|76363689	Leishmania_major.fasta	94270.7	1	7	8	24	0.000936	0.112	possibly correct	TRUE	Spectrum23209 scans:26212,	DLcELWPAVLEK	R	A	0.997	55.7	25	55.5	4.47	2		c3: Carbamidomethyl (+57.02)	736.877	1471.74	1472.75	2	0.0005328	0.3617	714193	422	433	TRUE
WT	WT1	File Name: VL_20120123_OLI_04.raw (F034674)	putative calpain-like cysteine peptidase [Leishmania major strain Friedlin]	gi|12311880,gi|76363689	Leishmania_major.fasta	94270.7	1	7	8	24	0.000936	0.112	possibly correct	TRUE	Spectrum25196 scans:28446,	GDTSIVWMTFEDALK	K	Y	0.997	60.7	25	52.9	4.54	2			856.913	1711.81	1712.82	2	-0.001602	-0.9353	37910	592	606	TRUE
WT	WT1	File Name: VL_20120123_OLI_04.raw (F034674)	putative calpain-like cysteine peptidase [Leishmania major strain Friedlin]	gi|12311880,gi|76363689	Leishmania_major.fasta	94270.7	1	7	8	24	0.000936	0.112	possibly correct	TRUE	Spectrum25208 scans:28460,	GDTSIVWMTFEDALK	K	Y	0.997	61	25	60.6	5.17	2			856.914	1711.81	1712.82	2	-0.0003819	-0.223	40900.3	592	606	TRUE
WT	WT1	File Name: VL_20120123_OLI_04.raw (F034674)	putative calpain-like cysteine peptidase [Leishmania major strain Friedlin]	gi|12311880,gi|76363689	Leishmania_major.fasta	94270.7	1	7	8	24	0.000936	0.112	possibly correct	TRUE	Spectrum25202 scans:28453,	GDTSIVWMTFEDALK	K	Y	0.997	70.2	25	68.4	5.44	2			856.914	1711.81	1712.82	2	-0.0005019	-0.293	38820.7	592	606	TRUE
WT	WT1	File Name: VL_20120123_OLI_04.raw (F034674)	putative calpain-like cysteine peptidase [Leishmania major strain Friedlin]	gi|12311880,gi|76363689	Leishmania_major.fasta	94270.7	1	7	8	24	0.000936	0.112	possibly correct	TRUE	Spectrum11520 scans:13084,	ITPLENTK	K	M	0.997	23.4	25	20.4	9.09	2			458.261	914.507	915.515	2	-0.0007219	-0.7886	1674560	195	202	TRUE
WT	WT1	File Name: VL_20120123_OLI_04.raw (F034674)	putative calpain-like cysteine peptidase [Leishmania major strain Friedlin]	gi|12311880,gi|76363689	Leishmania_major.fasta	94270.7	1	7	8	24	0.000936	0.112	possibly correct	TRUE	Spectrum13283 scans:15064,	LPWGRPR	R	M	0.987	24.8	25	24.8	2.02	2			441.258	880.502	881.511	2	-0.0009819	-1.114	965431	314	320	TRUE
WT	WT1	File Name: VL_20120123_OLI_04.raw (F034674)	putative calpain-like cysteine peptidase [Leishmania major strain Friedlin]	gi|12311880,gi|76363689	Leishmania_major.fasta	94270.7	1	7	8	24	0.000936	0.112	possibly correct	TRUE	Spectrum13296 scans:15079,	LPWGRPR	R	M	0.997	37.7	25	36	3.68	2			441.258	880.502	881.511	2	-0.001522	-1.727	1397900	314	320	TRUE
WT	WT1	File Name: VL_20120123_OLI_04.raw (F034674)	putative calpain-like cysteine peptidase [Leishmania major strain Friedlin]	gi|12311880,gi|76363689	Leishmania_major.fasta	94270.7	1	7	8	24	0.000936	0.112	possibly correct	TRUE	Spectrum20263 scans:22902,	LSALPLSQEYFQAR	K	S	0.997	61.9	25	60	8	2			811.929	1621.84	1622.85	2	-0.002022	-1.246	1208970	238	251	TRUE
WT	WT1	File Name: VL_20120123_OLI_04.raw (F034674)	putative calpain-like cysteine peptidase [Leishmania major strain Friedlin]	gi|12311880,gi|76363689	Leishmania_major.fasta	94270.7	1	7	8	24	0.000936	0.112	possibly correct	TRUE	Spectrum20255 scans:22893,	LSALPLSQEYFQAR	K	S	0.997	69.9	25	68.9	6.64	2			811.929	1621.84	1622.85	2	-0.002022	-1.246	833337	238	251	TRUE
WT	WT1	File Name: VL_20120123_OLI_04.raw (F034674)	putative calpain-like cysteine peptidase [Leishmania major strain Friedlin]	gi|12311880,gi|76363689	Leishmania_major.fasta	94270.7	1	7	8	24	0.000936	0.112	possibly correct	TRUE	Spectrum20250 scans:22887,	LSALPLSQEYFQAR	K	S	0.997	71.6	25	70.8	13.3	2			811.93	1621.84	1622.85	2	-0.001522	-0.9378	685189	238	251	TRUE
WT	WT1	File Name: VL_20120123_OLI_04.raw (F034674)	putative calpain-like cysteine peptidase [Leishmania major strain Friedlin]	gi|12311880,gi|76363689	Leishmania_major.fasta	94270.7	1	7	8	24	0.000936	0.112	possibly correct	TRUE	Spectrum23611 scans:26664,	SILVDDYFPVIAGAPAFAHSR	R	D	0.997	35.7	25	34.9	2.59	2			749.391	2245.15	2246.16	3	-0.003418	-1.522	351956	401	421	TRUE
WT	WT1	File Name: VL_20120123_OLI_04.raw (F034674)	putative calpain-like cysteine peptidase [Leishmania major strain Friedlin]	gi|12311880,gi|76363689	Leishmania_major.fasta	94270.7	1	7	8	24	0.000936	0.112	possibly correct	TRUE	Spectrum23748 scans:26818,	SILVDDYFPVIAGAPAFAHSR	R	D	0.997	32.1	25	32.1	4.7	2			749.391	2245.15	2246.16	3	-0.0008379	-0.3731	344750	401	421	TRUE
WT	WT1	File Name: VL_20120123_OLI_04.raw (F034674)	putative calpain-like cysteine peptidase [Leishmania major strain Friedlin]	gi|12311880,gi|76363689	Leishmania_major.fasta	94270.7	1	7	8	24	0.000936	0.112	possibly correct	TRUE	Spectrum23605 scans:26657,	SILVDDYFPVIAGAPAFAHSR	R	D	0.997	34.4	25	34.4	1.54	2			749.391	2245.15	2246.16	3	-0.002128	-0.9474	340771	401	421	TRUE
WT	WT1	File Name: VL_20120123_OLI_04.raw (F034674)	putative calpain-like cysteine peptidase [Leishmania major strain Friedlin]	gi|12311880,gi|76363689	Leishmania_major.fasta	94270.7	1	7	8	24	0.000936	0.112	possibly correct	TRUE	Spectrum23731 scans:26799,	SILVDDYFPVIAGAPAFAHSR	R	D	0.997	41.3	25	33.2	5.85	2			749.391	2245.15	2246.16	3	-0.0008379	-0.3731	694397	401	421	TRUE
WT	WT1	File Name: VL_20120123_OLI_04.raw (F034674)	putative calpain-like cysteine peptidase [Leishmania major strain Friedlin]	gi|12311880,gi|76363689	Leishmania_major.fasta	94270.7	1	7	8	24	0.000936	0.112	possibly correct	TRUE	Spectrum23618 scans:26672,	SILVDDYFPVIAGAPAFAHSR	R	D	0.997	47	25	38.3	2.68	2			749.392	2245.15	2246.16	3	0.001532	0.6821	453574	401	421	TRUE
WT	WT1	File Name: VL_20120123_OLI_04.raw (F034674)	putative calpain-like cysteine peptidase [Leishmania major strain Friedlin]	gi|12311880,gi|76363689	Leishmania_major.fasta	94270.7	1	7	8	24	0.000936	0.112	possibly correct	TRUE	Spectrum23738 scans:26807,	SILVDDYFPVIAGAPAFAHSR	R	D	0.997	48.2	25	46.8	5.68	2			749.391	2245.15	2246.16	3	-0.002488	-1.108	590456	401	421	TRUE
WT	WT1	File Name: VL_20120123_OLI_04.raw (F034674)	putative calpain-like cysteine peptidase [Leishmania major strain Friedlin]	gi|12311880,gi|76363689	Leishmania_major.fasta	94270.7	1	7	8	24	0.000936	0.112	possibly correct	TRUE	Spectrum23668 scans:26728,	SILVDDYFPVIAGAPAFAHSR	R	D	0.997	87	25	87	8.1	2			1123.58	2245.15	2246.16	2	0.001118	0.4978	126952	401	421	TRUE
WT	WT1	File Name: VL_20120123_OLI_04.raw (F034674)	putative calpain-like cysteine peptidase [Leishmania major strain Friedlin]	gi|12311880,gi|76363689	Leishmania_major.fasta	94270.7	1	7	8	24	0.000936	0.112	possibly correct	TRUE	Spectrum23664 scans:26723,	SILVDDYFPVIAGAPAFAHSR	R	D	0.997	93.5	25	93.5	9.32	2			1123.58	2245.16	2246.16	2	0.002098	0.9341	104440	401	421	TRUE
WT	WT1	File Name: VL_20120123_OLI_04.raw (F034674)	putative calpain-like cysteine peptidase [Leishmania major strain Friedlin]	gi|12311880,gi|76363689	Leishmania_major.fasta	94270.7	1	7	8	24	0.000936	0.112	possibly correct	TRUE	Spectrum23657 scans:26715,	SILVDDYFPVIAGAPAFAHSR	R	D	0.997	103	25	103	11.4	2			1123.58	2245.16	2246.16	2	0.001858	0.8272	97951.2	401	421	TRUE
WT	WT1	File Name: VL_20120123_OLI_04.raw (F034674)	putative calpain-like cysteine peptidase [Leishmania major strain Friedlin]	gi|12311880,gi|76363689	Leishmania_major.fasta	94270.7	1	7	8	24	0.000936	0.112	possibly correct	TRUE	Spectrum20076 scans:22692,	VPITFADcKPGAVFQVSVK	R	A	0.997	34.2	25	34.2	5.6	2		c8: Carbamidomethyl (+57.02)	688.371	2062.09	2063.1	3	-0.002543	-1.233	2262340	625	643	TRUE
WT	WT1	File Name: VL_20120123_OLI_04.raw (F034674)	putative calpain-like cysteine peptidase [Leishmania major strain Friedlin]	gi|12311880,gi|76363689	Leishmania_major.fasta	94270.7	1	7	8	24	0.000936	0.112	possibly correct	TRUE	Spectrum20061 scans:22675,	VPITFADcKPGAVFQVSVK	R	A	0.997	39.5	25	39.5	4.54	2		c8: Carbamidomethyl (+57.02)	688.371	2062.09	2063.1	3	-0.002153	-1.044	2205640	625	643	TRUE
WT	WT1	File Name: VL_20120123_OLI_04.raw (F034674)	putative calpain-like cysteine peptidase [Leishmania major strain Friedlin]	gi|12311880,gi|76363689	Leishmania_major.fasta	94270.7	1	7	8	24	0.000936	0.112	possibly correct	TRUE	Spectrum20068 scans:22683,	VPITFADcKPGAVFQVSVK	R	A	0.997	39.6	25	39.6	5.55	2		c8: Carbamidomethyl (+57.02)	688.371	2062.09	2063.1	3	-0.001253	-0.6075	2260690	625	643	TRUE
WT	WT1	File Name: VL_20120123_OLI_04.raw (F034674)	eukaryotic release factor 3 [Leishmania major strain Friedlin]	gi|157865752,gi|68124880	Leishmania_major.fasta	83996.1	0.998	2	2	5	0.000195	0.0537	possibly correct	TRUE	Spectrum24016 scans:27119,	IQVLPTKAEALVEGISIESTEFEK	R	C	0.997	60	25	60	7.54	2			877.811	2630.41	2631.41	3	0.004592	1.745	38791.8	588	611	TRUE
WT	WT1	File Name: VL_20120123_OLI_04.raw (F034674)	eukaryotic release factor 3 [Leishmania major strain Friedlin]	gi|157865752,gi|68124880	Leishmania_major.fasta	83996.1	0.998	2	2	5	0.000195	0.0537	possibly correct	TRUE	Spectrum24022 scans:27126,	IQVLPTKAEALVEGISIESTEFEK	R	C	0.997	71.7	25	71.7	6.62	2			877.81	2630.41	2631.41	3	0.003302	1.255	68701.4	588	611	TRUE
WT	WT1	File Name: VL_20120123_OLI_04.raw (F034674)	eukaryotic release factor 3 [Leishmania major strain Friedlin]	gi|157865752,gi|68124880	Leishmania_major.fasta	83996.1	0.998	2	2	5	0.000195	0.0537	possibly correct	TRUE	Spectrum24028 scans:27133,	IQVLPTKAEALVEGISIESTEFEK	R	C	0.997	94.8	25	94.8	5.41	2			877.81	2630.41	2631.41	3	0.001832	0.6962	69625.7	588	611	TRUE
WT	WT1	File Name: VL_20120123_OLI_04.raw (F034674)	eukaryotic release factor 3 [Leishmania major strain Friedlin]	gi|157865752,gi|68124880	Leishmania_major.fasta	83996.1	0.998	2	2	5	0.000195	0.0537	possibly correct	TRUE	Spectrum24396 scans:27547,	NLIFMPVAGLTGENLIK	K	H	0.997	64.4	25	64.4	9.43	2			915.515	1829.02	1830.02	2	0.002858	1.562	86777.7	507	523	TRUE
WT	WT1	File Name: VL_20120123_OLI_04.raw (F034674)	eukaryotic release factor 3 [Leishmania major strain Friedlin]	gi|157865752,gi|68124880	Leishmania_major.fasta	83996.1	0.998	2	2	5	0.000195	0.0537	possibly correct	TRUE	Spectrum24403 scans:27555,	NLIFMPVAGLTGENLIK	K	H	0.997	79.2	25	79.2	7.04	2			915.514	1829.01	1830.02	2	0.0009181	0.5017	121582	507	523	TRUE
WT	WT1	File Name: VL_20120123_OLI_04.raw (F034674)	phosphoprotein phosphatase [Leishmania major strain Friedlin]	gi|157863870,gi|68223697	Leishmania_major.fasta	71712.3	1	6	6	17	0.000663	0.118	possibly correct	TRUE	Spectrum10370 scans:11794,	GVAEPDTPR	K	A	0.997	29.4	25	20.7	4.16	2			471.237	940.46	941.469	2	-0.001202	-1.277	617104	226	234	TRUE
WT	WT1	File Name: VL_20120123_OLI_04.raw (F034674)	phosphoprotein phosphatase [Leishmania major strain Friedlin]	gi|157863870,gi|68223697	Leishmania_major.fasta	71712.3	1	6	6	17	0.000663	0.118	possibly correct	TRUE	Spectrum10348 scans:11769,	GVAEPDTPR	K	A	0.997	27.2	25	22.6	4.64	2			471.237	940.46	941.469	2	-0.001522	-1.617	419620	226	234	TRUE
WT	WT1	File Name: VL_20120123_OLI_04.raw (F034674)	phosphoprotein phosphatase [Leishmania major strain Friedlin]	gi|157863870,gi|68223697	Leishmania_major.fasta	71712.3	1	6	6	17	0.000663	0.118	possibly correct	TRUE	Spectrum10357 scans:11779,	GVAEPDTPR	K	A	0.997	31.6	25	26.9	5.05	2			471.237	940.459	941.469	2	-0.002242	-2.381	501355	226	234	TRUE
WT	WT1	File Name: VL_20120123_OLI_04.raw (F034674)	phosphoprotein phosphatase [Leishmania major strain Friedlin]	gi|157863870,gi|68223697	Leishmania_major.fasta	71712.3	1	6	6	17	0.000663	0.118	possibly correct	TRUE	Spectrum15115 scans:17120,	IPVVQcADPTNVAQR	R	M	0.997	81.4	25	78.7	6.44	2		c6: Carbamidomethyl (+57.02)	834.43	1666.84	1667.85	2	-0.001647	-0.9876	614496	486	500	TRUE
WT	WT1	File Name: VL_20120123_OLI_04.raw (F034674)	phosphoprotein phosphatase [Leishmania major strain Friedlin]	gi|157863870,gi|68223697	Leishmania_major.fasta	71712.3	1	6	6	17	0.000663	0.118	possibly correct	TRUE	Spectrum15100 scans:17103,	IPVVQcADPTNVAQR	R	M	0.997	85	25	81.6	8.92	2		c6: Carbamidomethyl (+57.02)	834.43	1666.84	1667.85	2	-0.001527	-0.9157	593666	486	500	TRUE
WT	WT1	File Name: VL_20120123_OLI_04.raw (F034674)	phosphoprotein phosphatase [Leishmania major strain Friedlin]	gi|157863870,gi|68223697	Leishmania_major.fasta	71712.3	1	6	6	17	0.000663	0.118	possibly correct	TRUE	Spectrum24294 scans:27432,	LFPMVSGFFVR	K	C	0.997	38.2	25	35.5	4.68	2			650.35	1298.68	1299.69	2	0.0003381	0.2601	131288	59	69	TRUE
WT	WT1	File Name: VL_20120123_OLI_04.raw (F034674)	phosphoprotein phosphatase [Leishmania major strain Friedlin]	gi|157863870,gi|68223697	Leishmania_major.fasta	71712.3	1	6	6	17	0.000663	0.118	possibly correct	TRUE	Spectrum24308 scans:27448,	LFPMVSGFFVR	K	C	0.997	38.4	25	34.7	5	2			650.349	1298.68	1299.69	2	-0.0002619	-0.2015	161252	59	69	TRUE
WT	WT1	File Name: VL_20120123_OLI_04.raw (F034674)	phosphoprotein phosphatase [Leishmania major strain Friedlin]	gi|157863870,gi|68223697	Leishmania_major.fasta	71712.3	1	6	6	17	0.000663	0.118	possibly correct	TRUE	Spectrum24301 scans:27440,	LFPMVSGFFVR	K	C	0.997	44.4	25	38.5	4.96	2			650.35	1298.68	1299.69	2	0.0003381	0.2601	158348	59	69	TRUE
WT	WT1	File Name: VL_20120123_OLI_04.raw (F034674)	phosphoprotein phosphatase [Leishmania major strain Friedlin]	gi|157863870,gi|68223697	Leishmania_major.fasta	71712.3	1	6	6	17	0.000663	0.118	possibly correct	TRUE	Spectrum21347 scans:24119,	MHMLEAVILAEPAFHSR	R	R	0.997	50.5	25	46.2	6.57	2			651.333	1950.98	1951.99	3	-0.003488	-1.787	504932	154	170	TRUE
WT	WT1	File Name: VL_20120123_OLI_04.raw (F034674)	phosphoprotein phosphatase [Leishmania major strain Friedlin]	gi|157863870,gi|68223697	Leishmania_major.fasta	71712.3	1	6	6	17	0.000663	0.118	possibly correct	TRUE	Spectrum21331 scans:24101,	MHMLEAVILAEPAFHSR	R	R	0.997	54	25	52.5	7.49	2			651.333	1950.98	1951.99	3	-0.003668	-1.879	431183	154	170	TRUE
WT	WT1	File Name: VL_20120123_OLI_04.raw (F034674)	phosphoprotein phosphatase [Leishmania major strain Friedlin]	gi|157863870,gi|68223697	Leishmania_major.fasta	71712.3	1	6	6	17	0.000663	0.118	possibly correct	TRUE	Spectrum21356 scans:24129,	MHMLEAVILAEPAFHSR	R	R	0.997	47.2	25	46.9	9.38	2			651.332	1950.98	1951.99	3	-0.005498	-2.817	523246	154	170	TRUE
WT	WT1	File Name: VL_20120123_OLI_04.raw (F034674)	phosphoprotein phosphatase [Leishmania major strain Friedlin]	gi|157863870,gi|68223697	Leishmania_major.fasta	71712.3	1	6	6	17	0.000663	0.118	possibly correct	TRUE	Spectrum22591 scans:25518,	VSPDLLPDITSTIYR	R	M	0.997	48.5	25	47.1	5.82	2			845.456	1688.9	1689.91	2	-0.0008419	-0.4982	861889	135	149	TRUE
WT	WT1	File Name: VL_20120123_OLI_04.raw (F034674)	phosphoprotein phosphatase [Leishmania major strain Friedlin]	gi|157863870,gi|68223697	Leishmania_major.fasta	71712.3	1	6	6	17	0.000663	0.118	possibly correct	TRUE	Spectrum22599 scans:25527,	VSPDLLPDITSTIYR	R	M	0.997	51.1	25	49.5	3.6	2			845.456	1688.9	1689.91	2	-0.0006019	-0.3562	753716	135	149	TRUE
WT	WT1	File Name: VL_20120123_OLI_04.raw (F034674)	phosphoprotein phosphatase [Leishmania major strain Friedlin]	gi|157863870,gi|68223697	Leishmania_major.fasta	71712.3	1	6	6	17	0.000663	0.118	possibly correct	TRUE	Spectrum22584 scans:25510,	VSPDLLPDITSTIYR	R	M	0.997	55.6	25	55.2	4.36	2			845.457	1688.9	1689.91	2	0.0002581	0.1527	648738	135	149	TRUE
WT	WT1	File Name: VL_20120123_OLI_04.raw (F034674)	phosphoprotein phosphatase [Leishmania major strain Friedlin]	gi|157863870,gi|68223697	Leishmania_major.fasta	71712.3	1	6	6	17	0.000663	0.118	possibly correct	TRUE	Spectrum18569 scans:20998,	YNYQYIFR	R	A	0.997	42.3	25	39.4	2.43	2			583.785	1165.56	1166.56	2	0.0003181	0.2726	849714	547	554	TRUE
WT	WT1	File Name: VL_20120123_OLI_04.raw (F034674)	phosphoprotein phosphatase [Leishmania major strain Friedlin]	gi|157863870,gi|68223697	Leishmania_major.fasta	71712.3	1	6	6	17	0.000663	0.118	possibly correct	TRUE	Spectrum18554 scans:20981,	YNYQYIFR	R	A	0.997	42.7	25	37.3	3.92	2			583.783	1165.55	1166.56	2	-0.003342	-2.865	822782	547	554	TRUE
WT	WT1	File Name: VL_20120123_OLI_04.raw (F034674)	phosphoprotein phosphatase [Leishmania major strain Friedlin]	gi|157863870,gi|68223697	Leishmania_major.fasta	71712.3	1	6	6	17	0.000663	0.118	possibly correct	TRUE	Spectrum18576 scans:21006,	YNYQYIFR	R	A	0.997	43.2	25	37.6	2.48	2			583.784	1165.55	1166.56	2	-0.001162	-0.996	895684	547	554	TRUE
WT	WT1	File Name: VL_20120123_OLI_04.raw (F034674)	putative T-complex protein 1, eta subunit [Leishmania major strain Friedlin]	gi|323364008,gi|72549172	Leishmania_major.fasta	61748.4	1	3	3	6	0.000234	0.132	possibly correct	TRUE	Spectrum25064 scans:28298,	AQDNEVGDGTTSVVVLAGELLK	R	E	0.997	38.6	25	38.6	4.35	2			739.053	2214.14	2215.15	3	-0.0004379	-0.1977	62836.5	84	105	TRUE
WT	WT1	File Name: VL_20120123_OLI_04.raw (F034674)	putative T-complex protein 1, eta subunit [Leishmania major strain Friedlin]	gi|323364008,gi|72549172	Leishmania_major.fasta	61748.4	1	3	3	6	0.000234	0.132	possibly correct	TRUE	Spectrum25081 scans:28317,	AQDNEVGDGTTSVVVLAGELLK	R	E	0.997	43.8	25	43.8	3.72	2			739.054	2214.14	2215.15	3	0.001752	0.7909	66838.5	84	105	TRUE
WT	WT1	File Name: VL_20120123_OLI_04.raw (F034674)	putative T-complex protein 1, eta subunit [Leishmania major strain Friedlin]	gi|323364008,gi|72549172	Leishmania_major.fasta	61748.4	1	3	3	6	0.000234	0.132	possibly correct	TRUE	Spectrum25123 scans:28364,	DVQISNDGATIMNLLEIVHPAAK	R	S	0.991	21.3	25	15.7	1.35	2			817.097	2448.27	2449.28	3	0.001832	0.748	41381.4	54	76	TRUE
WT	WT1	File Name: VL_20120123_OLI_04.raw (F034674)	putative T-complex protein 1, eta subunit [Leishmania major strain Friedlin]	gi|323364008,gi|72549172	Leishmania_major.fasta	61748.4	1	3	3	6	0.000234	0.132	possibly correct	TRUE	Spectrum26714 scans:30157,	NALQSATEAAcLILSIDETVTNPESDAAKK	R	Q	0.997	30.4	25	28.5	2.31	2		c11: Carbamidomethyl (+57.02)	1054.19	3159.55	3160.57	3	-0.006243	-1.975	12304.2	503	532	TRUE
WT	WT1	File Name: VL_20120123_OLI_04.raw (F034674)	putative T-complex protein 1, eta subunit [Leishmania major strain Friedlin]	gi|323364008,gi|72549172	Leishmania_major.fasta	61748.4	1	3	3	6	0.000234	0.132	possibly correct	TRUE	Spectrum26719 scans:30163,	NALQSATEAAcLILSIDETVTNPESDAAKK	R	Q	0.997	67.9	25	66.3	5.42	2		c11: Carbamidomethyl (+57.02)	1054.2	3159.57	3160.57	3	0.005457	1.727	15804.3	503	532	TRUE
WT	WT1	File Name: VL_20120123_OLI_04.raw (F034674)	putative T-complex protein 1, eta subunit [Leishmania major strain Friedlin]	gi|323364008,gi|72549172	Leishmania_major.fasta	61748.4	1	3	3	6	0.000234	0.132	possibly correct	TRUE	Spectrum26721 scans:30166,	NALQSATEAAcLILSIDETVTNPESDAAKK	R	Q	0.997	75.7	25	74.7	6.02	2		c11: Carbamidomethyl (+57.02)	1054.19	3159.56	3160.57	3	-0.002583	-0.8173	15010.7	503	532	TRUE
WT	WT1	File Name: VL_20120123_OLI_04.raw (F034674)	hypothetical protein [Leishmania major strain Friedlin]	gi|157875337,gi|68129136	Leishmania_major.fasta	112944	1	3	3	8	0.000312	0.0251	possibly correct	TRUE	Spectrum12175 scans:13820,	AAALIAER	R	Q	0.997	59.3	25	49.5	3.1	2			407.742	813.47	814.478	2	-0.0009819	-1.206	916873	479	486	TRUE
WT	WT1	File Name: VL_20120123_OLI_04.raw (F034674)	hypothetical protein [Leishmania major strain Friedlin]	gi|157875337,gi|68129136	Leishmania_major.fasta	112944	1	3	3	8	0.000312	0.0251	possibly correct	TRUE	Spectrum12167 scans:13811,	AAALIAER	R	Q	0.997	61.6	25	49.3	3.07	2			407.742	813.47	814.478	2	-0.001162	-1.427	910058	479	486	TRUE
WT	WT1	File Name: VL_20120123_OLI_04.raw (F034674)	hypothetical protein [Leishmania major strain Friedlin]	gi|157875337,gi|68129136	Leishmania_major.fasta	112944	1	3	3	8	0.000312	0.0251	possibly correct	TRUE	Spectrum12160 scans:13803,	AAALIAER	R	Q	0.997	61.3	25	50.1	3.1	2			407.742	813.47	814.478	2	-0.0006819	-0.8373	879699	479	486	TRUE
WT	WT1	File Name: VL_20120123_OLI_04.raw (F034674)	hypothetical protein [Leishmania major strain Friedlin]	gi|157875337,gi|68129136	Leishmania_major.fasta	112944	1	3	3	8	0.000312	0.0251	possibly correct	TRUE	Spectrum22686 scans:25624,	FDSPVWSILNR	R	I	0.997	40.1	25	39.2	5.92	2			667.349	1332.68	1333.69	2	0.0004181	0.3135	194614	758	768	TRUE
WT	WT1	File Name: VL_20120123_OLI_04.raw (F034674)	hypothetical protein [Leishmania major strain Friedlin]	gi|157875337,gi|68129136	Leishmania_major.fasta	112944	1	3	3	8	0.000312	0.0251	possibly correct	TRUE	Spectrum22712 scans:25653,	FDSPVWSILNR	R	I	0.997	54.2	25	48.6	5.92	2			667.349	1332.68	1333.69	2	0.0001581	0.1185	332440	758	768	TRUE
WT	WT1	File Name: VL_20120123_OLI_04.raw (F034674)	hypothetical protein [Leishmania major strain Friedlin]	gi|157875337,gi|68129136	Leishmania_major.fasta	112944	1	3	3	8	0.000312	0.0251	possibly correct	TRUE	Spectrum22717 scans:25659,	FDSPVWSILNR	R	I	0.997	59.7	25	54.6	6.05	2			667.348	1332.68	1333.69	2	-0.0008019	-0.6013	425999	758	768	TRUE
WT	WT1	File Name: VL_20120123_OLI_04.raw (F034674)	hypothetical protein [Leishmania major strain Friedlin]	gi|157875337,gi|68129136	Leishmania_major.fasta	112944	1	3	3	8	0.000312	0.0251	possibly correct	TRUE	Spectrum12609 scans:14307,	LLQDAYR	R	L	0.997	29.9	25	15.7	2.74	2			439.74	877.465	878.473	2	-0.0008619	-0.9812	490710	1018	1024	TRUE
WT	WT1	File Name: VL_20120123_OLI_04.raw (F034674)	hypothetical protein [Leishmania major strain Friedlin]	gi|157875337,gi|68129136	Leishmania_major.fasta	112944	1	3	3	8	0.000312	0.0251	possibly correct	TRUE	Spectrum12596 scans:14292,	LLQDAYR	R	L	0.997	39.8	25	22.7	2.1	2			439.74	877.465	878.473	2	-0.001302	-1.482	538831	1018	1024	TRUE
WT	WT1	File Name: VL_20120123_OLI_04.raw (F034674)	amino acid permease [Leishmania major strain Friedlin]	gi|157869247,gi|68224059	Leishmania_major.fasta	53760.9	0.997	2	2	4	0.000156	0.0289	possibly correct	TRUE	Spectrum11422 scans:12974,	LFNTGNR	R	A	0.949	38	25	25	0	2			411.216	820.418	821.426	2	-0.0008019	-0.9763	1276770	271	277	TRUE
WT	WT1	File Name: VL_20120123_OLI_04.raw (F034674)	amino acid permease [Leishmania major strain Friedlin]	gi|157869247,gi|68224059	Leishmania_major.fasta	53760.9	0.997	2	2	4	0.000156	0.0289	possibly correct	TRUE	Spectrum11930 scans:13545,	SYELTAR	R	I	0.997	44.1	25	44.1	3.24	2			420.216	838.417	839.426	2	-0.001142	-1.36	1520380	150	156	TRUE
WT	WT1	File Name: VL_20120123_OLI_04.raw (F034674)	amino acid permease [Leishmania major strain Friedlin]	gi|157869247,gi|68224059	Leishmania_major.fasta	53760.9	0.997	2	2	4	0.000156	0.0289	possibly correct	TRUE	Spectrum11936 scans:13552,	SYELTAR	R	I	0.997	44.6	25	44.6	3.15	2			420.216	838.418	839.426	2	-0.0003419	-0.4074	1693410	150	156	TRUE
WT	WT1	File Name: VL_20120123_OLI_04.raw (F034674)	amino acid permease [Leishmania major strain Friedlin]	gi|157869247,gi|68224059	Leishmania_major.fasta	53760.9	0.997	2	2	4	0.000156	0.0289	possibly correct	TRUE	Spectrum11951 scans:13569,	SYELTAR	R	I	0.997	48.4	25	48.4	2.52	2			420.216	838.418	839.426	2	-0.0004019	-0.4788	2482550	150	156	TRUE
WT	WT1	File Name: VL_20120123_OLI_04.raw (F034674)	hypothetical protein [Leishmania major strain Friedlin]	gi|157875323,gi|68129131	Leishmania_major.fasta	71238.7	0.998	2	2	6	0.000234	0.0328	possibly correct	TRUE	Spectrum18842 scans:21305,	AKEGEIVcSYLVLK	R	Q	0.997	23.6	25	9.24	3.59	2		c8: Carbamidomethyl (+57.02)	536.96	1607.86	1608.87	3	-0.0004532	-0.2817	871974	508	521	TRUE
WT	WT1	File Name: VL_20120123_OLI_04.raw (F034674)	hypothetical protein [Leishmania major strain Friedlin]	gi|157875323,gi|68129131	Leishmania_major.fasta	71238.7	0.998	2	2	6	0.000234	0.0328	possibly correct	TRUE	Spectrum6930 scans:7929,	EVENTEPR	R	S	0.997	38.4	25	23.8	2.48	2			487.232	972.449	973.459	2	-0.002082	-2.139	179005	599	606	TRUE
WT	WT1	File Name: VL_20120123_OLI_04.raw (F034674)	hypothetical protein [Leishmania major strain Friedlin]	gi|157875323,gi|68129131	Leishmania_major.fasta	71238.7	0.998	2	2	6	0.000234	0.0328	possibly correct	TRUE	Spectrum7075 scans:8092,	EVENTEPR	R	S	0.997	37	25	28.2	2.22	2			487.232	972.45	973.459	2	-0.001342	-1.379	212039	599	606	TRUE
WT	WT1	File Name: VL_20120123_OLI_04.raw (F034674)	hypothetical protein [Leishmania major strain Friedlin]	gi|157875323,gi|68129131	Leishmania_major.fasta	71238.7	0.998	2	2	6	0.000234	0.0328	possibly correct	TRUE	Spectrum6945 scans:7946,	EVENTEPR	R	S	0.997	38.8	25	32.2	3	2			487.232	972.449	973.459	2	-0.002022	-2.077	167616	599	606	TRUE
WT	WT1	File Name: VL_20120123_OLI_04.raw (F034674)	hypothetical protein [Leishmania major strain Friedlin]	gi|157875323,gi|68129131	Leishmania_major.fasta	71238.7	0.998	2	2	6	0.000234	0.0328	possibly correct	TRUE	Spectrum6937 scans:7937,	EVENTEPR	R	S	0.997	40.4	25	25.8	2.14	2			487.232	972.45	973.459	2	-0.001582	-1.625	172322	599	606	TRUE
WT	WT1	File Name: VL_20120123_OLI_04.raw (F034674)	hypothetical protein [Leishmania major strain Friedlin]	gi|157875323,gi|68129131	Leishmania_major.fasta	71238.7	0.998	2	2	6	0.000234	0.0328	possibly correct	TRUE	Spectrum7048 scans:8062,	EVENTEPR	R	S	0.997	31.4	25	25.7	3.6	2			487.232	972.449	973.459	2	-0.001902	-1.954	299037	599	606	TRUE
WT	WT1	File Name: VL_20120123_OLI_04.raw (F034674)	hypothetical protein [Leishmania major strain Friedlin]	gi|157875321,gi|68129130	Leishmania_major.fasta	69196	1	6	8	18	0.000702	0.106	possibly correct	TRUE	Spectrum17348 scans:19627,	AKVPSNYNVHSLILVEK	R	A	0.997	25.2	25	24.4	2.38	2			637.696	1910.07	1911.07	3	0.002462	1.288	1518200	313	329	TRUE
WT	WT1	File Name: VL_20120123_OLI_04.raw (F034674)	hypothetical protein [Leishmania major strain Friedlin]	gi|157875321,gi|68129130	Leishmania_major.fasta	69196	1	6	8	18	0.000702	0.106	possibly correct	TRUE	Spectrum17349 scans:19628,	AKVPSNYNVHSLILVEK	R	A	0.997	32.2	25	32.2	1.85	2			478.523	1910.06	1911.07	4	0.002086	1.092	1436140	313	329	TRUE
WT	WT1	File Name: VL_20120123_OLI_04.raw (F034674)	hypothetical protein [Leishmania major strain Friedlin]	gi|157875321,gi|68129130	Leishmania_major.fasta	69196	1	6	8	18	0.000702	0.106	possibly correct	TRUE	Spectrum17340 scans:19618,	AKVPSNYNVHSLILVEK	R	A	0.997	29.6	25	28.9	3.85	2			637.695	1910.06	1911.07	3	-0.0001179	-0.06172	1257810	313	329	TRUE
WT	WT1	File Name: VL_20120123_OLI_04.raw (F034674)	hypothetical protein [Leishmania major strain Friedlin]	gi|157875321,gi|68129130	Leishmania_major.fasta	69196	1	6	8	18	0.000702	0.106	possibly correct	TRUE	Spectrum17357 scans:19637,	AKVPSNYNVHSLILVEK	R	A	0.997	33.2	25	33.2	1.66	2			478.523	1910.06	1911.07	4	-0.001594	-0.8341	1424270	313	329	TRUE
WT	WT1	File Name: VL_20120123_OLI_04.raw (F034674)	hypothetical protein [Leishmania major strain Friedlin]	gi|157875321,gi|68129130	Leishmania_major.fasta	69196	1	6	8	18	0.000702	0.106	possibly correct	TRUE	Spectrum17334 scans:19611,	AKVPSNYNVHSLILVEK	R	A	0.997	32.6	25	31.4	2.21	2			637.695	1910.06	1911.07	3	0.0006321	0.3307	1066640	313	329	TRUE
WT	WT1	File Name: VL_20120123_OLI_04.raw (F034674)	hypothetical protein [Leishmania major strain Friedlin]	gi|157875321,gi|68129130	Leishmania_major.fasta	69196	1	6	8	18	0.000702	0.106	possibly correct	TRUE	Spectrum17365 scans:19646,	AKVPSNYNVHSLILVEK	R	A	0.997	34.3	25	34.3	0.114	2			478.523	1910.06	1911.07	4	-0.0002339	-0.1224	1445570	313	329	TRUE
WT	WT1	File Name: VL_20120123_OLI_04.raw (F034674)	hypothetical protein [Leishmania major strain Friedlin]	gi|157875321,gi|68129130	Leishmania_major.fasta	69196	1	6	8	18	0.000702	0.106	possibly correct	TRUE	Spectrum8223 scans:9382,	GGNHLYSR	R	G	0.963	39.4	25	25.6	0	2			452.225	902.435	903.443	2	-0.001022	-1.131	495662	236	243	TRUE
WT	WT1	File Name: VL_20120123_OLI_04.raw (F034674)	hypothetical protein [Leishmania major strain Friedlin]	gi|157875321,gi|68129130	Leishmania_major.fasta	69196	1	6	8	18	0.000702	0.106	possibly correct	TRUE	Spectrum8230 scans:9390,	GGNHLYSR	R	G	0.965	39.6	25	24.2	0	2			452.225	902.435	903.443	2	-0.001022	-1.131	498695	236	243	TRUE
WT	WT1	File Name: VL_20120123_OLI_04.raw (F034674)	hypothetical protein [Leishmania major strain Friedlin]	gi|157875321,gi|68129130	Leishmania_major.fasta	69196	1	6	8	18	0.000702	0.106	possibly correct	TRUE	Spectrum14388 scans:16304,	GKHEKPVATGNSTVTALTIR	R	R	0.997	19.7	25	19.7	3.08	2			520.793	2079.14	2080.15	4	-0.002574	-1.237	905904	244	263	TRUE
WT	WT1	File Name: VL_20120123_OLI_04.raw (F034674)	hypothetical protein [Leishmania major strain Friedlin]	gi|157875321,gi|68129130	Leishmania_major.fasta	69196	1	6	8	18	0.000702	0.106	possibly correct	TRUE	Spectrum9620 scans:10952,	GRVEATQDVAR	K	Q	0.992	20.4	25	11.9	1.31	2			401.214	1200.62	1201.63	3	-0.0008479	-0.7057	1111170	397	407	TRUE
WT	WT1	File Name: VL_20120123_OLI_04.raw (F034674)	hypothetical protein [Leishmania major strain Friedlin]	gi|157875321,gi|68129130	Leishmania_major.fasta	69196	1	6	8	18	0.000702	0.106	possibly correct	TRUE	Spectrum9629 scans:10962,	GRVEATQDVAR	K	Q	0.996	15.7	25	11.3	1.64	2			401.214	1200.62	1201.63	3	-0.0007579	-0.6308	987663	397	407	TRUE
WT	WT1	File Name: VL_20120123_OLI_04.raw (F034674)	hypothetical protein [Leishmania major strain Friedlin]	gi|157875321,gi|68129130	Leishmania_major.fasta	69196	1	6	8	18	0.000702	0.106	possibly correct	TRUE	Spectrum9588 scans:10916,	GRVEATQDVAR	K	Q	0.997	48.6	25	37.7	3.19	2			601.317	1200.62	1201.63	2	-0.001082	-0.9004	611975	397	407	TRUE
WT	WT1	File Name: VL_20120123_OLI_04.raw (F034674)	hypothetical protein [Leishmania major strain Friedlin]	gi|157875321,gi|68129130	Leishmania_major.fasta	69196	1	6	8	18	0.000702	0.106	possibly correct	TRUE	Spectrum9577 scans:10903,	GRVEATQDVAR	K	Q	0.997	49.5	25	38.9	3.55	2			601.317	1200.62	1201.63	2	-0.001202	-1	418065	397	407	TRUE
WT	WT1	File Name: VL_20120123_OLI_04.raw (F034674)	hypothetical protein [Leishmania major strain Friedlin]	gi|157875321,gi|68129130	Leishmania_major.fasta	69196	1	6	8	18	0.000702	0.106	possibly correct	TRUE	Spectrum9580 scans:10907,	GRVEATQDVAR	K	Q	0.997	66.2	25	52.7	5.89	2			601.317	1200.62	1201.63	2	-0.001562	-1.3	495959	397	407	TRUE
WT	WT1	File Name: VL_20120123_OLI_04.raw (F034674)	hypothetical protein [Leishmania major strain Friedlin]	gi|157875321,gi|68129130	Leishmania_major.fasta	69196	1	6	8	18	0.000702	0.106	possibly correct	TRUE	Spectrum16216 scans:18356,	TASEcVSSFDAGLK	K	N	0.997	47.6	25.2	39.3	4.68	2		c5: Carbamidomethyl (+57.02)	736.34	1470.67	1471.67	2	-0.0005072	-0.3447	1663200	478	491	TRUE
WT	WT1	File Name: VL_20120123_OLI_04.raw (F034674)	hypothetical protein [Leishmania major strain Friedlin]	gi|157875321,gi|68129130	Leishmania_major.fasta	69196	1	6	8	18	0.000702	0.106	possibly correct	TRUE	Spectrum9547 scans:10870,	VEATQDVAR	R	Q	0.997	39.3	25	30.8	4.32	2			494.756	987.498	988.506	2	-0.0005419	-0.5482	743084	399	407	TRUE
WT	WT1	File Name: VL_20120123_OLI_04.raw (F034674)	hypothetical protein [Leishmania major strain Friedlin]	gi|157875321,gi|68129130	Leishmania_major.fasta	69196	1	6	8	18	0.000702	0.106	possibly correct	TRUE	Spectrum9540 scans:10862,	VEATQDVAR	R	Q	0.997	40.8	25	31.2	1.96	2			494.756	987.497	988.506	2	-0.001402	-1.418	680621	399	407	TRUE
WT	WT1	File Name: VL_20120123_OLI_04.raw (F034674)	hypothetical protein [Leishmania major strain Friedlin]	gi|157875321,gi|68129130	Leishmania_major.fasta	69196	1	6	8	18	0.000702	0.106	possibly correct	TRUE	Spectrum9555 scans:10879,	VEATQDVAR	R	Q	0.997	41.8	25	29	1.89	2			494.756	987.498	988.506	2	-0.001042	-1.054	836474	399	407	TRUE
WT	WT1	File Name: VL_20120123_OLI_04.raw (F034674)	hypothetical protein [Leishmania major strain Friedlin]	gi|157869971,gi|68126602	Leishmania_major.fasta	90582.9	0.998	2	2	4	0.000156	0.0467	possibly correct	TRUE	Spectrum26567 scans:29988,	NFISNPPSEVVGLLVGEFGR	K	F	0.961	20.8	25	20.8	1.43	2			711.046	2130.11	2131.12	3	0.003692	1.732	15271.2	347	366	TRUE
WT	WT1	File Name: VL_20120123_OLI_04.raw (F034674)	hypothetical protein [Leishmania major strain Friedlin]	gi|157869971,gi|68126602	Leishmania_major.fasta	90582.9	0.998	2	2	4	0.000156	0.0467	possibly correct	TRUE	Spectrum25363 scans:28634,	VAPDLFELLSDEEQAVSR	R	A	0.997	53.8	25	53.8	9.3	2			1009.51	2017	2018.01	2	0.002218	1.099	64205.3	302	319	TRUE
WT	WT1	File Name: VL_20120123_OLI_04.raw (F034674)	hypothetical protein [Leishmania major strain Friedlin]	gi|157869971,gi|68126602	Leishmania_major.fasta	90582.9	0.998	2	2	4	0.000156	0.0467	possibly correct	TRUE	Spectrum25349 scans:28618,	VAPDLFELLSDEEQAVSR	R	A	0.997	66.4	25	64.2	7.62	2			1009.51	2017	2018.01	2	-0.0003619	-0.1794	32746.1	302	319	TRUE
WT	WT1	File Name: VL_20120123_OLI_04.raw (F034674)	hypothetical protein [Leishmania major strain Friedlin]	gi|157869971,gi|68126602	Leishmania_major.fasta	90582.9	0.998	2	2	4	0.000156	0.0467	possibly correct	TRUE	Spectrum25371 scans:28643,	VAPDLFELLSDEEQAVSR	R	A	0.997	67.4	25	63.7	8.15	2			1009.51	2017	2018.01	2	0.0009981	0.4946	60557.6	302	319	TRUE
WT	WT1	File Name: VL_20120123_OLI_04.raw (F034674)	hypothetical protein [Leishmania major strain Friedlin]	gi|157875319,gi|68129129	Leishmania_major.fasta	145407	1	7	7	17	0.000663	0.0544	possibly correct	TRUE	Spectrum10146 scans:11542,	ASPETTAKIDR	K	M	0.997	44.5	25	30.4	2.21	2			594.813	1187.61	1188.62	2	-0.002982	-2.509	638802	603	613	TRUE
WT	WT1	File Name: VL_20120123_OLI_04.raw (F034674)	hypothetical protein [Leishmania major strain Friedlin]	gi|157875319,gi|68129129	Leishmania_major.fasta	145407	1	7	7	17	0.000663	0.0544	possibly correct	TRUE	Spectrum10152 scans:11549,	ASPETTAKIDR	K	M	0.997	48.4	25	32.5	3.92	2			594.813	1187.61	1188.62	2	-0.002622	-2.206	677936	603	613	TRUE
WT	WT1	File Name: VL_20120123_OLI_04.raw (F034674)	hypothetical protein [Leishmania major strain Friedlin]	gi|157875319,gi|68129129	Leishmania_major.fasta	145407	1	7	7	17	0.000663	0.0544	possibly correct	TRUE	Spectrum10160 scans:11558,	ASPETTAKIDR	K	M	0.997	55.7	25	44	3.36	2			594.814	1187.61	1188.62	2	-0.001522	-1.28	524633	603	613	TRUE
WT	WT1	File Name: VL_20120123_OLI_04.raw (F034674)	hypothetical protein [Leishmania major strain Friedlin]	gi|157875319,gi|68129129	Leishmania_major.fasta	145407	1	7	7	17	0.000663	0.0544	possibly correct	TRUE	Spectrum13397 scans:15193,	FIDYTER	R	A	0.995	26	25	9.54	1.96	2			472.229	942.443	943.452	2	-0.002222	-2.355	1417880	589	595	TRUE
WT	WT1	File Name: VL_20120123_OLI_04.raw (F034674)	hypothetical protein [Leishmania major strain Friedlin]	gi|157875319,gi|68129129	Leishmania_major.fasta	145407	1	7	7	17	0.000663	0.0544	possibly correct	TRUE	Spectrum13406 scans:15203,	FIDYTER	R	A	0.997	23.3	25	8.1	2.89	2			472.229	942.443	943.452	2	-0.001862	-1.974	1436910	589	595	TRUE
WT	WT1	File Name: VL_20120123_OLI_04.raw (F034674)	hypothetical protein [Leishmania major strain Friedlin]	gi|157875319,gi|68129129	Leishmania_major.fasta	145407	1	7	7	17	0.000663	0.0544	possibly correct	TRUE	Spectrum16568 scans:18750,	KIEASGGAPNPQLLSQVGR	R	I	0.997	40.6	25	40.6	3.8	2			641.352	1921.03	1922.05	3	-0.003868	-2.012	1280690	1335	1353	TRUE
WT	WT1	File Name: VL_20120123_OLI_04.raw (F034674)	hypothetical protein [Leishmania major strain Friedlin]	gi|157875319,gi|68129129	Leishmania_major.fasta	145407	1	7	7	17	0.000663	0.0544	possibly correct	TRUE	Spectrum16574 scans:18757,	KIEASGGAPNPQLLSQVGR	R	I	0.997	43.9	25	43.9	3.2	2			641.352	1921.03	1922.05	3	-0.004948	-2.574	2095590	1335	1353	TRUE
WT	WT1	File Name: VL_20120123_OLI_04.raw (F034674)	hypothetical protein [Leishmania major strain Friedlin]	gi|157875319,gi|68129129	Leishmania_major.fasta	145407	1	7	7	17	0.000663	0.0544	possibly correct	TRUE	Spectrum16581 scans:18765,	KIEASGGAPNPQLLSQVGR	R	I	0.997	46.8	25	46.8	2.14	2			641.352	1921.03	1922.05	3	-0.004048	-2.106	2027460	1335	1353	TRUE
WT	WT1	File Name: VL_20120123_OLI_04.raw (F034674)	hypothetical protein [Leishmania major strain Friedlin]	gi|157875319,gi|68129129	Leishmania_major.fasta	145407	1	7	7	17	0.000663	0.0544	possibly correct	TRUE	Spectrum11299 scans:12835,	LTAVLKR	R	L	0.997	37.9	25	19.9	2.82	2			400.771	799.528	800.535	2	-0.0003819	-0.4771	619882	985	991	TRUE
WT	WT1	File Name: VL_20120123_OLI_04.raw (F034674)	hypothetical protein [Leishmania major strain Friedlin]	gi|157875319,gi|68129129	Leishmania_major.fasta	145407	1	7	7	17	0.000663	0.0544	possibly correct	TRUE	Spectrum10457 scans:11892,	SPGGSAPAVYKR	K	-	0.997	32.7	25	30.5	3.35	2			397.215	1188.62	1189.63	3	-0.002088	-1.755	1015130	1367	1378	TRUE
WT	WT1	File Name: VL_20120123_OLI_04.raw (F034674)	hypothetical protein [Leishmania major strain Friedlin]	gi|157875319,gi|68129129	Leishmania_major.fasta	145407	1	7	7	17	0.000663	0.0544	possibly correct	TRUE	Spectrum10473 scans:11910,	SPGGSAPAVYKR	K	-	0.997	37.3	25	29.5	3.09	2			397.215	1188.62	1189.63	3	-0.001638	-1.377	796163	1367	1378	TRUE
WT	WT1	File Name: VL_20120123_OLI_04.raw (F034674)	hypothetical protein [Leishmania major strain Friedlin]	gi|157875319,gi|68129129	Leishmania_major.fasta	145407	1	7	7	17	0.000663	0.0544	possibly correct	TRUE	Spectrum11631 scans:13209,	VRADEVVVR	R	T	0.997	55	25	46.2	0	2			521.803	1041.59	1042.6	2	-0.001782	-1.709	1255680	709	717	TRUE
WT	WT1	File Name: VL_20120123_OLI_04.raw (F034674)	hypothetical protein [Leishmania major strain Friedlin]	gi|157875319,gi|68129129	Leishmania_major.fasta	145407	1	7	7	17	0.000663	0.0544	possibly correct	TRUE	Spectrum11618 scans:13194,	VRADEVVVR	R	T	0.997	51.7	25	44.2	2.68	2			521.803	1041.59	1042.6	2	-0.002402	-2.304	869114	709	717	TRUE
WT	WT1	File Name: VL_20120123_OLI_04.raw (F034674)	hypothetical protein [Leishmania major strain Friedlin]	gi|157875319,gi|68129129	Leishmania_major.fasta	145407	1	7	7	17	0.000663	0.0544	possibly correct	TRUE	Spectrum11623 scans:13200,	VRADEVVVR	R	T	0.997	51.8	25	44.2	2.44	2			521.803	1041.59	1042.6	2	-0.002402	-2.304	1211630	709	717	TRUE
WT	WT1	File Name: VL_20120123_OLI_04.raw (F034674)	hypothetical protein [Leishmania major strain Friedlin]	gi|157875319,gi|68129129	Leishmania_major.fasta	145407	1	7	7	17	0.000663	0.0544	possibly correct	TRUE	Spectrum14611 scans:16554,	YTPTEVVQVK	R	G	0.997	43.8	25	43.8	3.35	2			582.318	1162.62	1163.63	2	-0.001542	-1.325	1616030	1093	1102	TRUE
WT	WT1	File Name: VL_20120123_OLI_04.raw (F034674)	hypothetical protein [Leishmania major strain Friedlin]	gi|157875319,gi|68129129	Leishmania_major.fasta	145407	1	7	7	17	0.000663	0.0544	possibly correct	TRUE	Spectrum14618 scans:16562,	YTPTEVVQVK	R	G	0.997	47.8	25	47.8	3.02	2			582.318	1162.62	1163.63	2	-0.001922	-1.652	2037420	1093	1102	TRUE
WT	WT1	File Name: VL_20120123_OLI_04.raw (F034674)	hypothetical protein [Leishmania major strain Friedlin]	gi|157875319,gi|68129129	Leishmania_major.fasta	145407	1	7	7	17	0.000663	0.0544	possibly correct	TRUE	Spectrum14604 scans:16546,	YTPTEVVQVK	R	G	0.997	46.1	25	46.1	3.07	2			582.318	1162.62	1163.63	2	-0.001302	-1.119	1504900	1093	1102	TRUE
WT	WT1	File Name: VL_20120123_OLI_04.raw (F034674)	hypothetical protein [Leishmania major strain Friedlin]	gi|157875315,gi|68129127	Leishmania_major.fasta	185810	0.998	2	2	4	0.000156	0.00685	possibly correct	TRUE	Spectrum14993 scans:16983,	IQTVVVVTPNR	R	K	0.997	52.2	25	50.8	4.47	2			613.366	1224.72	1225.73	2	-0.001202	-0.9806	438891	1421	1431	TRUE
WT	WT1	File Name: VL_20120123_OLI_04.raw (F034674)	hypothetical protein [Leishmania major strain Friedlin]	gi|157875315,gi|68129127	Leishmania_major.fasta	185810	0.998	2	2	4	0.000156	0.00685	possibly correct	TRUE	Spectrum14979 scans:16967,	IQTVVVVTPNR	R	K	0.997	59.5	25	58.3	5.8	2			613.366	1224.72	1225.73	2	-0.002302	-1.878	483135	1421	1431	TRUE
WT	WT1	File Name: VL_20120123_OLI_04.raw (F034674)	hypothetical protein [Leishmania major strain Friedlin]	gi|157875315,gi|68129127	Leishmania_major.fasta	185810	0.998	2	2	4	0.000156	0.00685	possibly correct	TRUE	Spectrum14983 scans:16972,	IQTVVVVTPNR	R	K	0.997	57	25	55.7	5.42	2			613.366	1224.72	1225.73	2	-0.001202	-0.9806	521521	1421	1431	TRUE
WT	WT1	File Name: VL_20120123_OLI_04.raw (F034674)	hypothetical protein [Leishmania major strain Friedlin]	gi|157875315,gi|68129127	Leishmania_major.fasta	185810	0.998	2	2	4	0.000156	0.00685	possibly correct	TRUE	Spectrum13757 scans:15597,	IQTVVVVTPNRK	R	T	0.997	23.6	25	23.6	1.1	2			451.945	1352.81	1353.82	3	-0.001618	-1.195	708935	1421	1432	TRUE
WT	WT1	File Name: VL_20120123_OLI_04.raw (F034674)	GMP synthase; glutamine amidotransferase [Leishmania major strain Friedlin]	gi|157869227,gi|68224049	Leishmania_major.fasta	71235.2	0.998	2	3	7	0.000273	0.032	possibly correct	TRUE	Spectrum18187 scans:20569,	QPFPGPGLAIR	R	T	0.997	34.6	25	25.9	3.77	2			576.829	1151.64	1152.65	2	-0.002082	-1.806	1237950	419	429	TRUE
WT	WT1	File Name: VL_20120123_OLI_04.raw (F034674)	GMP synthase; glutamine amidotransferase [Leishmania major strain Friedlin]	gi|157869227,gi|68224049	Leishmania_major.fasta	71235.2	0.998	2	3	7	0.000273	0.032	possibly correct	TRUE	Spectrum18222 scans:20608,	QPFPGPGLAIR	R	T	0.997	47.8	25	39.9	2.57	2			576.829	1151.64	1152.65	2	-0.0009819	-0.8519	1377320	419	429	TRUE
WT	WT1	File Name: VL_20120123_OLI_04.raw (F034674)	GMP synthase; glutamine amidotransferase [Leishmania major strain Friedlin]	gi|157869227,gi|68224049	Leishmania_major.fasta	71235.2	0.998	2	3	7	0.000273	0.032	possibly correct	TRUE	Spectrum5441 scans:6258,	THHNDTAVVR	K	L	0.997	35.7	25	22	0	2			383.863	1148.57	1149.58	3	-0.0003879	-0.3375	210275	373	382	TRUE
WT	WT1	File Name: VL_20120123_OLI_04.raw (F034674)	GMP synthase; glutamine amidotransferase [Leishmania major strain Friedlin]	gi|157869227,gi|68224049	Leishmania_major.fasta	71235.2	0.998	2	3	7	0.000273	0.032	possibly correct	TRUE	Spectrum5439 scans:6255,	THHNDTAVVR	K	L	0.997	41.6	25	22.3	0	2			383.863	1148.57	1149.58	3	-0.001288	-1.12	208476	373	382	TRUE
WT	WT1	File Name: VL_20120123_OLI_04.raw (F034674)	GMP synthase; glutamine amidotransferase [Leishmania major strain Friedlin]	gi|157869227,gi|68224049	Leishmania_major.fasta	71235.2	0.998	2	3	7	0.000273	0.032	possibly correct	TRUE	Spectrum5465 scans:6284,	THHNDTAVVR	K	L	0.997	41.7	25	36.7	3.64	2			575.291	1148.57	1149.58	2	-0.001682	-1.463	87149.5	373	382	TRUE
WT	WT1	File Name: VL_20120123_OLI_04.raw (F034674)	GMP synthase; glutamine amidotransferase [Leishmania major strain Friedlin]	gi|157869227,gi|68224049	Leishmania_major.fasta	71235.2	0.998	2	3	7	0.000273	0.032	possibly correct	TRUE	Spectrum5481 scans:6302,	THHNDTAVVR	K	L	0.997	37.4	25	35.6	4.37	2			575.291	1148.57	1149.58	2	-0.001442	-1.254	72684.7	373	382	TRUE
WT	WT1	File Name: VL_20120123_OLI_04.raw (F034674)	GMP synthase; glutamine amidotransferase [Leishmania major strain Friedlin]	gi|157869227,gi|68224049	Leishmania_major.fasta	71235.2	0.998	2	3	7	0.000273	0.032	possibly correct	TRUE	Spectrum5450 scans:6268,	THHNDTAVVR	K	L	0.997	44.2	25	25.9	1.7	2			383.863	1148.57	1149.58	3	-0.0009279	-0.8072	217275	373	382	TRUE
WT	WT1	File Name: VL_20120123_OLI_04.raw (F034674)	kinesin [Leishmania major strain Friedlin]	gi|157865698,gi|68124853	Leishmania_major.fasta	148179	1	3	4	8	0.000312	0.0346	possibly correct	TRUE	Spectrum10598 scans:12050,	FVAATGANAQSSR	R	S	0.997	62.8	25	56.8	7.39	2			640.322	1278.63	1279.64	2	-0.001222	-0.9549	432320	210	222	TRUE
WT	WT1	File Name: VL_20120123_OLI_04.raw (F034674)	kinesin [Leishmania major strain Friedlin]	gi|157865698,gi|68124853	Leishmania_major.fasta	148179	1	3	4	8	0.000312	0.0346	possibly correct	TRUE	Spectrum25751 scans:29071,	SLLALGAVVQSLVQQK	R	V	0.997	74.3	25	74.3	4.48	2			552.001	1652.98	1653.99	3	-0.0001179	-0.07131	77659.9	317	332	TRUE
WT	WT1	File Name: VL_20120123_OLI_04.raw (F034674)	kinesin [Leishmania major strain Friedlin]	gi|157865698,gi|68124853	Leishmania_major.fasta	148179	1	3	4	8	0.000312	0.0346	possibly correct	TRUE	Spectrum25743 scans:29062,	SLLALGAVVQSLVQQK	R	V	0.997	81.2	25	81.2	7.15	2			552.001	1652.98	1653.99	3	-0.0002979	-0.1801	60934	317	332	TRUE
WT	WT1	File Name: VL_20120123_OLI_04.raw (F034674)	kinesin [Leishmania major strain Friedlin]	gi|157865698,gi|68124853	Leishmania_major.fasta	148179	1	3	4	8	0.000312	0.0346	possibly correct	TRUE	Spectrum25735 scans:29053,	SLLALGAVVQSLVQQK	R	V	0.997	84.2	25	84.2	6.85	2			552.001	1652.98	1653.99	3	-0.0008379	-0.5066	45785.7	317	332	TRUE
WT	WT1	File Name: VL_20120123_OLI_04.raw (F034674)	kinesin [Leishmania major strain Friedlin]	gi|157865698,gi|68124853	Leishmania_major.fasta	148179	1	3	4	8	0.000312	0.0346	possibly correct	TRUE	Spectrum25810 scans:29137,	SLLALGAVVQSLVQQK	R	V	0.997	105	25	105	7.92	2			827.499	1652.98	1653.99	2	0.0004581	0.2769	23996.3	317	332	TRUE
WT	WT1	File Name: VL_20120123_OLI_04.raw (F034674)	kinesin [Leishmania major strain Friedlin]	gi|157865698,gi|68124853	Leishmania_major.fasta	148179	1	3	4	8	0.000312	0.0346	possibly correct	TRUE	Spectrum22509 scans:25425,	TARPSVFSETTPLFSELEAK	R	L	0.997	41.5	25	41.1	3.16	2			737.383	2209.13	2210.13	3	0.0007621	0.3448	409181	577	596	TRUE
WT	WT1	File Name: VL_20120123_OLI_04.raw (F034674)	kinesin [Leishmania major strain Friedlin]	gi|157865698,gi|68124853	Leishmania_major.fasta	148179	1	3	4	8	0.000312	0.0346	possibly correct	TRUE	Spectrum22502 scans:25417,	TARPSVFSETTPLFSELEAK	R	L	0.997	43.6	25	41.6	5.21	2			737.383	2209.13	2210.13	3	0.001482	0.6706	439592	577	596	TRUE
WT	WT1	File Name: VL_20120123_OLI_04.raw (F034674)	kinesin [Leishmania major strain Friedlin]	gi|157865698,gi|68124853	Leishmania_major.fasta	148179	1	3	4	8	0.000312	0.0346	possibly correct	TRUE	Spectrum22517 scans:25434,	TARPSVFSETTPLFSELEAK	R	L	0.997	41.8	25	36.5	4.08	2			737.383	2209.13	2210.13	3	-0.0008879	-0.4018	503116	577	596	TRUE
WT	WT1	File Name: VL_20120123_OLI_04.raw (F034674)	isoleucyl-tRNA synthetase [Leishmania major strain Friedlin]	gi|157877688,gi|68130224	Leishmania_major.fasta	125759	1	15	17	37	0.00144	0.173	possibly correct	TRUE	Spectrum19167 scans:21670,	ASIVHSYPFcWR	K	S	0.997	26.9	25	17	3.89	2		c10: Carbamidomethyl (+57.02)	761.866	1521.72	1522.73	2	-0.001507	-0.9898	617093	429	440	TRUE
WT	WT1	File Name: VL_20120123_OLI_04.raw (F034674)	isoleucyl-tRNA synthetase [Leishmania major strain Friedlin]	gi|157877688,gi|68130224	Leishmania_major.fasta	125759	1	15	17	37	0.00144	0.173	possibly correct	TRUE	Spectrum19115 scans:21612,	ASIVHSYPFcWR	K	S	0.997	28.8	25	27.1	1.77	2		c10: Carbamidomethyl (+57.02)	508.246	1521.72	1522.73	3	-0.002193	-1.44	1167240	429	440	TRUE
WT	WT1	File Name: VL_20120123_OLI_04.raw (F034674)	isoleucyl-tRNA synthetase [Leishmania major strain Friedlin]	gi|157877688,gi|68130224	Leishmania_major.fasta	125759	1	15	17	37	0.00144	0.173	possibly correct	TRUE	Spectrum19107 scans:21603,	ASIVHSYPFcWR	K	S	0.997	35.7	25	34.3	3.15	2		c10: Carbamidomethyl (+57.02)	508.246	1521.72	1522.73	3	-0.003453	-2.268	992732	429	440	TRUE
WT	WT1	File Name: VL_20120123_OLI_04.raw (F034674)	isoleucyl-tRNA synthetase [Leishmania major strain Friedlin]	gi|157877688,gi|68130224	Leishmania_major.fasta	125759	1	15	17	37	0.00144	0.173	possibly correct	TRUE	Spectrum19103 scans:21598,	ASIVHSYPFcWR	K	S	0.997	32.9	25	31.9	2.36	2		c10: Carbamidomethyl (+57.02)	508.246	1521.72	1522.73	3	-0.001083	-0.7114	1083020	429	440	TRUE
WT	WT1	File Name: VL_20120123_OLI_04.raw (F034674)	isoleucyl-tRNA synthetase [Leishmania major strain Friedlin]	gi|157877688,gi|68130224	Leishmania_major.fasta	125759	1	15	17	37	0.00144	0.173	possibly correct	TRUE	Spectrum21767 scans:24591,	AVESWFVNVEAFRDR	K	L	0.997	24.8	25	24.8	1.7	2			608.972	1823.89	1824.9	3	-0.002338	-1.281	340955	449	463	TRUE
WT	WT1	File Name: VL_20120123_OLI_04.raw (F034674)	isoleucyl-tRNA synthetase [Leishmania major strain Friedlin]	gi|157877688,gi|68130224	Leishmania_major.fasta	125759	1	15	17	37	0.00144	0.173	possibly correct	TRUE	Spectrum15032 scans:17027,	DGDNAAEAGAAPYTVVEK	K	V	0.997	22.3	25.1	21	4.09	2			889.415	1776.82	1777.82	2	-0.001122	-0.6311	767947	299	316	TRUE
WT	WT1	File Name: VL_20120123_OLI_04.raw (F034674)	isoleucyl-tRNA synthetase [Leishmania major strain Friedlin]	gi|157877688,gi|68130224	Leishmania_major.fasta	125759	1	15	17	37	0.00144	0.173	possibly correct	TRUE	Spectrum15017 scans:17010,	DGDNAAEAGAAPYTVVEK	K	V	0.997	27.5	25	27.4	3.37	2			889.414	1776.81	1777.82	2	-0.002962	-1.666	582754	299	316	TRUE
WT	WT1	File Name: VL_20120123_OLI_04.raw (F034674)	isoleucyl-tRNA synthetase [Leishmania major strain Friedlin]	gi|157877688,gi|68130224	Leishmania_major.fasta	125759	1	15	17	37	0.00144	0.173	possibly correct	TRUE	Spectrum23641 scans:26697,	DILLPLFNAAK	K	F	0.991	45	25	25.9	0	2			607.861	1213.71	1214.71	2	9.806e-05	0.08073	90483.6	691	701	TRUE
WT	WT1	File Name: VL_20120123_OLI_04.raw (F034674)	isoleucyl-tRNA synthetase [Leishmania major strain Friedlin]	gi|157877688,gi|68130224	Leishmania_major.fasta	125759	1	15	17	37	0.00144	0.173	possibly correct	TRUE	Spectrum23655 scans:26713,	DILLPLFNAAK	K	F	0.992	45.6	25	20.4	0	2			607.861	1213.71	1214.71	2	9.806e-05	0.08073	109103	691	701	TRUE
WT	WT1	File Name: VL_20120123_OLI_04.raw (F034674)	isoleucyl-tRNA synthetase [Leishmania major strain Friedlin]	gi|157877688,gi|68130224	Leishmania_major.fasta	125759	1	15	17	37	0.00144	0.173	possibly correct	TRUE	Spectrum15405 scans:17446,	ELTIEDVK	K	V	0.984	43.2	25	31.4	0	2			473.758	945.501	946.509	2	-0.0009419	-0.9952	1297850	968	975	TRUE
WT	WT1	File Name: VL_20120123_OLI_04.raw (F034674)	isoleucyl-tRNA synthetase [Leishmania major strain Friedlin]	gi|157877688,gi|68130224	Leishmania_major.fasta	125759	1	15	17	37	0.00144	0.173	possibly correct	TRUE	Spectrum20282 scans:22923,	FGWDcHGLPVEYEIDK	R	M	0.997	22.6	25.3	18.4	4.11	2		c5: Carbamidomethyl (+57.02)	655.632	1963.87	1964.89	3	-0.003683	-1.875	723802	102	117	TRUE
WT	WT1	File Name: VL_20120123_OLI_04.raw (F034674)	isoleucyl-tRNA synthetase [Leishmania major strain Friedlin]	gi|157877688,gi|68130224	Leishmania_major.fasta	125759	1	15	17	37	0.00144	0.173	possibly correct	TRUE	Spectrum18276 scans:20669,	FSNWLAEAR	R	D	0.997	45.6	25	45.6	2.54	2			547.275	1092.54	1093.54	2	-0.0001619	-0.1481	1285960	483	491	TRUE
WT	WT1	File Name: VL_20120123_OLI_04.raw (F034674)	isoleucyl-tRNA synthetase [Leishmania major strain Friedlin]	gi|157877688,gi|68130224	Leishmania_major.fasta	125759	1	15	17	37	0.00144	0.173	possibly correct	TRUE	Spectrum18282 scans:20676,	FSNWLAEAR	R	D	0.997	52.3	25	46.5	2.92	2			547.274	1092.53	1093.54	2	-0.002002	-1.831	1265240	483	491	TRUE
WT	WT1	File Name: VL_20120123_OLI_04.raw (F034674)	isoleucyl-tRNA synthetase [Leishmania major strain Friedlin]	gi|157877688,gi|68130224	Leishmania_major.fasta	125759	1	15	17	37	0.00144	0.173	possibly correct	TRUE	Spectrum18290 scans:20685,	FSNWLAEAR	R	D	0.997	53.2	25	47.8	4.41	2			547.274	1092.53	1093.54	2	-0.001502	-1.373	1243580	483	491	TRUE
WT	WT1	File Name: VL_20120123_OLI_04.raw (F034674)	isoleucyl-tRNA synthetase [Leishmania major strain Friedlin]	gi|157877688,gi|68130224	Leishmania_major.fasta	125759	1	15	17	37	0.00144	0.173	possibly correct	TRUE	Spectrum14645 scans:16592,	HYWLAEAR	R	L	0.997	45.4	25	35.1	2.3	2			523.264	1044.51	1045.52	2	-0.0006619	-0.6331	1549380	274	281	TRUE
WT	WT1	File Name: VL_20120123_OLI_04.raw (F034674)	isoleucyl-tRNA synthetase [Leishmania major strain Friedlin]	gi|157877688,gi|68130224	Leishmania_major.fasta	125759	1	15	17	37	0.00144	0.173	possibly correct	TRUE	Spectrum21289 scans:24054,	LYHLYNVVPGILR	R	F	0.989	19.7	25	18.5	1.11	2			519.636	1555.89	1556.89	3	-0.001428	-0.9172	681221	748	760	TRUE
WT	WT1	File Name: VL_20120123_OLI_04.raw (F034674)	isoleucyl-tRNA synthetase [Leishmania major strain Friedlin]	gi|157877688,gi|68130224	Leishmania_major.fasta	125759	1	15	17	37	0.00144	0.173	possibly correct	TRUE	Spectrum21295 scans:24061,	LYHLYNVVPGILR	R	F	0.99	19.5	25	19.5	1.15	2			519.636	1555.89	1556.89	3	-0.001818	-1.168	907662	748	760	TRUE
WT	WT1	File Name: VL_20120123_OLI_04.raw (F034674)	isoleucyl-tRNA synthetase [Leishmania major strain Friedlin]	gi|157877688,gi|68130224	Leishmania_major.fasta	125759	1	15	17	37	0.00144	0.173	possibly correct	TRUE	Spectrum21488 scans:24278,	MMNIVDLVR	R	V	0.997	59.5	25	37.7	4.24	2			545.792	1089.57	1090.57	2	0.001258	1.154	1327680	856	864	TRUE
WT	WT1	File Name: VL_20120123_OLI_04.raw (F034674)	isoleucyl-tRNA synthetase [Leishmania major strain Friedlin]	gi|157877688,gi|68130224	Leishmania_major.fasta	125759	1	15	17	37	0.00144	0.173	possibly correct	TRUE	Spectrum21474 scans:24262,	MMNIVDLVR	R	V	0.997	59.5	25	41.1	3.72	2			545.791	1089.57	1090.57	2	-0.0003419	-0.3135	1005660	856	864	TRUE
WT	WT1	File Name: VL_20120123_OLI_04.raw (F034674)	isoleucyl-tRNA synthetase [Leishmania major strain Friedlin]	gi|157877688,gi|68130224	Leishmania_major.fasta	125759	1	15	17	37	0.00144	0.173	possibly correct	TRUE	Spectrum21480 scans:24269,	MMNIVDLVR	R	V	0.997	59.6	25	40.1	4.27	2			545.791	1089.57	1090.57	2	-0.0004619	-0.4236	1111590	856	864	TRUE
WT	WT1	File Name: VL_20120123_OLI_04.raw (F034674)	isoleucyl-tRNA synthetase [Leishmania major strain Friedlin]	gi|157877688,gi|68130224	Leishmania_major.fasta	125759	1	15	17	37	0.00144	0.173	possibly correct	TRUE	Spectrum17644 scans:19959,	MYMISSPVVR	R	A	0.997	32.7	25	26.8	2.48	2			591.803	1181.59	1182.6	2	-0.002142	-1.811	1226890	665	674	TRUE
WT	WT1	File Name: VL_20120123_OLI_04.raw (F034674)	isoleucyl-tRNA synthetase [Leishmania major strain Friedlin]	gi|157877688,gi|68130224	Leishmania_major.fasta	125759	1	15	17	37	0.00144	0.173	possibly correct	TRUE	Spectrum17635 scans:19949,	MYMISSPVVR	R	A	0.997	34	25	30.1	2.38	2			591.803	1181.59	1182.6	2	-0.001282	-1.084	1288460	665	674	TRUE
WT	WT1	File Name: VL_20120123_OLI_04.raw (F034674)	isoleucyl-tRNA synthetase [Leishmania major strain Friedlin]	gi|157877688,gi|68130224	Leishmania_major.fasta	125759	1	15	17	37	0.00144	0.173	possibly correct	TRUE	Spectrum17648 scans:19964,	MYMISSPVVR	R	A	0.997	36.7	25	23.2	2.46	2			591.803	1181.59	1182.6	2	-0.002022	-1.71	1153520	665	674	TRUE
WT	WT1	File Name: VL_20120123_OLI_04.raw (F034674)	isoleucyl-tRNA synthetase [Leishmania major strain Friedlin]	gi|157877688,gi|68130224	Leishmania_major.fasta	125759	1	15	17	37	0.00144	0.173	possibly correct	TRUE	Spectrum16657 scans:18850,	NVAVSGLVLAEDGKK	R	M	0.997	94.8	25	94.8	7.41	2			750.425	1498.83	1499.84	2	-0.0008619	-0.5747	943362	626	640	TRUE
WT	WT1	File Name: VL_20120123_OLI_04.raw (F034674)	isoleucyl-tRNA synthetase [Leishmania major strain Friedlin]	gi|157877688,gi|68130224	Leishmania_major.fasta	125759	1	15	17	37	0.00144	0.173	possibly correct	TRUE	Spectrum16640 scans:18831,	NVAVSGLVLAEDGKK	R	M	0.997	94.8	25	94.5	8.36	2			750.424	1498.83	1499.84	2	-0.002322	-1.548	1119320	626	640	TRUE
WT	WT1	File Name: VL_20120123_OLI_04.raw (F034674)	isoleucyl-tRNA synthetase [Leishmania major strain Friedlin]	gi|157877688,gi|68130224	Leishmania_major.fasta	125759	1	15	17	37	0.00144	0.173	possibly correct	TRUE	Spectrum16649 scans:18841,	NVAVSGLVLAEDGKK	R	M	0.997	101	25	94.7	13.2	2			750.424	1498.83	1499.84	2	-0.002202	-1.468	967161	626	640	TRUE
WT	WT1	File Name: VL_20120123_OLI_04.raw (F034674)	isoleucyl-tRNA synthetase [Leishmania major strain Friedlin]	gi|157877688,gi|68130224	Leishmania_major.fasta	125759	1	15	17	37	0.00144	0.173	possibly correct	TRUE	Spectrum18584 scans:21015,	QLEELSGVTGITDIHR	K	Q	0.997	72.8	25	72.7	9.52	2			884.465	1766.91	1767.92	2	-0.001922	-1.087	808629	524	539	TRUE
WT	WT1	File Name: VL_20120123_OLI_04.raw (F034674)	isoleucyl-tRNA synthetase [Leishmania major strain Friedlin]	gi|157877688,gi|68130224	Leishmania_major.fasta	125759	1	15	17	37	0.00144	0.173	possibly correct	TRUE	Spectrum18608 scans:21042,	QLEELSGVTGITDIHR	K	Q	0.997	59.8	25	59.8	2.85	2			589.979	1766.92	1767.92	3	-0.0008279	-0.4683	1297240	524	539	TRUE
WT	WT1	File Name: VL_20120123_OLI_04.raw (F034674)	isoleucyl-tRNA synthetase [Leishmania major strain Friedlin]	gi|157877688,gi|68130224	Leishmania_major.fasta	125759	1	15	17	37	0.00144	0.173	possibly correct	TRUE	Spectrum18600 scans:21033,	QLEELSGVTGITDIHR	K	Q	0.997	62.4	25	62.4	3.57	2			589.979	1766.91	1767.92	3	-0.002298	-1.3	1488140	524	539	TRUE
WT	WT1	File Name: VL_20120123_OLI_04.raw (F034674)	isoleucyl-tRNA synthetase [Leishmania major strain Friedlin]	gi|157877688,gi|68130224	Leishmania_major.fasta	125759	1	15	17	37	0.00144	0.173	possibly correct	TRUE	Spectrum18589 scans:21021,	QLEELSGVTGITDIHR	K	Q	0.997	69.1	25	66.4	3.82	2			589.978	1766.91	1767.92	3	-0.003768	-2.131	2556520	524	539	TRUE
WT	WT1	File Name: VL_20120123_OLI_04.raw (F034674)	isoleucyl-tRNA synthetase [Leishmania major strain Friedlin]	gi|157877688,gi|68130224	Leishmania_major.fasta	125759	1	15	17	37	0.00144	0.173	possibly correct	TRUE	Spectrum18571 scans:21000,	QLEELSGVTGITDIHR	K	Q	0.997	97.8	25	90.8	9.39	2			884.466	1766.92	1767.92	2	0.0001581	0.0894	695636	524	539	TRUE
WT	WT1	File Name: VL_20120123_OLI_04.raw (F034674)	isoleucyl-tRNA synthetase [Leishmania major strain Friedlin]	gi|157877688,gi|68130224	Leishmania_major.fasta	125759	1	15	17	37	0.00144	0.173	possibly correct	TRUE	Spectrum22798 scans:25750,	STNEMDRWILAScQSLLR	R	Y	0.997	35.3	25	29.3	4.12	2		c13: Carbamidomethyl (+57.02)	727.358	2179.05	2180.06	3	0.001477	0.6774	651785	723	740	TRUE
WT	WT1	File Name: VL_20120123_OLI_04.raw (F034674)	isoleucyl-tRNA synthetase [Leishmania major strain Friedlin]	gi|157877688,gi|68130224	Leishmania_major.fasta	125759	1	15	17	37	0.00144	0.173	possibly correct	TRUE	Spectrum22783 scans:25733,	STNEMDRWILAScQSLLR	R	Y	0.997	36.1	25	34.5	3.89	2		c13: Carbamidomethyl (+57.02)	727.358	2179.05	2180.06	3	0.001477	0.6774	469494	723	740	TRUE
WT	WT1	File Name: VL_20120123_OLI_04.raw (F034674)	isoleucyl-tRNA synthetase [Leishmania major strain Friedlin]	gi|157877688,gi|68130224	Leishmania_major.fasta	125759	1	15	17	37	0.00144	0.173	possibly correct	TRUE	Spectrum22792 scans:25743,	STNEMDRWILAScQSLLR	R	Y	0.997	38.3	25	37.3	6.34	2		c13: Carbamidomethyl (+57.02)	727.359	2179.05	2180.06	3	0.002197	1.008	540212	723	740	TRUE
WT	WT1	File Name: VL_20120123_OLI_04.raw (F034674)	isoleucyl-tRNA synthetase [Leishmania major strain Friedlin]	gi|157877688,gi|68130224	Leishmania_major.fasta	125759	1	15	17	37	0.00144	0.173	possibly correct	TRUE	Spectrum16812 scans:19024,	VVIDTYGADALR	K	M	0.997	51.7	25	49.2	0	2			646.845	1291.68	1292.68	2	-0.001122	-0.8679	971516	653	664	TRUE
WT	WT1	File Name: VL_20120123_OLI_04.raw (F034674)	isoleucyl-tRNA synthetase [Leishmania major strain Friedlin]	gi|157877688,gi|68130224	Leishmania_major.fasta	125759	1	15	17	37	0.00144	0.173	possibly correct	TRUE	Spectrum16818 scans:19031,	VVIDTYGADALR	K	M	0.997	56.7	25	54.7	3.92	2			646.846	1291.68	1292.68	2	-2.194e-05	-0.01697	1205410	653	664	TRUE
WT	WT1	File Name: VL_20120123_OLI_04.raw (F034674)	isoleucyl-tRNA synthetase [Leishmania major strain Friedlin]	gi|157877688,gi|68130224	Leishmania_major.fasta	125759	1	15	17	37	0.00144	0.173	possibly correct	TRUE	Spectrum16823 scans:19037,	VVIDTYGADALR	K	M	0.997	64.2	25	59.3	5.4	2			646.846	1291.68	1292.68	2	0.0009581	0.7411	1553380	653	664	TRUE
WT	WT1	File Name: VL_20120123_OLI_04.raw (F034674)	receptor-type adenylate cyclase b [Leishmania major]	gi|157867428,gi|157867430,gi|68125721,gi|68125722	Leishmania_major.fasta	143851	0.617	1	1	2	7.8e-05	0.058	possibly correct	FALSE	Spectrum23974 scans:27072,	GVPFAVEMFQLNAVPGR	R	R	0.997	58.1	25	58.1	8.06	2			916.48	1830.95	1831.95	2	0.0007181	0.392	67233.2	1129	1145	FALSE	gi|68125718,gi|157867422
WT	WT1	File Name: VL_20120123_OLI_04.raw (F034674)	receptor-type adenylate cyclase b [Leishmania major]	gi|157867428,gi|157867430,gi|68125721,gi|68125722	Leishmania_major.fasta	143851	0.617	1	1	2	7.8e-05	0.058	possibly correct	FALSE	Spectrum23965 scans:27062,	GVPFAVEMFQLNAVPGR	R	R	0.997	68.2	25	68.2	8.47	2			916.481	1830.95	1831.95	2	0.001698	0.9269	72251.8	1129	1145	FALSE	gi|68125718,gi|157867422
WT	WT1	File Name: VL_20120123_OLI_04.raw (F034674)	receptor-type adenylate cyclase b [Leishmania major]	gi|157867428,gi|157867430,gi|68125721,gi|68125722	Leishmania_major.fasta	143851	0.617	1	1	2	7.8e-05	0.058	possibly correct	FALSE	Spectrum23955 scans:27051,	GVPFAVEMFQLNAVPGR	R	R	0.997	66.5	25	66.5	7.22	2			916.48	1830.94	1831.95	2	-0.0003819	-0.2085	100855	1129	1145	FALSE	gi|68125718,gi|157867422
WT	WT1	File Name: VL_20120123_OLI_04.raw (F034674)	receptor-type adenylate cyclase b [Leishmania major]	gi|157867428,gi|157867430,gi|68125721,gi|68125722	Leishmania_major.fasta	143851	0.617	1	1	2	7.8e-05	0.058	possibly correct	FALSE	Spectrum22891 scans:25854,	GVPFAVEMFQLNAVPGRR	R	H	0.997	23.8	25	20.2	1.44	2			663.356	1987.05	1988.05	3	0.0005021	0.2525	393088	1129	1146	FALSE	gi|68125718,gi|157867422
WT	WT1	File Name: VL_20120123_OLI_04.raw (F034674)	receptor-type adenylate cyclase b [Leishmania major]	gi|157867428,gi|157867430,gi|68125721,gi|68125722	Leishmania_major.fasta	143851	0.617	1	1	2	7.8e-05	0.058	possibly correct	FALSE	Spectrum22900 scans:25865,	GVPFAVEMFQLNAVPGRR	R	H	0.997	25.4	25	25.4	1.6	2			663.356	1987.05	1988.05	3	0.0001421	0.07146	844839	1129	1146	FALSE	gi|68125718,gi|157867422
WT	WT1	File Name: VL_20120123_OLI_04.raw (F034674)	receptor-type adenylate cyclase b [Leishmania major]	gi|157867428,gi|157867430,gi|68125721,gi|68125722	Leishmania_major.fasta	143851	0.617	1	1	2	7.8e-05	0.058	possibly correct	FALSE	Spectrum22896 scans:25860,	GVPFAVEMFQLNAVPGRR	R	H	0.997	31.7	25	31.7	1.52	2			663.357	1987.05	1988.05	3	0.001612	0.8109	434245	1129	1146	FALSE	gi|68125718,gi|157867422
WT	WT1	File Name: VL_20120123_OLI_04.raw (F034674)	receptor-type adenylate cyclase b [Leishmania major]	gi|157867428,gi|157867430,gi|68125721,gi|68125722	Leishmania_major.fasta	143851	0.617	1	1	2	7.8e-05	0.058	possibly correct	FALSE	Spectrum22945 scans:25915,	GVPFAVEMFQLNAVPGRR	R	H	0.997	45.1	25	45.1	3.92	2			994.531	1987.05	1988.05	2	0.0004581	0.2304	342331	1129	1146	FALSE	gi|68125718,gi|157867422
WT	WT1	File Name: VL_20120123_OLI_04.raw (F034674)	receptor-type adenylate cyclase b [Leishmania major]	gi|157867428,gi|157867430,gi|68125721,gi|68125722	Leishmania_major.fasta	143851	0.617	1	1	2	7.8e-05	0.058	possibly correct	FALSE	Spectrum22938 scans:25907,	GVPFAVEMFQLNAVPGRR	R	H	0.997	48.5	25	48.5	5.6	2			994.531	1987.05	1988.05	2	0.0009381	0.4718	351866	1129	1146	FALSE	gi|68125718,gi|157867422
WT	WT1	File Name: VL_20120123_OLI_04.raw (F034674)	receptor-type adenylate cyclase b [Leishmania major]	gi|157867428,gi|157867430,gi|68125721,gi|68125722	Leishmania_major.fasta	143851	0.617	1	1	2	7.8e-05	0.058	possibly correct	FALSE	Spectrum15251 scans:17273,	GYDYYGDTPNMAAR	K	T	0.997	56.8	25	54.9	12.1	2			797.335	1592.66	1593.66	2	-0.0003219	-0.202	861044	1076	1089	FALSE	gi|68125718,gi|157867422
WT	WT1	File Name: VL_20120123_OLI_04.raw (F034674)	receptor-type adenylate cyclase b [Leishmania major]	gi|157867428,gi|157867430,gi|68125721,gi|68125722	Leishmania_major.fasta	143851	0.617	1	1	2	7.8e-05	0.058	possibly correct	FALSE	Spectrum15260 scans:17283,	GYDYYGDTPNMAAR	K	T	0.997	64.4	25	59.4	11.3	2			797.335	1592.66	1593.66	2	-0.001062	-0.6664	783138	1076	1089	FALSE	gi|68125718,gi|157867422
WT	WT1	File Name: VL_20120123_OLI_04.raw (F034674)	receptor-type adenylate cyclase b [Leishmania major]	gi|157867428,gi|157867430,gi|68125721,gi|68125722	Leishmania_major.fasta	143851	0.617	1	1	2	7.8e-05	0.058	possibly correct	FALSE	Spectrum15236 scans:17256,	GYDYYGDTPNMAAR	K	T	0.997	65	25	59.9	12.5	2			797.335	1592.66	1593.66	2	-0.001302	-0.8169	974985	1076	1089	FALSE	gi|68125718,gi|157867422
WT	WT1	File Name: VL_20120123_OLI_04.raw (F034674)	receptor-type adenylate cyclase b [Leishmania major]	gi|157867428,gi|157867430,gi|68125721,gi|68125722	Leishmania_major.fasta	143851	0.617	1	1	2	7.8e-05	0.058	possibly correct	TRUE	Spectrum10041 scans:11425,	HIANTFR	K	A	0.997	27	25	23.4	2.85	2			429.732	857.45	858.458	2	-0.0009619	-1.121	522464	199	205	TRUE
WT	WT1	File Name: VL_20120123_OLI_04.raw (F034674)	receptor-type adenylate cyclase b [Leishmania major]	gi|157867428,gi|157867430,gi|68125721,gi|68125722	Leishmania_major.fasta	143851	0.617	1	1	2	7.8e-05	0.058	possibly correct	TRUE	Spectrum10033 scans:11416,	HIANTFR	K	A	0.997	26.9	25	19.4	3.28	2			429.732	857.45	858.458	2	-0.0008419	-0.9808	540488	199	205	TRUE
WT	WT1	File Name: VL_20120123_OLI_04.raw (F034674)	receptor-type adenylate cyclase b [Leishmania major]	gi|157867428,gi|157867430,gi|68125721,gi|68125722	Leishmania_major.fasta	143851	0.617	1	1	2	7.8e-05	0.058	possibly correct	FALSE	Spectrum15287 scans:17314,	SAHSAVSLAcEIQTK	R	L	0.997	27.5	25	22.6	3.29	2		c10: Carbamidomethyl (+57.02)	534.603	1600.79	1601.8	3	-0.001063	-0.6638	2035080	993	1007	FALSE	gi|68125718,gi|157867422
WT	WT1	File Name: VL_20120123_OLI_04.raw (F034674)	receptor-type adenylate cyclase b [Leishmania major]	gi|157867428,gi|157867430,gi|68125721,gi|68125722	Leishmania_major.fasta	143851	0.617	1	1	2	7.8e-05	0.058	possibly correct	FALSE	Spectrum15285 scans:17311,	SAHSAVSLAcEIQTK	R	L	0.997	28.6	25	28.5	2.7	2		c10: Carbamidomethyl (+57.02)	534.603	1600.79	1601.8	3	-0.0001332	-0.08318	2058140	993	1007	FALSE	gi|68125718,gi|157867422
WT	WT1	File Name: VL_20120123_OLI_04.raw (F034674)	receptor-type adenylate cyclase b [Leishmania major]	gi|157867428,gi|157867430,gi|68125721,gi|68125722	Leishmania_major.fasta	143851	0.617	1	1	2	7.8e-05	0.058	possibly correct	FALSE	Spectrum15295 scans:17323,	SAHSAVSLAcEIQTK	R	L	0.997	33	25	29.4	2.57	2		c10: Carbamidomethyl (+57.02)	534.603	1600.79	1601.8	3	-0.0004932	-0.3079	2103240	993	1007	FALSE	gi|68125718,gi|157867422
WT	WT1	File Name: VL_20120123_OLI_04.raw (F034674)	receptor-type adenylate cyclase b [Leishmania major]	gi|157867428,gi|157867430,gi|68125721,gi|68125722	Leishmania_major.fasta	143851	0.617	1	1	2	7.8e-05	0.058	possibly correct	FALSE	Spectrum15298 scans:17326,	SAHSAVSLAcEIQTK	R	L	0.997	83.3	25	67.3	10.2	2		c10: Carbamidomethyl (+57.02)	801.401	1600.79	1601.8	2	-0.0001272	-0.07944	1314780	993	1007	FALSE	gi|68125718,gi|157867422
WT	WT1	File Name: VL_20120123_OLI_04.raw (F034674)	receptor-type adenylate cyclase b [Leishmania major]	gi|157867428,gi|157867430,gi|68125721,gi|68125722	Leishmania_major.fasta	143851	0.617	1	1	2	7.8e-05	0.058	possibly correct	FALSE	Spectrum15293 scans:17320,	SAHSAVSLAcEIQTK	R	L	0.997	91.2	25	73.5	14.3	2		c10: Carbamidomethyl (+57.02)	801.401	1600.79	1601.8	2	-0.0003672	-0.2293	1139980	993	1007	FALSE	gi|68125718,gi|157867422
WT	WT1	File Name: VL_20120123_OLI_04.raw (F034674)	receptor-type adenylate cyclase b [Leishmania major]	gi|157867428,gi|157867430,gi|68125721,gi|68125722	Leishmania_major.fasta	143851	0.617	1	1	2	7.8e-05	0.058	possibly correct	FALSE	Spectrum15306 scans:17335,	SAHSAVSLAcEIQTK	R	L	0.997	92.1	25	83	13.1	2		c10: Carbamidomethyl (+57.02)	801.401	1600.79	1601.8	2	-0.0004872	-0.3042	1310650	993	1007	FALSE	gi|68125718,gi|157867422
WT	WT1	File Name: VL_20120123_OLI_04.raw (F034674)	receptor-type adenylate cyclase b [Leishmania major]	gi|157867428,gi|157867430,gi|68125721,gi|68125722	Leishmania_major.fasta	143851	0.617	1	1	2	7.8e-05	0.058	possibly correct	FALSE	Spectrum16411 scans:18574,	VDTLDDYVPPTAR	R	L	0.997	45.1	25	45.1	2.85	2			731.365	1460.72	1461.72	2	0.0002181	0.1492	1403380	1030	1042	FALSE	gi|68125718,gi|157867422
WT	WT1	File Name: VL_20120123_OLI_04.raw (F034674)	receptor-type adenylate cyclase b [Leishmania major]	gi|157867428,gi|157867430,gi|68125721,gi|68125722	Leishmania_major.fasta	143851	0.617	1	1	2	7.8e-05	0.058	possibly correct	FALSE	Spectrum16425 scans:18590,	VDTLDDYVPPTAR	R	L	0.997	60.8	25	59.5	4.3	2			731.364	1460.71	1461.72	2	-0.001122	-0.7675	1869380	1030	1042	FALSE	gi|68125718,gi|157867422
WT	WT1	File Name: VL_20120123_OLI_04.raw (F034674)	receptor-type adenylate cyclase b [Leishmania major]	gi|157867428,gi|157867430,gi|68125721,gi|68125722	Leishmania_major.fasta	143851	0.617	1	1	2	7.8e-05	0.058	possibly correct	FALSE	Spectrum16414 scans:18578,	VDTLDDYVPPTAR	R	L	0.997	61.3	25	61.3	3.92	2			731.365	1460.72	1461.72	2	0.0003381	0.2313	1645280	1030	1042	FALSE	gi|68125718,gi|157867422
WT	WT1	File Name: VL_20120123_OLI_04.raw (F034674)	receptor-type adenylate cyclase b [Leishmania major]	gi|157867428,gi|157867430,gi|68125721,gi|68125722	Leishmania_major.fasta	143851	0.617	1	1	2	7.8e-05	0.058	possibly correct	FALSE	Spectrum15008 scans:17000,	VRELQPLLSK	R	W	0.995	19.8	25	9.08	1.43	2			394.911	1181.71	1182.72	3	-0.001058	-0.8945	1114530	1205	1214	FALSE	gi|68125718,gi|157867422
WT	WT1	File Name: VL_20120123_OLI_04.raw (F034674)	receptor-type adenylate cyclase b [Leishmania major]	gi|157867428,gi|157867430,gi|68125721,gi|68125722	Leishmania_major.fasta	143851	0.617	1	1	2	7.8e-05	0.058	possibly correct	FALSE	Spectrum14999 scans:16990,	VRELQPLLSK	R	W	0.997	26.5	25	18.3	0.921	2			394.911	1181.71	1182.72	3	-0.001628	-1.376	1106610	1205	1214	FALSE	gi|68125718,gi|157867422
WT	WT1	File Name: VL_20120123_OLI_04.raw (F034674)	receptor-type adenylate cyclase a [Leishmania major]	gi|157867422,gi|68125718	Leishmania_major.fasta	151168	1	8	10	25	0.000975	0.0639	possibly correct	TRUE	Spectrum13318 scans:15104,	AGLFNQNR	K	F	0.973	41.6	25	14.8	0	2			460.24	918.466	919.474	2	-0.001322	-1.438	1420150	425	432	TRUE
WT	WT1	File Name: VL_20120123_OLI_04.raw (F034674)	receptor-type adenylate cyclase a [Leishmania major]	gi|157867422,gi|68125718	Leishmania_major.fasta	151168	1	8	10	25	0.000975	0.0639	possibly correct	TRUE	Spectrum23974 scans:27072,	GVPFAVEMFQLNAVPGR	R	R	0.997	58.1	25	58.1	8.06	2			916.48	1830.95	1831.95	2	0.0007181	0.392	67233.2	1122	1138	TRUE
WT	WT1	File Name: VL_20120123_OLI_04.raw (F034674)	receptor-type adenylate cyclase a [Leishmania major]	gi|157867422,gi|68125718	Leishmania_major.fasta	151168	1	8	10	25	0.000975	0.0639	possibly correct	TRUE	Spectrum23965 scans:27062,	GVPFAVEMFQLNAVPGR	R	R	0.997	68.2	25	68.2	8.47	2			916.481	1830.95	1831.95	2	0.001698	0.9269	72251.8	1122	1138	TRUE
WT	WT1	File Name: VL_20120123_OLI_04.raw (F034674)	receptor-type adenylate cyclase a [Leishmania major]	gi|157867422,gi|68125718	Leishmania_major.fasta	151168	1	8	10	25	0.000975	0.0639	possibly correct	TRUE	Spectrum23955 scans:27051,	GVPFAVEMFQLNAVPGR	R	R	0.997	66.5	25	66.5	7.22	2			916.48	1830.94	1831.95	2	-0.0003819	-0.2085	100855	1122	1138	TRUE
WT	WT1	File Name: VL_20120123_OLI_04.raw (F034674)	receptor-type adenylate cyclase a [Leishmania major]	gi|157867422,gi|68125718	Leishmania_major.fasta	151168	1	8	10	25	0.000975	0.0639	possibly correct	TRUE	Spectrum22891 scans:25854,	GVPFAVEMFQLNAVPGRR	R	H	0.997	23.8	25	20.2	1.44	2			663.356	1987.05	1988.05	3	0.0005021	0.2525	393088	1122	1139	TRUE
WT	WT1	File Name: VL_20120123_OLI_04.raw (F034674)	receptor-type adenylate cyclase a [Leishmania major]	gi|157867422,gi|68125718	Leishmania_major.fasta	151168	1	8	10	25	0.000975	0.0639	possibly correct	TRUE	Spectrum22900 scans:25865,	GVPFAVEMFQLNAVPGRR	R	H	0.997	25.4	25	25.4	1.6	2			663.356	1987.05	1988.05	3	0.0001421	0.07146	844839	1122	1139	TRUE
WT	WT1	File Name: VL_20120123_OLI_04.raw (F034674)	receptor-type adenylate cyclase a [Leishmania major]	gi|157867422,gi|68125718	Leishmania_major.fasta	151168	1	8	10	25	0.000975	0.0639	possibly correct	TRUE	Spectrum22896 scans:25860,	GVPFAVEMFQLNAVPGRR	R	H	0.997	31.7	25	31.7	1.52	2			663.357	1987.05	1988.05	3	0.001612	0.8109	434245	1122	1139	TRUE
WT	WT1	File Name: VL_20120123_OLI_04.raw (F034674)	receptor-type adenylate cyclase a [Leishmania major]	gi|157867422,gi|68125718	Leishmania_major.fasta	151168	1	8	10	25	0.000975	0.0639	possibly correct	TRUE	Spectrum22945 scans:25915,	GVPFAVEMFQLNAVPGRR	R	H	0.997	45.1	25	45.1	3.92	2			994.531	1987.05	1988.05	2	0.0004581	0.2304	342331	1122	1139	TRUE
WT	WT1	File Name: VL_20120123_OLI_04.raw (F034674)	receptor-type adenylate cyclase a [Leishmania major]	gi|157867422,gi|68125718	Leishmania_major.fasta	151168	1	8	10	25	0.000975	0.0639	possibly correct	TRUE	Spectrum22938 scans:25907,	GVPFAVEMFQLNAVPGRR	R	H	0.997	48.5	25	48.5	5.6	2			994.531	1987.05	1988.05	2	0.0009381	0.4718	351866	1122	1139	TRUE
WT	WT1	File Name: VL_20120123_OLI_04.raw (F034674)	receptor-type adenylate cyclase a [Leishmania major]	gi|157867422,gi|68125718	Leishmania_major.fasta	151168	1	8	10	25	0.000975	0.0639	possibly correct	TRUE	Spectrum15251 scans:17273,	GYDYYGDTPNMAAR	K	T	0.997	56.8	25	54.9	12.1	2			797.335	1592.66	1593.66	2	-0.0003219	-0.202	861044	1069	1082	TRUE
WT	WT1	File Name: VL_20120123_OLI_04.raw (F034674)	receptor-type adenylate cyclase a [Leishmania major]	gi|157867422,gi|68125718	Leishmania_major.fasta	151168	1	8	10	25	0.000975	0.0639	possibly correct	TRUE	Spectrum15260 scans:17283,	GYDYYGDTPNMAAR	K	T	0.997	64.4	25	59.4	11.3	2			797.335	1592.66	1593.66	2	-0.001062	-0.6664	783138	1069	1082	TRUE
WT	WT1	File Name: VL_20120123_OLI_04.raw (F034674)	receptor-type adenylate cyclase a [Leishmania major]	gi|157867422,gi|68125718	Leishmania_major.fasta	151168	1	8	10	25	0.000975	0.0639	possibly correct	TRUE	Spectrum15236 scans:17256,	GYDYYGDTPNMAAR	K	T	0.997	65	25	59.9	12.5	2			797.335	1592.66	1593.66	2	-0.001302	-0.8169	974985	1069	1082	TRUE
WT	WT1	File Name: VL_20120123_OLI_04.raw (F034674)	receptor-type adenylate cyclase a [Leishmania major]	gi|157867422,gi|68125718	Leishmania_major.fasta	151168	1	8	10	25	0.000975	0.0639	possibly correct	TRUE	Spectrum15287 scans:17314,	SAHSAVSLAcEIQTK	R	L	0.997	27.5	25	22.6	3.29	2		c10: Carbamidomethyl (+57.02)	534.603	1600.79	1601.8	3	-0.001063	-0.6638	2035080	986	1000	TRUE
WT	WT1	File Name: VL_20120123_OLI_04.raw (F034674)	receptor-type adenylate cyclase a [Leishmania major]	gi|157867422,gi|68125718	Leishmania_major.fasta	151168	1	8	10	25	0.000975	0.0639	possibly correct	TRUE	Spectrum15285 scans:17311,	SAHSAVSLAcEIQTK	R	L	0.997	28.6	25	28.5	2.7	2		c10: Carbamidomethyl (+57.02)	534.603	1600.79	1601.8	3	-0.0001332	-0.08318	2058140	986	1000	TRUE
WT	WT1	File Name: VL_20120123_OLI_04.raw (F034674)	receptor-type adenylate cyclase a [Leishmania major]	gi|157867422,gi|68125718	Leishmania_major.fasta	151168	1	8	10	25	0.000975	0.0639	possibly correct	TRUE	Spectrum15295 scans:17323,	SAHSAVSLAcEIQTK	R	L	0.997	33	25	29.4	2.57	2		c10: Carbamidomethyl (+57.02)	534.603	1600.79	1601.8	3	-0.0004932	-0.3079	2103240	986	1000	TRUE
WT	WT1	File Name: VL_20120123_OLI_04.raw (F034674)	receptor-type adenylate cyclase a [Leishmania major]	gi|157867422,gi|68125718	Leishmania_major.fasta	151168	1	8	10	25	0.000975	0.0639	possibly correct	TRUE	Spectrum15298 scans:17326,	SAHSAVSLAcEIQTK	R	L	0.997	83.3	25	67.3	10.2	2		c10: Carbamidomethyl (+57.02)	801.401	1600.79	1601.8	2	-0.0001272	-0.07944	1314780	986	1000	TRUE
WT	WT1	File Name: VL_20120123_OLI_04.raw (F034674)	receptor-type adenylate cyclase a [Leishmania major]	gi|157867422,gi|68125718	Leishmania_major.fasta	151168	1	8	10	25	0.000975	0.0639	possibly correct	TRUE	Spectrum15293 scans:17320,	SAHSAVSLAcEIQTK	R	L	0.997	91.2	25	73.5	14.3	2		c10: Carbamidomethyl (+57.02)	801.401	1600.79	1601.8	2	-0.0003672	-0.2293	1139980	986	1000	TRUE
WT	WT1	File Name: VL_20120123_OLI_04.raw (F034674)	receptor-type adenylate cyclase a [Leishmania major]	gi|157867422,gi|68125718	Leishmania_major.fasta	151168	1	8	10	25	0.000975	0.0639	possibly correct	TRUE	Spectrum15306 scans:17335,	SAHSAVSLAcEIQTK	R	L	0.997	92.1	25	83	13.1	2		c10: Carbamidomethyl (+57.02)	801.401	1600.79	1601.8	2	-0.0004872	-0.3042	1310650	986	1000	TRUE
WT	WT1	File Name: VL_20120123_OLI_04.raw (F034674)	receptor-type adenylate cyclase a [Leishmania major]	gi|157867422,gi|68125718	Leishmania_major.fasta	151168	1	8	10	25	0.000975	0.0639	possibly correct	TRUE	Spectrum17856 scans:20197,	TWSDSVYFTR	R	A	0.997	47.3	25	41.2	5.07	2			631.295	1260.58	1261.58	2	-0.002182	-1.73	996325	172	181	TRUE
WT	WT1	File Name: VL_20120123_OLI_04.raw (F034674)	receptor-type adenylate cyclase a [Leishmania major]	gi|157867422,gi|68125718	Leishmania_major.fasta	151168	1	8	10	25	0.000975	0.0639	possibly correct	TRUE	Spectrum17864 scans:20206,	TWSDSVYFTR	R	A	0.997	56.9	25	39.8	3.17	2			631.295	1260.58	1261.58	2	-0.001822	-1.444	1572770	172	181	TRUE
WT	WT1	File Name: VL_20120123_OLI_04.raw (F034674)	receptor-type adenylate cyclase a [Leishmania major]	gi|157867422,gi|68125718	Leishmania_major.fasta	151168	1	8	10	25	0.000975	0.0639	possibly correct	TRUE	Spectrum16411 scans:18574,	VDTLDDYVPPTAR	R	L	0.997	45.1	25	45.1	2.85	2			731.365	1460.72	1461.72	2	0.0002181	0.1492	1403380	1023	1035	TRUE
WT	WT1	File Name: VL_20120123_OLI_04.raw (F034674)	receptor-type adenylate cyclase a [Leishmania major]	gi|157867422,gi|68125718	Leishmania_major.fasta	151168	1	8	10	25	0.000975	0.0639	possibly correct	TRUE	Spectrum16425 scans:18590,	VDTLDDYVPPTAR	R	L	0.997	60.8	25	59.5	4.3	2			731.364	1460.71	1461.72	2	-0.001122	-0.7675	1869380	1023	1035	TRUE
WT	WT1	File Name: VL_20120123_OLI_04.raw (F034674)	receptor-type adenylate cyclase a [Leishmania major]	gi|157867422,gi|68125718	Leishmania_major.fasta	151168	1	8	10	25	0.000975	0.0639	possibly correct	TRUE	Spectrum16414 scans:18578,	VDTLDDYVPPTAR	R	L	0.997	61.3	25	61.3	3.92	2			731.365	1460.72	1461.72	2	0.0003381	0.2313	1645280	1023	1035	TRUE
WT	WT1	File Name: VL_20120123_OLI_04.raw (F034674)	receptor-type adenylate cyclase a [Leishmania major]	gi|157867422,gi|68125718	Leishmania_major.fasta	151168	1	8	10	25	0.000975	0.0639	possibly correct	TRUE	Spectrum15008 scans:17000,	VRELQPLLSK	R	W	0.995	19.8	25	9.08	1.43	2			394.911	1181.71	1182.72	3	-0.001058	-0.8945	1114530	1198	1207	TRUE
WT	WT1	File Name: VL_20120123_OLI_04.raw (F034674)	receptor-type adenylate cyclase a [Leishmania major]	gi|157867422,gi|68125718	Leishmania_major.fasta	151168	1	8	10	25	0.000975	0.0639	possibly correct	TRUE	Spectrum14999 scans:16990,	VRELQPLLSK	R	W	0.997	26.5	25	18.3	0.921	2			394.911	1181.71	1182.72	3	-0.001628	-1.376	1106610	1198	1207	TRUE
WT	WT1	File Name: VL_20120123_OLI_04.raw (F034674)	elongation factor 1-alpha [Leishmania major]	gi|157867408,gi|157867410,gi|157867414,gi|157867416,gi|157867418,gi|157867420,gi|68125711,gi|68125712,gi|68125714,gi|68125715,gi|68125716,gi|68125717	Leishmania_major.fasta	49117	1	22	32	98	0.00382	0.648	possibly correct	TRUE	Spectrum10962 scans:12458,	AIKSGDAAIVK	K	M	0.992	27.9	25	27.9	1.92	2			536.821	1071.63	1072.64	2	-0.001682	-1.568	487863	381	391	TRUE
WT	WT1	File Name: VL_20120123_OLI_04.raw (F034674)	elongation factor 1-alpha [Leishmania major]	gi|157867408,gi|157867410,gi|157867414,gi|157867416,gi|157867418,gi|157867420,gi|68125711,gi|68125712,gi|68125714,gi|68125715,gi|68125716,gi|68125717	Leishmania_major.fasta	49117	1	22	32	98	0.00382	0.648	possibly correct	TRUE	Spectrum20252 scans:22889,	DGQTREHALLAFTLGVK	K	Q	0.997	22.2	25	22.2	1.66	2			619.338	1854.99	1856	3	-0.003448	-1.858	945438	130	146	TRUE
WT	WT1	File Name: VL_20120123_OLI_04.raw (F034674)	elongation factor 1-alpha [Leishmania major]	gi|157867408,gi|157867410,gi|157867414,gi|157867416,gi|157867418,gi|157867420,gi|68125711,gi|68125712,gi|68125714,gi|68125715,gi|68125716,gi|68125717	Leishmania_major.fasta	49117	1	22	32	98	0.00382	0.648	possibly correct	TRUE	Spectrum20578 scans:23255,	EHALLAFTLGVK	R	Q	0.988	43.3	25	35.2	0	2			649.877	1297.74	1298.75	2	-0.0005819	-0.4481	1574090	135	146	TRUE
WT	WT1	File Name: VL_20120123_OLI_04.raw (F034674)	elongation factor 1-alpha [Leishmania major]	gi|157867408,gi|157867410,gi|157867414,gi|157867416,gi|157867418,gi|157867420,gi|68125711,gi|68125712,gi|68125714,gi|68125715,gi|68125716,gi|68125717	Leishmania_major.fasta	49117	1	22	32	98	0.00382	0.648	possibly correct	TRUE	Spectrum20584 scans:23262,	EHALLAFTLGVK	R	Q	0.997	45.7	25	35.7	5.29	2			649.877	1297.74	1298.75	2	-0.0005819	-0.4481	1721670	135	146	TRUE
WT	WT1	File Name: VL_20120123_OLI_04.raw (F034674)	elongation factor 1-alpha [Leishmania major]	gi|157867408,gi|157867410,gi|157867414,gi|157867416,gi|157867418,gi|157867420,gi|68125711,gi|68125712,gi|68125714,gi|68125715,gi|68125716,gi|68125717	Leishmania_major.fasta	49117	1	22	32	98	0.00382	0.648	possibly correct	TRUE	Spectrum20594 scans:23273,	EHALLAFTLGVK	R	Q	0.997	47.2	25	33.8	2.77	2			649.877	1297.74	1298.75	2	-0.0005819	-0.4481	2353170	135	146	TRUE
WT	WT1	File Name: VL_20120123_OLI_04.raw (F034674)	elongation factor 1-alpha [Leishmania major]	gi|157867408,gi|157867410,gi|157867414,gi|157867416,gi|157867418,gi|157867420,gi|68125711,gi|68125712,gi|68125714,gi|68125715,gi|68125716,gi|68125717	Leishmania_major.fasta	49117	1	22	32	98	0.00382	0.648	possibly correct	TRUE	Spectrum20581 scans:23258,	EHALLAFTLGVK	R	Q	0.997	43.2	25	31.1	4.59	2			433.587	1297.74	1298.75	3	-0.001118	-0.8608	800543	135	146	TRUE
WT	WT1	File Name: VL_20120123_OLI_04.raw (F034674)	elongation factor 1-alpha [Leishmania major]	gi|157867408,gi|157867410,gi|157867414,gi|157867416,gi|157867418,gi|157867420,gi|68125711,gi|68125712,gi|68125714,gi|68125715,gi|68125716,gi|68125717	Leishmania_major.fasta	49117	1	22	32	98	0.00382	0.648	possibly correct	TRUE	Spectrum20587 scans:23265,	EHALLAFTLGVK	R	Q	0.997	42.3	25	39.8	5.6	2			433.587	1297.74	1298.75	3	-0.0007579	-0.5836	1057190	135	146	TRUE
WT	WT1	File Name: VL_20120123_OLI_04.raw (F034674)	elongation factor 1-alpha [Leishmania major]	gi|157867408,gi|157867410,gi|157867414,gi|157867416,gi|157867418,gi|157867420,gi|68125711,gi|68125712,gi|68125714,gi|68125715,gi|68125716,gi|68125717	Leishmania_major.fasta	49117	1	22	32	98	0.00382	0.648	possibly correct	TRUE	Spectrum20596 scans:23275,	EHALLAFTLGVK	R	Q	0.997	44.4	25	36.5	4.89	2			433.587	1297.74	1298.75	3	-0.0005779	-0.445	1322530	135	146	TRUE
WT	WT1	File Name: VL_20120123_OLI_04.raw (F034674)	elongation factor 1-alpha [Leishmania major]	gi|157867408,gi|157867410,gi|157867414,gi|157867416,gi|157867418,gi|157867420,gi|68125711,gi|68125712,gi|68125714,gi|68125715,gi|68125716,gi|68125717	Leishmania_major.fasta	49117	1	22	32	98	0.00382	0.648	possibly correct	TRUE	Spectrum11171 scans:12692,	FEKEAAEIGK	K	A	0.997	42.5	25	31.4	2.19	2			561.295	1120.57	1121.58	2	-0.001762	-1.571	670243	42	51	TRUE
WT	WT1	File Name: VL_20120123_OLI_04.raw (F034674)	elongation factor 1-alpha [Leishmania major]	gi|157867408,gi|157867410,gi|157867414,gi|157867416,gi|157867418,gi|157867420,gi|68125711,gi|68125712,gi|68125714,gi|68125715,gi|68125716,gi|68125717	Leishmania_major.fasta	49117	1	22	32	98	0.00382	0.648	possibly correct	TRUE	Spectrum11163 scans:12683,	FEKEAAEIGK	K	A	0.997	46.3	25	35.4	2.15	2			561.295	1120.58	1121.58	2	-0.001282	-1.143	573727	42	51	TRUE
WT	WT1	File Name: VL_20120123_OLI_04.raw (F034674)	elongation factor 1-alpha [Leishmania major]	gi|157867408,gi|157867410,gi|157867414,gi|157867416,gi|157867418,gi|157867420,gi|68125711,gi|68125712,gi|68125714,gi|68125715,gi|68125716,gi|68125717	Leishmania_major.fasta	49117	1	22	32	98	0.00382	0.648	possibly correct	TRUE	Spectrum22830 scans:25786,	GITIDIALWK	R	F	0.997	56.1	25	55.5	5.77	2			565.335	1128.66	1129.66	2	0.001038	0.9189	475500	70	79	TRUE
WT	WT1	File Name: VL_20120123_OLI_04.raw (F034674)	elongation factor 1-alpha [Leishmania major]	gi|157867408,gi|157867410,gi|157867414,gi|157867416,gi|157867418,gi|157867420,gi|68125711,gi|68125712,gi|68125714,gi|68125715,gi|68125716,gi|68125717	Leishmania_major.fasta	49117	1	22	32	98	0.00382	0.648	possibly correct	TRUE	Spectrum22815 scans:25769,	GITIDIALWK	R	F	0.997	56.7	25	55.4	3.92	2			565.334	1128.65	1129.66	2	-0.001282	-1.135	359443	70	79	TRUE
WT	WT1	File Name: VL_20120123_OLI_04.raw (F034674)	elongation factor 1-alpha [Leishmania major]	gi|157867408,gi|157867410,gi|157867414,gi|157867416,gi|157867418,gi|157867420,gi|68125711,gi|68125712,gi|68125714,gi|68125715,gi|68125716,gi|68125717	Leishmania_major.fasta	49117	1	22	32	98	0.00382	0.648	possibly correct	TRUE	Spectrum22819 scans:25774,	GITIDIALWK	R	F	0.997	56.8	25	53.3	4.41	2			565.335	1128.65	1129.66	2	5.806e-05	0.05139	418476	70	79	TRUE
WT	WT1	File Name: VL_20120123_OLI_04.raw (F034674)	elongation factor 1-alpha [Leishmania major]	gi|157867408,gi|157867410,gi|157867414,gi|157867416,gi|157867418,gi|157867420,gi|68125711,gi|68125712,gi|68125714,gi|68125715,gi|68125716,gi|68125717	Leishmania_major.fasta	49117	1	22	32	98	0.00382	0.648	possibly correct	TRUE	Spectrum24702 scans:27891,	GPTLLDALDMLEPPVRPVDKPLR	K	L	0.997	26.9	25	26.9	3.03	2			636.357	2541.4	2542.41	4	0.0008661	0.3406	129951	213	235	TRUE
WT	WT1	File Name: VL_20120123_OLI_04.raw (F034674)	elongation factor 1-alpha [Leishmania major]	gi|157867408,gi|157867410,gi|157867414,gi|157867416,gi|157867418,gi|157867420,gi|68125711,gi|68125712,gi|68125714,gi|68125715,gi|68125716,gi|68125717	Leishmania_major.fasta	49117	1	22	32	98	0.00382	0.648	possibly correct	TRUE	Spectrum24698 scans:27886,	GPTLLDALDMLEPPVRPVDKPLR	K	L	0.997	24.3	25	24.3	5.11	2			636.358	2541.4	2542.41	4	0.002826	1.112	152647	213	235	TRUE
WT	WT1	File Name: VL_20120123_OLI_04.raw (F034674)	elongation factor 1-alpha [Leishmania major]	gi|157867408,gi|157867410,gi|157867414,gi|157867416,gi|157867418,gi|157867420,gi|68125711,gi|68125712,gi|68125714,gi|68125715,gi|68125716,gi|68125717	Leishmania_major.fasta	49117	1	22	32	98	0.00382	0.648	possibly correct	TRUE	Spectrum24690 scans:27877,	GPTLLDALDMLEPPVRPVDKPLR	K	L	0.997	33.9	25	33.9	3	2			636.357	2541.4	2542.41	4	-9.394e-05	-0.03695	126735	213	235	TRUE
WT	WT1	File Name: VL_20120123_OLI_04.raw (F034674)	elongation factor 1-alpha [Leishmania major]	gi|157867408,gi|157867410,gi|157867414,gi|157867416,gi|157867418,gi|157867420,gi|68125711,gi|68125712,gi|68125714,gi|68125715,gi|68125716,gi|68125717	Leishmania_major.fasta	49117	1	22	32	98	0.00382	0.648	possibly correct	TRUE	Spectrum24796 scans:27997,	GPTLLDALDMLEPPVRPVDKPLR	K	L	0.997	39.3	25	39.3	2.55	2			636.358	2541.4	2542.41	4	0.003546	1.395	62511.6	213	235	TRUE
WT	WT1	File Name: VL_20120123_OLI_04.raw (F034674)	elongation factor 1-alpha [Leishmania major]	gi|157867408,gi|157867410,gi|157867414,gi|157867416,gi|157867418,gi|157867420,gi|68125711,gi|68125712,gi|68125714,gi|68125715,gi|68125716,gi|68125717	Leishmania_major.fasta	49117	1	22	32	98	0.00382	0.648	possibly correct	TRUE	Spectrum24807 scans:28009,	GPTLLDALDMLEPPVRPVDKPLR	K	L	0.997	43.5	25	43.5	3.37	2			848.142	2541.4	2542.41	3	0.005332	2.097	30722	213	235	TRUE
WT	WT1	File Name: VL_20120123_OLI_04.raw (F034674)	elongation factor 1-alpha [Leishmania major]	gi|157867408,gi|157867410,gi|157867414,gi|157867416,gi|157867418,gi|157867420,gi|68125711,gi|68125712,gi|68125714,gi|68125715,gi|68125716,gi|68125717	Leishmania_major.fasta	49117	1	22	32	98	0.00382	0.648	possibly correct	TRUE	Spectrum24693 scans:27881,	GPTLLDALDMLEPPVRPVDKPLR	K	L	0.997	50.1	25	50.1	7.8	2			848.141	2541.4	2542.41	3	0.001132	0.4453	84350.2	213	235	TRUE
WT	WT1	File Name: VL_20120123_OLI_04.raw (F034674)	elongation factor 1-alpha [Leishmania major]	gi|157867408,gi|157867410,gi|157867414,gi|157867416,gi|157867418,gi|157867420,gi|68125711,gi|68125712,gi|68125714,gi|68125715,gi|68125716,gi|68125717	Leishmania_major.fasta	49117	1	22	32	98	0.00382	0.648	possibly correct	TRUE	Spectrum24711 scans:27901,	GPTLLDALDMLEPPVRPVDKPLR	K	L	0.997	60.4	25	60.4	8.38	2			848.141	2541.4	2542.41	3	0.001492	0.5869	127875	213	235	TRUE
WT	WT1	File Name: VL_20120123_OLI_04.raw (F034674)	elongation factor 1-alpha [Leishmania major]	gi|157867408,gi|157867410,gi|157867414,gi|157867416,gi|157867418,gi|157867420,gi|68125711,gi|68125712,gi|68125714,gi|68125715,gi|68125716,gi|68125717	Leishmania_major.fasta	49117	1	22	32	98	0.00382	0.648	possibly correct	TRUE	Spectrum24703 scans:27892,	GPTLLDALDMLEPPVRPVDKPLR	K	L	0.997	60.7	25	60.7	8.27	2			848.14	2541.4	2542.41	3	-0.0006979	-0.2745	86594.8	213	235	TRUE
WT	WT1	File Name: VL_20120123_OLI_04.raw (F034674)	elongation factor 1-alpha [Leishmania major]	gi|157867408,gi|157867410,gi|157867414,gi|157867416,gi|157867418,gi|157867420,gi|68125711,gi|68125712,gi|68125714,gi|68125715,gi|68125716,gi|68125717	Leishmania_major.fasta	49117	1	22	32	98	0.00382	0.648	possibly correct	TRUE	Spectrum15015 scans:17008,	IGGIGTVPVGR	K	V	0.997	65.5	25	41.4	5.03	2			513.307	1024.6	1025.61	2	-0.002862	-2.79	1141600	244	254	TRUE
WT	WT1	File Name: VL_20120123_OLI_04.raw (F034674)	elongation factor 1-alpha [Leishmania major]	gi|157867408,gi|157867410,gi|157867414,gi|157867416,gi|157867418,gi|157867420,gi|68125711,gi|68125712,gi|68125714,gi|68125715,gi|68125716,gi|68125717	Leishmania_major.fasta	49117	1	22	32	98	0.00382	0.648	possibly correct	TRUE	Spectrum15174 scans:17187,	IGGIGTVPVGR	K	V	0.997	57.4	25	37.3	5.35	2			513.309	1024.6	1025.61	2	-0.0006619	-0.6454	3605600	244	254	TRUE
WT	WT1	File Name: VL_20120123_OLI_04.raw (F034674)	elongation factor 1-alpha [Leishmania major]	gi|157867408,gi|157867410,gi|157867414,gi|157867416,gi|157867418,gi|157867420,gi|68125711,gi|68125712,gi|68125714,gi|68125715,gi|68125716,gi|68125717	Leishmania_major.fasta	49117	1	22	32	98	0.00382	0.648	possibly correct	TRUE	Spectrum15158 scans:17169,	IGGIGTVPVGR	K	V	0.997	66.6	25	38.6	3.7	2			513.308	1024.6	1025.61	2	-0.001642	-1.601	5560200	244	254	TRUE
WT	WT1	File Name: VL_20120123_OLI_04.raw (F034674)	elongation factor 1-alpha [Leishmania major]	gi|157867408,gi|157867410,gi|157867414,gi|157867416,gi|157867418,gi|157867420,gi|68125711,gi|68125712,gi|68125714,gi|68125715,gi|68125716,gi|68125717	Leishmania_major.fasta	49117	1	22	32	98	0.00382	0.648	possibly correct	TRUE	Spectrum15166 scans:17178,	IGGIGTVPVGR	K	V	0.997	70	25	47.1	3	2			513.308	1024.6	1025.61	2	-0.001382	-1.347	5305650	244	254	TRUE
WT	WT1	File Name: VL_20120123_OLI_04.raw (F034674)	elongation factor 1-alpha [Leishmania major]	gi|157867408,gi|157867410,gi|157867414,gi|157867416,gi|157867418,gi|157867420,gi|68125711,gi|68125712,gi|68125714,gi|68125715,gi|68125716,gi|68125717	Leishmania_major.fasta	49117	1	22	32	98	0.00382	0.648	possibly correct	TRUE	Spectrum15021 scans:17015,	IGGIGTVPVGR	K	V	0.997	70.2	25	49	2.24	2			513.308	1024.6	1025.61	2	-0.001642	-1.601	2093210	244	254	TRUE
WT	WT1	File Name: VL_20120123_OLI_04.raw (F034674)	elongation factor 1-alpha [Leishmania major]	gi|157867408,gi|157867410,gi|157867414,gi|157867416,gi|157867418,gi|157867420,gi|68125711,gi|68125712,gi|68125714,gi|68125715,gi|68125716,gi|68125717	Leishmania_major.fasta	49117	1	22	32	98	0.00382	0.648	possibly correct	TRUE	Spectrum15029 scans:17024,	IGGIGTVPVGR	K	V	0.997	72.6	25	44.7	5.33	2			513.308	1024.6	1025.61	2	-0.001382	-1.347	4080150	244	254	TRUE
WT	WT1	File Name: VL_20120123_OLI_04.raw (F034674)	elongation factor 1-alpha [Leishmania major]	gi|157867408,gi|157867410,gi|157867414,gi|157867416,gi|157867418,gi|157867420,gi|68125711,gi|68125712,gi|68125714,gi|68125715,gi|68125716,gi|68125717	Leishmania_major.fasta	49117	1	22	32	98	0.00382	0.648	possibly correct	TRUE	Spectrum21443 scans:24227,	IGGIGTVPVGRVETGIMKPGDVVTFAPANVTTEVK	K	S	0.997	21.6	25	21.6	0.959	2			878.232	3508.9	3509.9	4	0.001266	0.3607	401661	244	278	TRUE
WT	WT1	File Name: VL_20120123_OLI_04.raw (F034674)	elongation factor 1-alpha [Leishmania major]	gi|157867408,gi|157867410,gi|157867414,gi|157867416,gi|157867418,gi|157867420,gi|68125711,gi|68125712,gi|68125714,gi|68125715,gi|68125716,gi|68125717	Leishmania_major.fasta	49117	1	22	32	98	0.00382	0.648	possibly correct	TRUE	Spectrum20249 scans:22886,	MVPQKPMcVEVFNDYAPLGR	K	F	0.997	31.1	25.3	29.9	3.66	2		c8: Carbamidomethyl (+57.02)	784.382	2350.12	2351.13	3	-0.002483	-1.056	739706	392	411	TRUE
WT	WT1	File Name: VL_20120123_OLI_04.raw (F034674)	elongation factor 1-alpha [Leishmania major]	gi|157867408,gi|157867410,gi|157867414,gi|157867416,gi|157867418,gi|157867420,gi|68125711,gi|68125712,gi|68125714,gi|68125715,gi|68125716,gi|68125717	Leishmania_major.fasta	49117	1	22	32	98	0.00382	0.648	possibly correct	TRUE	Spectrum20262 scans:22901,	MVPQKPMcVEVFNDYAPLGR	K	F	0.997	27.6	25.3	25.5	4.28	2		c8: Carbamidomethyl (+57.02)	784.382	2350.13	2351.13	3	-0.002303	-0.9796	1945290	392	411	TRUE
WT	WT1	File Name: VL_20120123_OLI_04.raw (F034674)	elongation factor 1-alpha [Leishmania major]	gi|157867408,gi|157867410,gi|157867414,gi|157867416,gi|157867418,gi|157867420,gi|68125711,gi|68125712,gi|68125714,gi|68125715,gi|68125716,gi|68125717	Leishmania_major.fasta	49117	1	22	32	98	0.00382	0.648	possibly correct	TRUE	Spectrum20269 scans:22909,	MVPQKPMcVEVFNDYAPLGR	K	F	0.997	31.2	25.3	27.8	4.59	2		c8: Carbamidomethyl (+57.02)	784.382	2350.13	2351.13	3	-0.001913	-0.8138	2621800	392	411	TRUE
WT	WT1	File Name: VL_20120123_OLI_04.raw (F034674)	elongation factor 1-alpha [Leishmania major]	gi|157867408,gi|157867410,gi|157867414,gi|157867416,gi|157867418,gi|157867420,gi|68125711,gi|68125712,gi|68125714,gi|68125715,gi|68125716,gi|68125717	Leishmania_major.fasta	49117	1	22	32	98	0.00382	0.648	possibly correct	TRUE	Spectrum20372 scans:23024,	NDPPKEAADFTAQVIVLNHPGQISNGYAPVLDcHTSHIAcR	K	F	0.997	41.3	25	37.7	4.41	2		c33: Carbamidomethyl (+57.02), c40: Carbamidomethyl (+57.02)	1129.05	4512.16	4513.18	4	-0.0118	-2.616	598815	319	359	TRUE
WT	WT1	File Name: VL_20120123_OLI_04.raw (F034674)	elongation factor 1-alpha [Leishmania major]	gi|157867408,gi|157867410,gi|157867414,gi|157867416,gi|157867418,gi|157867420,gi|68125711,gi|68125712,gi|68125714,gi|68125715,gi|68125716,gi|68125717	Leishmania_major.fasta	49117	1	22	32	98	0.00382	0.648	possibly correct	TRUE	Spectrum20394 scans:23049,	NDPPKEAADFTAQVIVLNHPGQISNGYAPVLDcHTSHIAcR	K	F	0.997	23.2	25	18.3	5.7	2		c33: Carbamidomethyl (+57.02), c40: Carbamidomethyl (+57.02)	1129.05	4512.16	4513.18	4	-0.007925	-1.756	572533	319	359	TRUE
WT	WT1	File Name: VL_20120123_OLI_04.raw (F034674)	elongation factor 1-alpha [Leishmania major]	gi|157867408,gi|157867410,gi|157867414,gi|157867416,gi|157867418,gi|157867420,gi|68125711,gi|68125712,gi|68125714,gi|68125715,gi|68125716,gi|68125717	Leishmania_major.fasta	49117	1	22	32	98	0.00382	0.648	possibly correct	TRUE	Spectrum22849 scans:25807,	NMITGTSQADAAILMIDSTHGGFEAGISK	K	D	0.997	41	25.3	39.5	2.89	2			979.477	2935.41	2936.41	3	0.002452	0.8351	387585	101	129	TRUE
WT	WT1	File Name: VL_20120123_OLI_04.raw (F034674)	elongation factor 1-alpha [Leishmania major]	gi|157867408,gi|157867410,gi|157867414,gi|157867416,gi|157867418,gi|157867420,gi|68125711,gi|68125712,gi|68125714,gi|68125715,gi|68125716,gi|68125717	Leishmania_major.fasta	49117	1	22	32	98	0.00382	0.648	possibly correct	TRUE	Spectrum22857 scans:25816,	NMITGTSQADAAILMIDSTHGGFEAGISK	K	D	0.997	44.2	25.4	44.1	3.72	2			979.477	2935.41	2936.41	3	0.003172	1.08	348103	101	129	TRUE
WT	WT1	File Name: VL_20120123_OLI_04.raw (F034674)	elongation factor 1-alpha [Leishmania major]	gi|157867408,gi|157867410,gi|157867414,gi|157867416,gi|157867418,gi|157867420,gi|68125711,gi|68125712,gi|68125714,gi|68125715,gi|68125716,gi|68125717	Leishmania_major.fasta	49117	1	22	32	98	0.00382	0.648	possibly correct	TRUE	Spectrum15286 scans:17313,	QTVAVGIIK	R	G	0.986	43.7	25	31.1	0	2			464.795	927.575	928.583	2	-0.0009019	-0.9713	11044700	419	427	TRUE
WT	WT1	File Name: VL_20120123_OLI_04.raw (F034674)	elongation factor 1-alpha [Leishmania major]	gi|157867408,gi|157867410,gi|157867414,gi|157867416,gi|157867418,gi|157867420,gi|68125711,gi|68125712,gi|68125714,gi|68125715,gi|68125716,gi|68125717	Leishmania_major.fasta	49117	1	22	32	98	0.00382	0.648	possibly correct	TRUE	Spectrum15270 scans:17295,	QTVAVGIIK	R	G	0.991	45.6	25	26.3	0	2			464.794	927.574	928.583	2	-0.001162	-1.251	7121100	419	427	TRUE
WT	WT1	File Name: VL_20120123_OLI_04.raw (F034674)	elongation factor 1-alpha [Leishmania major]	gi|157867408,gi|157867410,gi|157867414,gi|157867416,gi|157867418,gi|157867420,gi|68125711,gi|68125712,gi|68125714,gi|68125715,gi|68125716,gi|68125717	Leishmania_major.fasta	49117	1	22	32	98	0.00382	0.648	possibly correct	TRUE	Spectrum15278 scans:17304,	QTVAVGIIK	R	G	0.997	56.3	25	44.5	3.51	2			464.795	927.575	928.583	2	-0.0003019	-0.3252	7368820	419	427	TRUE
WT	WT1	File Name: VL_20120123_OLI_04.raw (F034674)	elongation factor 1-alpha [Leishmania major]	gi|157867408,gi|157867410,gi|157867414,gi|157867416,gi|157867418,gi|157867420,gi|68125711,gi|68125712,gi|68125714,gi|68125715,gi|68125716,gi|68125717	Leishmania_major.fasta	49117	1	22	32	98	0.00382	0.648	possibly correct	TRUE	Spectrum8788 scans:10017,	SGDAAIVK	K	M	0.997	71.8	25	46.4	2.51	2			380.713	759.412	760.42	2	-0.0006819	-0.8968	1485680	384	391	TRUE
WT	WT1	File Name: VL_20120123_OLI_04.raw (F034674)	elongation factor 1-alpha [Leishmania major]	gi|157867408,gi|157867410,gi|157867414,gi|157867416,gi|157867418,gi|157867420,gi|68125711,gi|68125712,gi|68125714,gi|68125715,gi|68125716,gi|68125717	Leishmania_major.fasta	49117	1	22	32	98	0.00382	0.648	possibly correct	TRUE	Spectrum8796 scans:10026,	SGDAAIVK	K	M	0.997	72.1	25	48.3	3.3	2			380.713	759.412	760.42	2	-0.0007419	-0.9757	1236880	384	391	TRUE
WT	WT1	File Name: VL_20120123_OLI_04.raw (F034674)	elongation factor 1-alpha [Leishmania major]	gi|157867408,gi|157867410,gi|157867414,gi|157867416,gi|157867418,gi|157867420,gi|68125711,gi|68125712,gi|68125714,gi|68125715,gi|68125716,gi|68125717	Leishmania_major.fasta	49117	1	22	32	98	0.00382	0.648	possibly correct	TRUE	Spectrum8649 scans:9861,	SGDAAIVK	K	M	0.997	79	25	58.3	5.11	2			380.713	759.412	760.42	2	-0.0008619	-1.134	1740950	384	391	TRUE
WT	WT1	File Name: VL_20120123_OLI_04.raw (F034674)	elongation factor 1-alpha [Leishmania major]	gi|157867408,gi|157867410,gi|157867414,gi|157867416,gi|157867418,gi|157867420,gi|68125711,gi|68125712,gi|68125714,gi|68125715,gi|68125716,gi|68125717	Leishmania_major.fasta	49117	1	22	32	98	0.00382	0.648	possibly correct	TRUE	Spectrum8780 scans:10008,	SGDAAIVK	K	M	0.997	79.4	25	56.4	2.36	2			380.713	759.412	760.42	2	-0.0008619	-1.134	1304260	384	391	TRUE
WT	WT1	File Name: VL_20120123_OLI_04.raw (F034674)	elongation factor 1-alpha [Leishmania major]	gi|157867408,gi|157867410,gi|157867414,gi|157867416,gi|157867418,gi|157867420,gi|68125711,gi|68125712,gi|68125714,gi|68125715,gi|68125716,gi|68125717	Leishmania_major.fasta	49117	1	22	32	98	0.00382	0.648	possibly correct	TRUE	Spectrum8641 scans:9852,	SGDAAIVK	K	M	0.997	84.6	25	58.9	2.52	2			380.713	759.412	760.42	2	-0.0005619	-0.739	1604390	384	391	TRUE
WT	WT1	File Name: VL_20120123_OLI_04.raw (F034674)	elongation factor 1-alpha [Leishmania major]	gi|157867408,gi|157867410,gi|157867414,gi|157867416,gi|157867418,gi|157867420,gi|68125711,gi|68125712,gi|68125714,gi|68125715,gi|68125716,gi|68125717	Leishmania_major.fasta	49117	1	22	32	98	0.00382	0.648	possibly correct	TRUE	Spectrum8657 scans:9870,	SGDAAIVK	K	M	0.997	84.7	25	59.2	2.8	2			380.713	759.412	760.42	2	-0.0008019	-1.055	1606130	384	391	TRUE
WT	WT1	File Name: VL_20120123_OLI_04.raw (F034674)	elongation factor 1-alpha [Leishmania major]	gi|157867408,gi|157867410,gi|157867414,gi|157867416,gi|157867418,gi|157867420,gi|68125711,gi|68125712,gi|68125714,gi|68125715,gi|68125716,gi|68125717	Leishmania_major.fasta	49117	1	22	32	98	0.00382	0.648	possibly correct	TRUE	Spectrum15500 scans:17553,	SIEmHHEQLAEAQPGDNVGFNVK	K	N	0.99	13	26.2	13	3	2		m4: Oxidation (+15.99)	856.069	2565.19	2566.2	3	-0.006363	-2.48	930666	279	301	TRUE
WT	WT1	File Name: VL_20120123_OLI_04.raw (F034674)	elongation factor 1-alpha [Leishmania major]	gi|157867408,gi|157867410,gi|157867414,gi|157867416,gi|157867418,gi|157867420,gi|68125711,gi|68125712,gi|68125714,gi|68125715,gi|68125716,gi|68125717	Leishmania_major.fasta	49117	1	22	32	98	0.00382	0.648	possibly correct	TRUE	Spectrum15516 scans:17571,	SIEmHHEQLAEAQPGDNVGFNVK	K	N	0.997	20	25.9	20	2.82	2		m4: Oxidation (+15.99)	856.071	2565.19	2566.2	3	-0.000873	-0.3402	887510	279	301	TRUE
WT	WT1	File Name: VL_20120123_OLI_04.raw (F034674)	elongation factor 1-alpha [Leishmania major]	gi|157867408,gi|157867410,gi|157867414,gi|157867416,gi|157867418,gi|157867420,gi|68125711,gi|68125712,gi|68125714,gi|68125715,gi|68125716,gi|68125717	Leishmania_major.fasta	49117	1	22	32	98	0.00382	0.648	possibly correct	TRUE	Spectrum15506 scans:17560,	SIEmHHEQLAEAQPGDNVGFNVK	K	N	0.997	25.7	26	24.6	2.62	2		m4: Oxidation (+15.99)	856.07	2565.19	2566.2	3	-0.002703	-1.053	1006350	279	301	TRUE
WT	WT1	File Name: VL_20120123_OLI_04.raw (F034674)	elongation factor 1-alpha [Leishmania major]	gi|157867408,gi|157867410,gi|157867414,gi|157867416,gi|157867418,gi|157867420,gi|68125711,gi|68125712,gi|68125714,gi|68125715,gi|68125716,gi|68125717	Leishmania_major.fasta	49117	1	22	32	98	0.00382	0.648	possibly correct	TRUE	Spectrum16299 scans:18449,	SIEMHHEQLAEAQPGDNVGFNVK	K	N	0.997	23.3	25.7	23.3	2.68	2			638.307	2549.2	2550.2	4	-9.394e-05	-0.03684	3613450	279	301	TRUE
WT	WT1	File Name: VL_20120123_OLI_04.raw (F034674)	elongation factor 1-alpha [Leishmania major]	gi|157867408,gi|157867410,gi|157867414,gi|157867416,gi|157867418,gi|157867420,gi|68125711,gi|68125712,gi|68125714,gi|68125715,gi|68125716,gi|68125717	Leishmania_major.fasta	49117	1	22	32	98	0.00382	0.648	possibly correct	TRUE	Spectrum16313 scans:18465,	SIEMHHEQLAEAQPGDNVGFNVK	K	N	0.997	27	25.7	24.2	4.85	2			638.306	2549.2	2550.2	4	-0.0003339	-0.1309	7405640	279	301	TRUE
WT	WT1	File Name: VL_20120123_OLI_04.raw (F034674)	elongation factor 1-alpha [Leishmania major]	gi|157867408,gi|157867410,gi|157867414,gi|157867416,gi|157867418,gi|157867420,gi|68125711,gi|68125712,gi|68125714,gi|68125715,gi|68125716,gi|68125717	Leishmania_major.fasta	49117	1	22	32	98	0.00382	0.648	possibly correct	TRUE	Spectrum16306 scans:18457,	SIEMHHEQLAEAQPGDNVGFNVK	K	N	0.997	23	25.7	20.7	5	2			638.306	2549.2	2550.2	4	-0.0003339	-0.1309	4368540	279	301	TRUE
WT	WT1	File Name: VL_20120123_OLI_04.raw (F034674)	elongation factor 1-alpha [Leishmania major]	gi|157867408,gi|157867410,gi|157867414,gi|157867416,gi|157867418,gi|157867420,gi|68125711,gi|68125712,gi|68125714,gi|68125715,gi|68125716,gi|68125717	Leishmania_major.fasta	49117	1	22	32	98	0.00382	0.648	possibly correct	TRUE	Spectrum16297 scans:18447,	SIEMHHEQLAEAQPGDNVGFNVK	K	N	0.997	57.2	25.7	52.9	7.46	2			850.739	2549.2	2550.2	3	-0.001298	-0.509	4139870	279	301	TRUE
WT	WT1	File Name: VL_20120123_OLI_04.raw (F034674)	elongation factor 1-alpha [Leishmania major]	gi|157867408,gi|157867410,gi|157867414,gi|157867416,gi|157867418,gi|157867420,gi|68125711,gi|68125712,gi|68125714,gi|68125715,gi|68125716,gi|68125717	Leishmania_major.fasta	49117	1	22	32	98	0.00382	0.648	possibly correct	TRUE	Spectrum16290 scans:18439,	SIEMHHEQLAEAQPGDNVGFNVK	K	N	0.997	63.3	25.7	58.8	8.28	2			850.739	2549.2	2550.2	3	-0.001298	-0.509	2677820	279	301	TRUE
WT	WT1	File Name: VL_20120123_OLI_04.raw (F034674)	elongation factor 1-alpha [Leishmania major]	gi|157867408,gi|157867410,gi|157867414,gi|157867416,gi|157867418,gi|157867420,gi|68125711,gi|68125712,gi|68125714,gi|68125715,gi|68125716,gi|68125717	Leishmania_major.fasta	49117	1	22	32	98	0.00382	0.648	possibly correct	TRUE	Spectrum16305 scans:18456,	SIEMHHEQLAEAQPGDNVGFNVK	K	N	0.997	79	25.7	68.6	6.55	2			850.739	2549.2	2550.2	3	-0.0009379	-0.3678	5298170	279	301	TRUE
WT	WT1	File Name: VL_20120123_OLI_04.raw (F034674)	elongation factor 1-alpha [Leishmania major]	gi|157867408,gi|157867410,gi|157867414,gi|157867416,gi|157867418,gi|157867420,gi|68125711,gi|68125712,gi|68125714,gi|68125715,gi|68125716,gi|68125717	Leishmania_major.fasta	49117	1	22	32	98	0.00382	0.648	possibly correct	TRUE	Spectrum11898 scans:13509,	STATGHLIYK	K	C	0.997	43.5	25	35.1	2.38	2			545.798	1089.58	1090.59	2	-0.0008219	-0.7537	1083640	21	30	TRUE
WT	WT1	File Name: VL_20120123_OLI_04.raw (F034674)	elongation factor 1-alpha [Leishmania major]	gi|157867408,gi|157867410,gi|157867414,gi|157867416,gi|157867418,gi|157867420,gi|68125711,gi|68125712,gi|68125714,gi|68125715,gi|68125716,gi|68125717	Leishmania_major.fasta	49117	1	22	32	98	0.00382	0.648	possibly correct	TRUE	Spectrum11903 scans:13515,	STATGHLIYK	K	C	0.997	55.4	25	51.5	4.41	2			545.798	1089.58	1090.59	2	-0.001182	-1.084	1903580	21	30	TRUE
WT	WT1	File Name: VL_20120123_OLI_04.raw (F034674)	elongation factor 1-alpha [Leishmania major]	gi|157867408,gi|157867410,gi|157867414,gi|157867416,gi|157867418,gi|157867420,gi|68125711,gi|68125712,gi|68125714,gi|68125715,gi|68125716,gi|68125717	Leishmania_major.fasta	49117	1	22	32	98	0.00382	0.648	possibly correct	TRUE	Spectrum11911 scans:13524,	STATGHLIYK	K	C	0.997	63	25	59	6.43	2			545.798	1089.58	1090.59	2	-0.0005819	-0.5336	3256520	21	30	TRUE
WT	WT1	File Name: VL_20120123_OLI_04.raw (F034674)	elongation factor 1-alpha [Leishmania major]	gi|157867408,gi|157867410,gi|157867414,gi|157867416,gi|157867418,gi|157867420,gi|68125711,gi|68125712,gi|68125714,gi|68125715,gi|68125716,gi|68125717	Leishmania_major.fasta	49117	1	22	32	98	0.00382	0.648	possibly correct	TRUE	Spectrum18435 scans:20847,	SVFTIIDAPGHR	K	D	0.997	31.1	25	28.6	4.04	2			656.854	1311.69	1312.7	2	-0.0008219	-0.6261	588395	85	96	TRUE
WT	WT1	File Name: VL_20120123_OLI_04.raw (F034674)	elongation factor 1-alpha [Leishmania major]	gi|157867408,gi|157867410,gi|157867414,gi|157867416,gi|157867418,gi|157867420,gi|68125711,gi|68125712,gi|68125714,gi|68125715,gi|68125716,gi|68125717	Leishmania_major.fasta	49117	1	22	32	98	0.00382	0.648	possibly correct	TRUE	Spectrum18422 scans:20833,	SVFTIIDAPGHR	K	D	0.997	38.7	25	36.9	4.72	2			656.853	1311.69	1312.7	2	-0.001682	-1.281	1147350	85	96	TRUE
WT	WT1	File Name: VL_20120123_OLI_04.raw (F034674)	elongation factor 1-alpha [Leishmania major]	gi|157867408,gi|157867410,gi|157867414,gi|157867416,gi|157867418,gi|157867420,gi|68125711,gi|68125712,gi|68125714,gi|68125715,gi|68125716,gi|68125717	Leishmania_major.fasta	49117	1	22	32	98	0.00382	0.648	possibly correct	TRUE	Spectrum18355 scans:20758,	SVFTIIDAPGHR	K	D	0.997	39.5	25	34.7	0.959	2			438.239	1311.69	1312.7	3	0.0001821	0.1387	3088560	85	96	TRUE
WT	WT1	File Name: VL_20120123_OLI_04.raw (F034674)	elongation factor 1-alpha [Leishmania major]	gi|157867408,gi|157867410,gi|157867414,gi|157867416,gi|157867418,gi|157867420,gi|68125711,gi|68125712,gi|68125714,gi|68125715,gi|68125716,gi|68125717	Leishmania_major.fasta	49117	1	22	32	98	0.00382	0.648	possibly correct	TRUE	Spectrum18371 scans:20776,	SVFTIIDAPGHR	K	D	0.997	43.5	25	34.9	2.92	2			438.239	1311.69	1312.7	3	0.0008121	0.6186	3425490	85	96	TRUE
WT	WT1	File Name: VL_20120123_OLI_04.raw (F034674)	elongation factor 1-alpha [Leishmania major]	gi|157867408,gi|157867410,gi|157867414,gi|157867416,gi|157867418,gi|157867420,gi|68125711,gi|68125712,gi|68125714,gi|68125715,gi|68125716,gi|68125717	Leishmania_major.fasta	49117	1	22	32	98	0.00382	0.648	possibly correct	TRUE	Spectrum18364 scans:20768,	SVFTIIDAPGHR	K	D	0.997	48.8	25	44.1	2.62	2			438.239	1311.69	1312.7	3	0.0004521	0.3444	3763780	85	96	TRUE
WT	WT1	File Name: VL_20120123_OLI_04.raw (F034674)	elongation factor 1-alpha [Leishmania major]	gi|157867408,gi|157867410,gi|157867414,gi|157867416,gi|157867418,gi|157867420,gi|68125711,gi|68125712,gi|68125714,gi|68125715,gi|68125716,gi|68125717	Leishmania_major.fasta	49117	1	22	32	98	0.00382	0.648	possibly correct	TRUE	Spectrum19574 scans:22128,	SVFTIIDAPGHRDFIK	K	N	0.997	30.1	25	26.2	1.28	2			454.749	1814.97	1815.98	4	-0.001914	-1.054	2647120	85	100	TRUE
WT	WT1	File Name: VL_20120123_OLI_04.raw (F034674)	elongation factor 1-alpha [Leishmania major]	gi|157867408,gi|157867410,gi|157867414,gi|157867416,gi|157867418,gi|157867420,gi|68125711,gi|68125712,gi|68125714,gi|68125715,gi|68125716,gi|68125717	Leishmania_major.fasta	49117	1	22	32	98	0.00382	0.648	possibly correct	TRUE	Spectrum19581 scans:22136,	SVFTIIDAPGHRDFIK	K	N	0.997	29.5	25	28.2	1.74	2			454.749	1814.97	1815.98	4	0.0002861	0.1575	4259890	85	100	TRUE
WT	WT1	File Name: VL_20120123_OLI_04.raw (F034674)	elongation factor 1-alpha [Leishmania major]	gi|157867408,gi|157867410,gi|157867414,gi|157867416,gi|157867418,gi|157867420,gi|68125711,gi|68125712,gi|68125714,gi|68125715,gi|68125716,gi|68125717	Leishmania_major.fasta	49117	1	22	32	98	0.00382	0.648	possibly correct	TRUE	Spectrum19568 scans:22121,	SVFTIIDAPGHRDFIK	K	N	0.997	33	25	30.8	2.19	2			454.749	1814.97	1815.98	4	-0.002634	-1.45	1168810	85	100	TRUE
WT	WT1	File Name: VL_20120123_OLI_04.raw (F034674)	elongation factor 1-alpha [Leishmania major]	gi|157867408,gi|157867410,gi|157867414,gi|157867416,gi|157867418,gi|157867420,gi|68125711,gi|68125712,gi|68125714,gi|68125715,gi|68125716,gi|68125717	Leishmania_major.fasta	49117	1	22	32	98	0.00382	0.648	possibly correct	TRUE	Spectrum19573 scans:22127,	SVFTIIDAPGHRDFIK	K	N	0.997	31.8	25	31.8	1.14	2			605.996	1814.97	1815.98	3	-0.001158	-0.6376	2737260	85	100	TRUE
WT	WT1	File Name: VL_20120123_OLI_04.raw (F034674)	elongation factor 1-alpha [Leishmania major]	gi|157867408,gi|157867410,gi|157867414,gi|157867416,gi|157867418,gi|157867420,gi|68125711,gi|68125712,gi|68125714,gi|68125715,gi|68125716,gi|68125717	Leishmania_major.fasta	49117	1	22	32	98	0.00382	0.648	possibly correct	TRUE	Spectrum19566 scans:22119,	SVFTIIDAPGHRDFIK	K	N	0.997	34.7	25	34.7	1.03	2			605.996	1814.97	1815.98	3	-0.002088	-1.15	2175600	85	100	TRUE
[truncated: 31,103 more rows]

## Sheet: Peptide report
Database Set: 2 Databases
[truncated: 8,633 more rows]
