# Supplementary material for: Absence of Metalloprotease GP63 Alters the Protein Content of Leishmania Exosomes
Source: PLoS One. 2014 Apr 15;9(4):e95007. doi: 10.1371/journal.pone.0095007 (PMC3988155; doi:10.1371/journal.pone.0095007)
Supplement: File S3 — Normalized emPAI values of WT, KO and RSC exosomes, and correlation coefficients. (XLSX) [file pone.0095007.s004.xlsx]

## Sheet: emPAI
	Database Set: 2 Databases
	Database Name: a subset of the Leishmania_major database
		Version: unknown
		Taxonomy: All Entries
		Number of Proteins: 1065
	Database Name: the Leishmania_major database
		Version: unknown
		Taxonomy: All Entries
		Number of Proteins: 17505
	Does database contain common contaminants?: unknown
	Search Engine Set: 2 Search Engines
	Search Engine: Mascot
		Version: 2.3.02
		Samples: All Samples
		Fragment Tolerance: 0.60 Da (Monoisotopic)
		Parent Tolerance: 10.0 PPM (Monoisotopic)
		Fixed Modifications: +57 on C (Carbamidomethyl)
		Variable Modifications: +16 on M (Oxidation), +80 on STY (Phospho)
		Database: the Leishmania_major database (unknown version, 17505 entries)
		Digestion Enzyme: Trypsin
		Max Missed Cleavages: 1
		Probability Model: Analysis performed prior to Scaffold 4
	Search Engine: X! Tandem
		Version: CYCLONE (2010.12.01.1)
		Samples: All Samples
		Fragment Tolerance: 0.60 Da (Monoisotopic)
		Parent Tolerance: 10.0 PPM (Monoisotopic)
		Fixed Modifications: +57 on C (Carbamidomethyl)
		Variable Modifications: +16 on M (Oxidation), +80 on STY (Phospho)
		Database: a subset of the Leishmania_major database
		Digestion Enzyme: Trypsin
		Max Missed Cleavages: 2
		Probability Model:
				File Name: VL_20120123_OLI_04.raw (F034674): Peptide Prophet with Delta Mass Correction [+2 and below,+3,+4 and above]
				File Name: VL_20120123_OLI_05.raw (F034675): Peptide Prophet with Delta Mass Correction [+2 and below,+3,+4 and above]
				File Name: VL_20120123_OLI_06.raw (F034676): Peptide Prophet with Delta Mass Correction [+2 and below,+3,+4 and above]
				File Name: VL_20120123_OLI_07.raw (F034677): Peptide Prophet with Delta Mass Correction [+2 and below,+3,+4 and above]
				File Name: VL_20120411_OLI_01.raw (F034680): Peptide Prophet with Delta Mass Correction [+2 and below,+3,+4 and above]
				File Name: VL_20120411_OLI_02.raw (F034681): Peptide Prophet with Delta Mass Correction [+2 and below,+3,+4 and above]
	Scaffold: Version: Scaffold_4.3.0
	Modification Metadata Set: Unknown modifications
	Source: Unknown
	Comment:
	Protein Grouping Strategy: Experiment-wide grouping with binary peptide-protein weights
	Peptide Thresholds: 95.0% minimum
	Protein Thresholds: 95.0% minimum and 2 peptides minimum
	Peptide FDR: 0.0% (Decoy)
	Protein FDR: 0.0% (Decoy)
	GO Annotation Source(s): Unknown
	Displaying:Total Spectrum Count			WT		KO		RSC
#	Identified Proteins (424)	Accession Number	Molecular Weight	SET1	SET2	SET1	SET2	SET1	SET2
1	P-type H+-ATPase [Leishmania major strain Friedlin]	gi|157868013	107 kDa	2.6606	4.5805	8.1772	12.025	4.18	1.7933
2	elongation factor 2 [Leishmania major]	gi|157876477	94 kDa	18.12	8.5028	4.1267	3.2523	4.9024	2.7116
3	heat-shock protein hsp70 [Leishmania major strain Friedlin]	gi|157872028	72 kDa	10.293	5.5618	4.5646	1.8937	5.7438	5.5932
4	putative kinesin [Leishmania major strain Friedlin]	gi|321438675	192 kDa	0	0	0.88736	1.3089	2.9495	1.7507
5	elongation factor 1-alpha [Leishmania major]	gi|157867408	49 kDa	9.5045	10.135	12.615	6.2205	7.1906	4.0246
6	clathrin heavy chain [Leishmania major strain Friedlin]	gi|157876788	190 kDa	0.023417	0	0	0.12553	2.0632	1.4883
7	hypothetical protein [Leishmania major strain Friedlin]	gi|157869766	81 kDa	0.29936	0.2489	3.2689	2.8741	3.717	1.8274
8	putative calpain-like cysteine peptidase [Leishmania major strain Friedlin]	gi|321438357	521 kDa	0.069654	0.10052	0.034113	0.072166	0.36433	0.22565
9	hypothetical protein [Leishmania major strain Friedlin]	gi|157864568	245 kDa	0.018114	0.02614	0.13086	0.33199	0.58124	0.52413
10	mitotubule-associated protein Gb4 [Leishmania major strain Friedlin]	gi|157871303	295 kDa	0.015042	0.021708	0.014919	0.04727	0.5029	0.28884
11	heat shock protein 83-1 [Leishmania major]	gi|157874681	81 kDa	1.9145	0.85016	0.74505	0.38222	2.2085	0.98682
12	conserved hypothetical protein [Leishmania major strain Friedlin]	gi|321438728	74 kDa	0.5689	0.70211	2.6642	2.6046	1.2272	0.92769
13	RecName: Full=Leishmanolysin; AltName: Full=Cell surface protease; AltName: Full=Major surface glycoprotein; AltName: Full=Major surface protease; AltName: Full=Promastigote surface endopeptidase; AltName: Full=Protein gp63; Flags: Precursor	gi|121549	64 kDa	0.67184	0.82616	0	0	1.6638	1.4389
14	kinesin [Leishmania major strain Friedlin]	gi|157869008	230 kDa	0.019352	0.14364	0	0.061005	1.1666	0.57346
15	heat shock protein [Leishmania major strain Friedlin]	gi|157867985	92 kDa	0.9421	0.63651	1.1874	0.5236	2.1803	1.3198
16	cysteine peptidase, Clan CA, family C2; cytoskeleton-associated protein CAP5.5 [Leishmania major	gi|157873023	80 kDa	0.17474	0.080713	1.9184	2.1438	1.5382	1.129
17	hypothetical protein [Leishmania major strain Friedlin]	gi|157873395	225 kDa	0	0	0	0	0.71189	0.49426
18	putative calcium motive p-type ATPase [Leishmania major strain Friedlin]	gi|323363829	122 kDa	1.0109	1.5505	0.71147	1.1807	0.32772	0.32733
19	pteridine transporter ft3 [Leishmania major strain Friedlin]	gi|157865321	75 kDa	1.0056	0.91707	1.9475	2.8489	0.45943	0.20014
20	amino acid transporter aATP11 [Leishmania major strain Friedlin]	gi|157872997	55 kDa	0.92768	1.3387	1.3488	1.5763	0.48589	0.45036
21	nucleoside transporter-like protein [Leishmania major]	gi|157865632	60 kDa	0.075071	0.10834	2.0068	2.9329	1.0093	0.64424
22	calpain-like cysteine peptidase; cysteine peptidase, Clan CA, family C2 [Leishmania major strain	gi|157868633	108 kDa	0.64871	0.93616	0	0.13282	0.77425	0.38299
23	amino acid permease [Leishmania major]	gi|157873308	64 kDa	0.39108	0.32149	1.997	2.2667	0.84412	0.47979
24	hypothetical protein [Leishmania major strain Friedlin]	gi|157869072	189 kDa	0	0.034052	0.023403	0.049316	0.6565	0.49272
25	receptor-type adenylate cyclase a [Leishmania major]	gi|157867422	151 kDa	0.3249	0.52147	0.029225	0.228	0.53432	0.49525
26	long chain fatty acid CoA ligase [Leishmania major strain Friedlin]	gi|157878869	78 kDa	0.97076	1.1337	1.8694	1.4404	0.35889	0.37105
27	hypothetical protein [Leishmania major strain Friedlin]	gi|157871305	90 kDa	0	0	1.3233	0.8409	0.56612	0.69479
28	S-adenosylhomocysteine hydrolase [Leishmania major]	gi|157877303	48 kDa	2.8627	3.372	1.6539	0.83907	1.4405	0.98943
29	hypothetical protein [Leishmania major strain Friedlin]	gi|157864566	203 kDa	0	0	0.23366	0.56136	0.78015	0.58607
30	protein kinase [Leishmania major strain Friedlin]	gi|157864578	141 kDa	0	0.092149	0.42713	0.53316	0.58582	0.37743
31	hypothetical protein [Leishmania major strain Friedlin]	gi|157866707	104 kDa	0.042936	0.12587	0.2267	0.28873	0.728	0.43093
32	putative calpain-like cysteine peptidase [Leishmania major strain Friedlin]	gi|321438358	700 kDa	0.30074	0.5831	0	0	0.02055	0.021819
33	ubiquitin / ribosomal protein CEP52 - Leishmania major (fragment)	gi|102062	11 kDa	5.8547	11.779	5.8067	8.4563	6.9544	2.4791
34	hypothetical protein [Leishmania major strain Friedlin]	gi|157870902	109 kDa	0.52366	0.59949	0.63323	1.1375	0.37637	0.27035
35	isoleucyl-tRNA synthetase [Leishmania major strain Friedlin]	gi|157877688	126 kDa	0.74545	1.1548	0.10827	0.36706	0.44458	0.31565
36	serine/threonine protein phosphatase-like protein [Leishmania major strain Friedlin]	gi|321399717	109 kDa	0.21715	0.59949	1.162	0.85356	0.37637	0.19849
37	conserved hypothetical protein [Leishmania major strain Friedlin]	gi|321438474	102 kDa	0.44674	0.56374	0.55971	0.24095	0.66162	0.34844
38	glucose transporter, lmgt2 [Leishmania major strain Friedlin]	gi|157877839	61 kDa	0.60305	0.72568	1.1806	0.6248	0.81495	0.50406
39	putative ATP-binding cassette protein subfamily A,member 8 [Leishmania major strain Friedlin]	gi|321438405	202 kDa	0.044323	0.096716	0.16018	0.24496	0.29126	0.19252
40	heat shock protein 70-related protein [Leishmania major]	gi|157871157	71 kDa	1.3303	0.39211	0.59244	0.065676	0.50101	0.91987
41	unnamed protein product [Leishmania major]	gi|300633945	79 kDa	0	0	1.8231	1.1871	0.39189	0.40224
42	hypothetical protein [Leishmania major strain Friedlin]	gi|157871413	161 kDa	0	0	0	0.028687	0.60999	0.41565
43	hypothetical protein [Leishmania major strain Friedlin]	gi|157875205	56 kDa	0	0	1.6408	0.57352	1.2075	1.0257
44	calpain protease-like protein [Leishmania major]	gi|157875115	151 kDa	0	0.042649	0.029312	0.093856	0.61329	0.36769
45	beta-tubulin [Leishmania major]	gi|157874822	50 kDa	1.0644	1.1147	0.63463	0.4132	0.90483	1.032
46	enolase [Leishmania major]	gi|157866649	46 kDa	2.2226	2.8625	1.3465	0.32569	0.80422	1.0496
47	pteridine transporter ft5 [Leishmania major strain Friedlin]	gi|157865327	78 kDa	0.11699	0.082682	0.60591	0.99848	0.6827	0.36841
48	surface antigen protein 2 [Leishmania major strain Friedlin]	gi|157866003	67 kDa	0	0	1.1718	1.1006	0.43339	0.44981
49	hypothetical protein [Leishmania major strain Friedlin]	gi|157874187	108 kDa	0	0	0.58244	1.0044	0.50838	0.24867
50	hypothetical protein [Leishmania major strain Friedlin]	gi|157869764	38 kDa	0	0	0.53305	1.1137	0.92933	2.7177
51	peroxidoxin [Leishmania major]	gi|3493627	22 kDa	0.71495	0.29704	1.0198	1.4387	0.82377	8.9605
52	hypothetical protein [Leishmania major strain Friedlin]	gi|157866513	30 kDa	0	0	2.1061	3.0372	0.54231	0.21242
53	p-glycoprotein [Leishmania major]	gi|157875614	147 kDa	0.89657	1.8355	0.060803	0.03141	0	0
54	hypothetical protein [Leishmania major strain Friedlin]	gi|157865552	94 kDa	0.1469	0.28759	0.68343	1.2864	0.19534	0.15564
55	conserved hypothetical protein [Leishmania major strain Friedlin]	gi|321438481	38 kDa	0.70938	0.56242	0.38653	0.56247	0.70057	1.2861
56	alpha tubulin [Leishmania major]	gi|157866132	50 kDa	0.91378	0.9234	0.51127	0.2998	0.8101	0.75086
57	surface protein amastin [Leishmania major strain Friedlin]	gi|157872263	21 kDa	0	0.31659	2.485	3.239	1.4282	0.63911
58	hypothetical protein [Leishmania major strain Friedlin]	gi|157864306	49 kDa	0.29724	0.42895	1.0903	0.42481	1.4075	1.0733
59	hypothetical protein [Leishmania major strain Friedlin]	gi|157864318	114 kDa	0.20682	0.17402	0.59968	0.68479	0.30196	0.16707
60	hypothetical protein [Leishmania major strain Friedlin]	gi|157874953	105 kDa	0	0	0.3227	0.3914	0.30386	0.36406
61	putative cystathione gamma lyase [Leishmania major strain Friedlin]	gi|323363945	45 kDa	1.2306	1.5179	0.10029	0.60709	0.40448	0.4454
62	Transitional endoplasmic reticulum ATPase; valosin-containing protein homolog [Leishmania major	gi|157876732	87 kDa	1.0121	0.23126	0.051038	0.053316	0.58967	0.2587
63	hypothetical protein [Leishmania major strain Friedlin]	gi|157875508	52 kDa	0.085523	0.12342	0.37241	0.62189	0.66863	0.61974
64	phospholipid-transporting ATPase 1-like protein [Leishmania major]	gi|157866382	124 kDa	0.22985	0.27278	0.14802	0.41871	0.22764	0.13327
65	kinesin [Leishmania major strain Friedlin]	gi|157869680	75 kDa	1.3274	0.085505	0.54781	0.26195	0.45943	0.42583
66	microtubule-associated protein [Leishmania major strain Friedlin]	gi|157863930	207 kDa	0	0	0	0	0.117	0.11926
67	hypothetical protein [Leishmania major strain Friedlin]	gi|157873592	96 kDa	0.19587	0.28266	0.19426	0	0.4072	0.2861
68	leucyl-tRNA synthetase [Leishmania major strain Friedlin]	gi|157866296	122 kDa	0.50878	0.4633	0.23242	0.33262	0.16727	0.081584
69	putative ubiquitin-activating enzyme e1 [Leishmania major strain Friedlin]	gi|323363928	126 kDa	0.26683	0.38506	0.14543	0.27645	0.1609	0.14914
70	C-terminal motor kinesin [Leishmania major strain Friedlin]	gi|157868100	93 kDa	0.25608	0.21409	0.14714	0.1007	0.49495	0.26564
71	nucleoside transporter 1 [Leishmania major strain Friedlin]	gi|157876854	54 kDa	0.3644	1.0102	0.4659	0.85555	0.43819	0.29642
72	serine/threonine-protein kinase [Leishmania major strain Friedlin]	gi|157869126	90 kDa	0.96738	1.0542	0.32369	0.10478	0.09582	0.11307
73	myosin heavy chain [Leishmania major strain Friedlin]	gi|157874461	119 kDa	0.68329	0.83043	0	0	0.090372	0.048896
74	conserved hypothetical protein [Leishmania major strain Friedlin]	gi|323363979	133 kDa	0	0	0	0	0.23092	0.23345
75	hypothetical protein [Leishmania major strain Friedlin]	gi|157868996	200 kDa	0.26553	0.70777	0	0	0.086065	0.10137
76	alanyl-tRNA synthetase [Leishmania major strain Friedlin]	gi|157869507	106 kDa	0.989	0.69675	0.041644	0	0.22057	0.13651
77	hypothetical protein [Leishmania major strain Friedlin]	gi|157869658	91 kDa	0.049117	0.070882	0.048715	0.27336	0.43576	0.55281
78	RecName: Full=Actin	gi|1168337	42 kDa	2.2839	1.3758	0.22133	0.11124	0.43554	0.65364
79	hypothetical protein [Leishmania major strain Friedlin]	gi|157874219	165 kDa	0	0.038984	0.026792	0	0.18087	0.24434
80	metallo-peptidase, Clan ME, Family M16; peptidase [Leishmania major strain Friedlin]	gi|157873585	124 kDa	0.14994	0.45644	0.035742	0.23929	0.086765	0.19178
81	iron/zinc transporter protein-like protein [Leishmania major]	gi|157873579	46 kDa	0.316	0.14162	0.20163	0.21063	0.14436	0.23976
82	hypothetical protein [Leishmania major strain Friedlin]	gi|157869772	16 kDa	0.28102	1.4834	1.0195	0.64206	0.69434	3.9388
83	sodium stibogluconate resistance protein [Leishmania major strain Friedlin]	gi|157873133	69 kDa	0.52555	0.51606	0.064509	0.067388	0.28122	0.30057
84	conserved hypothetical protein [Leishmania major strain Friedlin]	gi|12311890	167 kDa	0.38911	0.7123	0	0	0.037169	0.034451
85	amastin-like protein [Leishmania major]	gi|157875610	23 kDa	0	0	2.195	4.1863	1.0111	0.74242
86	hypothetical protein [Leishmania major strain Friedlin]	gi|157872933	69 kDa	0	0.094324	0.80678	0.73976	0.16425	0.15224
87	hypothetical protein [Leishmania major strain Friedlin]	gi|157870622	80 kDa	0	0	0.11273	0.24529	0.3838	0.25027
88	hypothetical protein [Leishmania major strain Friedlin]	gi|157879069	247 kDa	0.018	0.025975	0	0.037543	0.14537	0.11632
89	putative ATP-dependent RNA helicase [Leishmania major strain Friedlin]	gi|323363932	100 kDa	0.23753	0.34278	0.18541	0.3561	0.10852	0.1227
90	kinesin [Leishmania major strain Friedlin]	gi|157867349	247 kDa	0.018008	0.025987	0.01786	0.018657	0.078058	0.09842
91	surface antigen protein [Leishmania major strain Friedlin]	gi|157865947	65 kDa	0.069455	0.10023	0.65949	0.58718	0.40044	0.41939
92	putative calpain-like cysteine peptidase [Leishmania major strain Friedlin]	gi|12311880	94 kDa	0.42814	0.61786	0	0.049077	0.1416	0.18129
93	C2 domain protein [Leishmania major]	gi|13751807	30 kDa	0	0	0	0.32562	0.804	1.2266
94	transmembrane amino acid transporter [Leishmania major strain Friedlin]	gi|157864636	54 kDa	0	0	0.36307	0.17842	0.44048	0.11275
95	hypothetical protein [Leishmania major strain Friedlin]	gi|157870991	30 kDa	0	0.73929	0.32051	0.33481	0.83437	1.4874
96	protein kinase [Leishmania major strain Friedlin]	gi|157866870	74 kDa	0	0	0.060286	0	0.34026	0.27733
97	hypothetical protein [Leishmania major strain Friedlin]	gi|157873679	181 kDa	0.20921	0.55826	0	0	0.022636	0.042722
98	putative small GTP-binding protein Rab1 [Leishmania major strain Friedlin]	gi|321438384	22 kDa	0.71495	0	0	0.21326	0.82377	3.0002
99	calcium channel protein; ion transporter [Leishmania major strain Friedlin]	gi|157875495	291 kDa	0	0.022023	0	0	0.18163	0.06082
100	amino acid permease [Leishmania major strain Friedlin]	gi|157869247	54 kDa	0.17221	0.12058	0.26408	0.37927	0.37918	0.19985
101	hypothetical protein [Leishmania major strain Friedlin]	gi|157867145	22 kDa	0	0	0.20954	0.21889	0.65629	0.6083
102	hypothetical protein [Leishmania major strain Friedlin]	gi|157878986	261 kDa	0	0	0	0	0.039815	0.052315
103	valyl-tRNA synthetase [Leishmania major strain Friedlin]	gi|157872788	110 kDa	0.17004	0.31135	0.30873	0.32251	0.057401	0.017218
104	hypothetical protein [Leishmania major strain Friedlin]	gi|157877568	71 kDa	0.34529	0.090901	0.42068	0.065262	0.15774	0.32928
105	conserved hypothetical protein [Leishmania major strain Friedlin]	gi|321438791	69 kDa	1.4943	0.62984	0.064092	0	0.060437	0.11745
106	hypothetical protein [Leishmania major strain Friedlin]	gi|157870444	151 kDa	0.25366	0.79994	0	0	0	0.025167
107	conserved hypothetical protein [Leishmania major strain Friedlin]	gi|321438456	25 kDa	0	0.88561	0.86703	1.2111	0.68635	0.97663
108	hypothetical protein [Leishmania major strain Friedlin]	gi|157863972	87 kDa	0	0	0.1581	0.34952	0.18327	0.11681
109	hypothetical protein [Leishmania major strain Friedlin]	gi|157877772	72 kDa	0	0	0.85746	1.001	0.05822	0
110	hypothetical protein [Leishmania major strain Friedlin]	gi|157865293	54 kDa	0	0	0.69088	0.59959	0.26439	0.19799
111	hypothetical protein [Leishmania major strain Friedlin]	gi|157874655	99 kDa	0.045171	0.065187	0.23928	0.14508	0.18546	0.10216
112	conserved hypothetical protein [Leishmania major strain Friedlin]	gi|323364065	24 kDa	0	0.27975	0.6623	0.99064	1.434	0.7034
113	hypothetical protein [Leishmania major strain Friedlin]	gi|157865913	201 kDa	0	0	0	0	0.12073	0.090058
114	amastin-like surface protein-like protein [Leishmania major]	gi|157870181	20 kDa	0.81013	1.1691	0.80349	0.83935	0.22721	0.2106
115	putative GTP-binding protein [Leishmania major strain Friedlin]	gi|321438801	77 kDa	0	0	0	0	0.3208	0.29734
116	hypothetical protein [Leishmania major strain Friedlin]	gi|157873083	107 kDa	0.084363	0.12174	0.12742	0.22871	0.058693	0.093475
117	kinesin [Leishmania major strain Friedlin]	gi|157865698	148 kDa	0.12428	0.32447	0	0.03115	0.087071	0.039038
118	hypothetical protein [Leishmania major strain Friedlin]	gi|157865058	123 kDa	0	0	0	0	0.16543	0.23391
119	surface protein amastin [Leishmania major]	gi|2660762	20 kDa	5.2972	6.2362	0	0	0	0
120	eukaryotic initiation factor 4a [Leishmania major strain Friedlin]	gi|157878919	45 kDa	0.57428	0.29716	0.09854	0	0.14629	0.5093
121	phosphatidic acid phosphatase [Leishmania major strain Friedlin]	gi|157867793	46 kDa	0	0	0.42625	0.44527	0.45429	0.23578
122	hypothetical protein [Leishmania major strain Friedlin]	gi|157864570	241 kDa	0	0	0	0	0.44211	0.35827
123	pteridine transporter ft6 [Leishmania major strain Friedlin]	gi|157865317	73 kDa	0.57499	0.70946	0.84122	0.78025	0.30247	0
124	Unc104-like kinesin [Leishmania major strain Friedlin]	gi|157876349	170 kDa	0	0	0	0	0.15928	0.12064
125	hypothetical protein [Leishmania major strain Friedlin]	gi|157868292	41 kDa	0.10973	0.32939	0.97143	0.23648	0.10428	0.20941
126	N-acyl-L-amino acid amidohydrolase; aminoacylase [Leishmania major strain Friedlin]	gi|157868741	43 kDa	0.21828	0.68022	0.10425	0.22616	0	0.09243
127	stress-inducible protein STI1 homolog [Leishmania major]	gi|157876453	29 kDa	0	0.22603	0.32845	0.16228	0.57248	0.79917
128	surface antigen-like protein [Leishmania major strain Friedlin]	gi|12311854	74 kDa	0.48402	0.81667	0	0	0.027643	0.052375
129	putative proteasome regulatory non-ATPase subunit [Leishmania major strain Friedlin]	gi|321438584	99 kDa	1.0802	0.20114	0	0	0.020544	0
130	hypothetical protein LMJF_29_1240 [Leishmania major strain Friedlin]	gi|321438701	79 kDa	0.24139	0.25589	0.23941	0.11998	0.14076	0.13047
131	zinc transporter [Leishmania major strain Friedlin]	gi|157871852	44 kDa	0	0	0.32717	0.4731	0.1507	0.089736
132	amastin-like protein [Leishmania major]	gi|157864805	22 kDa	0	0	0.4514	0.47155	0.48496	0.19272
133	amastin-like surface protein-like protein [Leishmania major]	gi|157872267	24 kDa	0	0	0.39936	0.66973	0.29532	0.27372
134	putative phosphatidylinositol 4-kinase alpha [Leishmania major strain Friedlin]	gi|321438723	291 kDa	0	0	0	0	0.097148	0.053866
135	hypothetical protein [Leishmania major strain Friedlin]	gi|157874084	118 kDa	0.20039	0.11096	0.076259	0.079663	0.035127	0.049517
136	lmgt2 [Leishmania major strain Friedlin]	gi|157877837	62 kDa	0	0	0.92081	0.61951	0.42415	0.21117
137	putative casein kinase [Leishmania major strain Friedlin]	gi|323363724	40 kDa	0.11347	0	0	0	0.55711	0.51637
138	putative heat shock protein DNAJ [Leishmania major strain Friedlin]	gi|321438554	44 kDa	0.33354	0.3091	0	0	0.34186	0.38445
139	hypothetical protein [Leishmania major strain Friedlin]	gi|157867141	20 kDa	0	0	0.22499	0.509	0.36525	0.096058
140	RecName: Full=Probable reductase	gi|1171949	32 kDa	0	0	0.14097	0.14727	0.30305	0.69784
141	hypothetical protein [Leishmania major strain Friedlin]	gi|157869768	26 kDa	0	0	0	0.38618	0.6625	0.61406
142	conserved hypothetical protein [Leishmania major strain Friedlin]	gi|321438583	338 kDa	0	0.018957	0	0	0.030588	0.034186
143	14-3-3 protein-like protein [Leishmania major]	gi|157877138	30 kDa	0	0	0.15177	0	0.68763	0.40495
144	hypothetical protein [Leishmania major strain Friedlin]	gi|157872215	80 kDa	0.44288	0.25216	0.23585	0.11826	0	0
145	kinesin [Leishmania major strain Friedlin]	gi|157872381	133 kDa	0.17542	0.47882	0	0	0.04692	0.014148
146	hypothetical protein [Leishmania major strain Friedlin]	gi|157875319	145 kDa	0.22945	0.4895	0	0	0	0
147	protein kinase [Leishmania major strain Friedlin]	gi|157876089	99 kDa	0.044968	0	0.090663	0.094709	0.063676	0.10167
148	acetyl-CoA synthetase [Leishmania major strain Friedlin]	gi|157869710	77 kDa	0.3144	0.26091	0	0.059877	0.11248	0.10426
149	hypothetical protein [Leishmania major strain Friedlin]	gi|157876654	145 kDa	0.094371	0.28176	0	0	0.043113	0.068119
150	rab1 small GTP-binding protein [Leishmania major strain Friedlin]	gi|157865485	25 kDa	0.18575	0	0	0	0.29067	0.66399
151	myosin heavy chain kinase c-like protein [Leishmania major]	gi|157870542	180 kDa	0.12832	0.30451	0	0	0	0
152	kinesin [Leishmania major strain Friedlin]	gi|157867373	119 kDa	0	0	0.15436	0.5408	0	0
153	hypothetical protein [Leishmania major strain Friedlin]	gi|157865267	79 kDa	0	0	0	0	0.31108	0.221
154	putative rab-GDP dissociation inhibitor [Leishmania major strain Friedlin]	gi|321438797	50 kDa	0.39882	0.1304	0.18515	0.09362	0.1822	0.16888
155	hypothetical protein [Leishmania major strain Friedlin]	gi|157875491	248 kDa	0.073229	0.10568	0	0.095463	0.042094	0.023104
156	protein kinase; serine/threonine-protein kinase [Leishmania major strain Friedlin]	gi|157870892	44 kDa	0.2108	0.14666	0.1008	0.1053	0.14988	0.24957
157	hypothetical protein [Leishmania major strain Friedlin]	gi|157869138	70 kDa	0.064	0	0.12992	0.13571	0.2357	0.11624
158	calcium/calmodulin-dependent protein kinase; protein kinase [Leishmania major strain Friedlin]	gi|157870279	156 kDa	0	0.083229	0	0.059754	0.053806	0.10403
159	putative protein kinase [Leishmania major strain Friedlin]	gi|321438194	154 kDa	0.028828	0.041602	0	0.029868	0.083298	0.10516
160	hypothetical protein [Leishmania major strain Friedlin]	gi|157864879	139 kDa	0.1679	0.2423	0	0	0.060646	0.041667
161	hypothetical protein [Leishmania major strain Friedlin]	gi|157874224	99 kDa	0	0	0.13872	0.14491	0.13433	0.10204
162	iron superoxide dismutase [Leishmania major strain Friedlin]	gi|157874011	21 kDa	0	0	0.45657	0.47695	0.21031	0.45538
163	receptor-type adenylate cyclase b [Leishmania major]	gi|157867428	144 kDa	0.30538	0.49536	0	0.098473	0.2494	0.23117
164	hypothetical protein [Leishmania major strain Friedlin]	gi|157869345	50 kDa	0.090157	0.13011	0.50996	0	0	0.16846
165	oxidoreductase [Leishmania major strain Friedlin]	gi|157877359	36 kDa	0	0	0	0.27042	0.18713	0.5853
166	hypothetical protein [Leishmania major strain Friedlin]	gi|157875654	75 kDa	0	0	0.18576	0	0.085564	0.27194
167	hypothetical protein [Leishmania major strain Friedlin]	gi|157877060	126 kDa	0.26785	0.327	0	0	0	0
168	hypothetical protein [Leishmania major strain Friedlin]	gi|157865817	32 kDa	0	0	0.29438	0.48544	0.30059	0.1984
169	hypothetical protein [Leishmania major strain Friedlin]	gi|157867339	40 kDa	0	0	1.2185	0.24632	0.10861	0.10067
170	S-adenosylmethionine synthetase; methionine adenosyltransferase [Leishmania major]	gi|157872868	43 kDa	0.46998	0.31415	0	0	0.21471	0.19901
171	amastin-like protein [Leishmania major]	gi|157875501	24 kDa	0	0	0.40963	0.68807	0.43428	0.17489
172	adenosine kinase [Leishmania major strain Friedlin]	gi|157872269	37 kDa	0	0	0.12077	0.12616	0.18218	0.38688
173	hypothetical protein LMJF_27_1350 [Leishmania major strain Friedlin]	gi|321438447	34 kDa	0	0	0	0.13887	0.12846	0.64404
174	MCAK-like kinesin [Leishmania major strain Friedlin]	gi|157866398	81 kDa	0	0	0	0	0.19981	0.12695
175	i/6 autoantigen-like protein [Leishmania major]	gi|157869491	23 kDa	0	0	0.69679	0.45111	0.32096	0.42735
176	hypothetical protein [Leishmania major strain Friedlin]	gi|157870359	131 kDa	0	0	0.25516	0.26655	0	0
177	vacuolar protein sorting-associated protein 4 [Leishmania major strain Friedlin]	gi|321438831	50 kDa	0	0	0	0.093199	0.29079	0.26953
178	C2 domain protein [Leishmania major]	gi|13751817	31 kDa	0	0	0	0	0.3094	0.28677
179	receptor-type adenylate cyclase a-like protein [Leishmania major]	gi|157877132	150 kDa	0.059835	0.13093	0	0.061993	0.013522	0.05178
180	surface antigen protein 2 [Leishmania major strain Friedlin]	gi|157865991	61 kDa	0	0	0.4069	0.42506	0.27728	0.257
181	paraflagellar rod protein [Leishmania major strain Friedlin]	gi|157864043	121 kDa	0.19454	0.40391	0	0.038199	0	0.031644
182	ribosomal protein l3 [Leishmania major strain Friedlin]	gi|157874311	47 kDa	0	0	0	0	0.19172	0.34588
183	ecotin [Leishmania major strain Friedlin]	gi|157866820	42 kDa	0	0	0	0	0.28774	0.2667
184	putative ubiquitin hydrolase [Leishmania major strain Friedlin]	gi|321438811	82 kDa	0.3639	0.16149	0	0	0.051124	0.023228
185	amastin-like protein [Leishmania major]	gi|157864801	22 kDa	0	0	0.20954	0.21889	0.33652	0.31191
186	elongation factor-1 gamma [Leishmania major]	gi|157865126	46 kDa	0.097415	0	0	0	0.25651	0.42495
187	5-oxoprolinase [Leishmania major strain Friedlin]	gi|157867913	144 kDa	0.16139	0.2329	0	0	0	0
188	dipeptidyl-peptidase III; metallo-peptidase, Clan M-, Family M49 [Leishmania major strain Friedlin]	gi|157864052	76 kDa	0.46949	0.17366	0.1829	0	0	0.024941
189	hypothetical protein [Leishmania major strain Friedlin]	gi|157870850	45 kDa	0	0	0	0	0.094316	0.30378
190	hypothetical protein [Leishmania major strain Friedlin]	gi|157867839	77 kDa	0.46027	0.17057	0	0	0	0
191	conserved SNF-7-like protein [Leishmania major strain Friedlin]	gi|323363681	26 kDa	0	0.25729	0.85782	0.39349	0.081452	0.25725
192	eukaryotic release factor 3 [Leishmania major strain Friedlin]	gi|157865752	84 kDa	0.10856	0.15666	0.052808	0	0.049595	0.095581
193	carboxypeptidase; metallo-peptidase, Clan MA(E), Family M32 [Leishmania major strain Friedlin]	gi|157875225	57 kDa	0.16175	0.11346	0	0	0.15652	0.18669
194	hypothetical protein [Leishmania major strain Friedlin]	gi|157871570	32 kDa	0	0	0.13998	0.48544	0.21405	0.1984
195	putative arginyl-tRNA synthetase [Leishmania major strain Friedlin]	gi|321438443	78 kDa	0.52965	0	0.17718	0	0	0.049392
196	phosphoglycerate kinase B [Leishmania major]	gi|13492581	45 kDa	0	0	0	0	0.045846	0.59628
197	hypothetical protein [Leishmania major strain Friedlin]	gi|157876913	53 kDa	0.17484	0.25232	0.17341	0.18115	0.079877	0.035906
198	nucleobase/nucleoside transporter 8.1 [Leishmania major strain Friedlin]	gi|157866318	55 kDa	0.082178	0.11859	0.25948	0.17539	0.077339	0.034798
199	ubiquitin-activating enzyme E1 [Leishmania major strain Friedlin]	gi|157869678	115 kDa	0	0.11336	0.11853	0.081387	0.093614	0.0164
200	5-methyltetrahydropteroyltriglutamate--homocyst ei nemethyltransferase [Leishmania major strain	gi|157872927	86 kDa	0.16177	0.074939	0.051503	0	0.073904	0.0685
201	dynein heavy chain [Leishmania major strain Friedlin]	gi|157870604	535 kDa	0.025028	0.048304	0	0	0.011434	0.010598
202	metallo-peptidase, Clan MA(E), Family M3; thimet oligopeptidase [Leishmania major strain Friedlin]	gi|157871223	77 kDa	0.31539	0.083643	0.17986	0	0	0.024543
203	conserved hypothetical protein [Leishmania major strain Friedlin]	gi|321438672	87 kDa	0	0	0.050907	0	0.12637	0.19848
204	nucleoside transporter 1 [Leishmania major strain Friedlin]	gi|157866968	72 kDa	0	0	0	0	0.058127	0.053877
205	pyruvate kinase [Leishmania major strain Friedlin]	gi|323363628	54 kDa	0.36276	0.52349	0	0	0.078	0.035087
206	hypothetical protein [Leishmania major strain Friedlin]	gi|157864538	135 kDa	0	0.04766	0	0.034217	0.06257	0.089132
207	conserved hypothetical protein [Leishmania major strain Friedlin]	gi|12311829	21 kDa	0	0	0.2164	0.22606	0.50452	0.32367
208	putative ATP-binding cassette protein subfamily A,member 10 [Leishmania major strain Friedlin]	gi|321438634	207 kDa	0	0	0	0.067842	0.029915	0.046945
209	hypothetical protein [Leishmania major strain Friedlin]	gi|157869405	129 kDa	0.069952	0.15334	0	0.072475	0	0
210	hypothetical protein [Leishmania major strain Friedlin]	gi|157875337	113 kDa	0.12194	0.50475	0	0	0	0
211	oligopeptidase b; serine peptidase, clan SC, family S9A-like protein [Leishmania major]	gi|157865086	83 kDa	0.22863	0.1586	0.05345	0	0.050209	0.046538
212	phosphoprotein phosphatase [Leishmania major strain Friedlin]	gi|157863870	72 kDa	0.41972	0.28264	0	0	0	0.026422
213	hypothetical protein [Leishmania major]	gi|157864695	86 kDa	0	0	0	0	0.18756	0.09373
214	protein kinase; serine/threonine kinase [Leishmania major strain Friedlin]	gi|157864582	34 kDa	0	0	0	0	0.12891	0.43738
215	hypothetical protein [Leishmania major strain Friedlin]	gi|157875349	821 kDa	0	0	0	0	0.0049493	0.0068947
216	cyclophilin a [Leishmania major]	gi|157870590	19 kDa	0	0	0	0	0.11188	0.53995
217	dynein heavy chain [Leishmania major strain Friedlin]	gi|157866406	529 kDa	0.025346	0.073831	0	0	0.0076959	0
218	dual specificity protein phosphatase [Leishmania major strain Friedlin]	gi|157875894	153 kDa	0.089372	0.26636	0	0	0	0
219	NADP-dependent alcohol dehydrogenase [Leishmania major strain Friedlin]	gi|157869618	38 kDa	0	0	0	0	0.053827	0.29623
220	hypothetical protein [Leishmania major strain Friedlin]	gi|157878857	150 kDa	0.02962	0.086413	0.029377	0.12679	0.013532	0.025356
221	hypothetical protein [Leishmania major strain Friedlin]	gi|157864250	71 kDa	0	0	0.062572	0.13374	0.058972	0.11447
222	hypothetical protein [Leishmania major strain Friedlin]	gi|157870820	30 kDa	0	0	0.14836	0.3269	0.14414	0.21154
223	hypothetical protein [Leishmania major strain Friedlin]	gi|157873468	112 kDa	0	0	0.039643	0.041412	0.037054	0.089711
224	calpain-like cysteine peptidase, Clan CA, family C2; calpain-like cysteine peptidase [Leishmania	gi|157868655	17 kDa	0	0	1.4293	0.61379	0	0.41444
225	hypothetical protein [Leishmania major strain Friedlin]	gi|157867582	48 kDa	0	0	0	0	0.1878	0.2252
226	hypothetical protein [Leishmania major strain Friedlin]	gi|157875321	69 kDa	0.61206	0.093406	0	0	0	0
227	cysteine peptidase, Clan CA, family C19; ubiquitin hydrolase [Leishmania major strain Friedlin]	gi|157872333	111 kDa	0.081855	0.17981	0.040003	0.041788	0.018426	0.017079
228	hypothetical protein [Leishmania major strain Friedlin]	gi|157866836	130 kDa	0	0	0	0	0.064848	0.092457
229	conserved hypothetical protein [Leishmania major strain Friedlin]	gi|321438666	50 kDa	0	0	0.62636	0.40813	0	0
230	surface antigen-like protein [Leishmania major strain Friedlin]	gi|321399688	30 kDa	0.31929	1.029	0	0	0	0
231	transketolase [Leishmania major strain Friedlin]	gi|157870347	72 kDa	0.12785	0.18449	0.1268	0	0.089623	0.054135
232	surface antigen protein [Leishmania major strain Friedlin]	gi|157866007	81 kDa	0	0	0.36533	0.45456	0.16828	0.15598
233	hypothetical protein [Leishmania major strain Friedlin]	gi|157865018	51 kDa	0	0	0.08706	0	0.082774	0.16359
234	lysophospholipase [Leishmania major strain Friedlin]	gi|157870301	30 kDa	0	0	0	0.15499	0.22823	0.29799
235	ubiquitin-protein ligase [Leishmania major strain Friedlin]	gi|157877849	455 kDa	0.019595	0.071456	0	0	0.0044601	0
236	hypothetical protein [Leishmania major strain Friedlin]	gi|157866045	58 kDa	0	0	0	0	0.15229	0.22413
237	hypothetical protein [Leishmania major strain Friedlin]	gi|157867319	143 kDa	0.062998	0.18601	0	0	0	0
238	transaldolase [Leishmania major strain Friedlin]	gi|157867201	37 kDa	0	0.36826	0.12114	0.41452	0.11658	0.10806
239	ABC transporter [Leishmania major strain Friedlin]	gi|157864126	73 kDa	0.12485	0.08812	0	0.063265	0.087477	0.052866
240	MFS transporter [Leishmania major strain Friedlin]	gi|157879011	75 kDa	0.1218	0.17577	0.059116	0.061754	0.02723	0.025239
241	putative dipeptylcarboxypeptidase [Leishmania major strain Friedlin]	gi|321438211	77 kDa	0.24929	0.084378	0	0	0	0.077492
242	14-3-3 protein [Leishmania major strain Friedlin]	gi|157865592	29 kDa	0	0	0	0	0.23911	0.52795
243	hypothetical protein [Leishmania major strain Friedlin]	gi|157864006	39 kDa	0	0	0	0	0.10959	0.22095
244	protein kinase [Leishmania major strain Friedlin]	gi|157871257	114 kDa	0.079571	0.11483	0.038902	0.082441	0.036352	0
245	glycogen synthase kinase; protein kinase [Leishmania major strain Friedlin]	gi|157867759	41 kDa	0.11064	0.15967	0	0	0.297	0.15221
246	hypothetical protein [Leishmania major strain Friedlin]	gi|157879003	34 kDa	0	0	0	0.13657	0.19861	0.055818
247	sugar transporter [Leishmania major strain Friedlin]	gi|157870065	59 kDa	0	0	0.075449	0	0.11016	0.1021
248	hydrolase, alpha/beta fold family-like protein [Leishmania major]	gi|157867608	38 kDa	0	0	0	0	0.1769	0.22834
249	conserved hypothetical protein [Leishmania major strain Friedlin]	gi|323363953	33 kDa	0	0	0	0	0.20917	0.45258
250	hypothetical protein [Leishmania major strain Friedlin]	gi|157864252	130 kDa	0	0	0	0	0.048159	0.076288
251	calpain-like cysteine peptidase; cysteine peptidase, Clan CA, family C2 [Leishmania major strain	gi|157873010	97 kDa	0.19397	0.13533	0	0	0	0
252	ABC transporter [Leishmania major strain Friedlin]	gi|157865776	210 kDa	0.086847	0.19094	0	0	0	0
253	hypothetical protein [Leishmania major strain Friedlin]	gi|157872279	63 kDa	0.14688	0.21197	0	0	0	0.13107
254	hypothetical protein [Leishmania major strain Friedlin]	gi|157873113	64 kDa	0	0	0.069006	0	0.065187	0.2008
255	hypothetical protein [Leishmania major strain Friedlin]	gi|157865072	49 kDa	0	0	0	0	0.18542	0.22227
256	adp-ribosylation factor [Leishmania major strain Friedlin]	gi|157873520	20 kDa	0	0	0	0	0	0.66802
257	6-phosphogluconate dehydrogenase [Leishmania major]	gi|14719818	52 kDa	0.17796	0.12449	0	0.089373	0.039409	0.1605
258	conserved hypothetical protein [Leishmania major strain Friedlin]	gi|321438725	75 kDa	0.187	0.086144	0.12099	0	0	0.025277
259	hypothetical protein [Leishmania major strain Friedlin]	gi|157878861	39 kDa	0	0	0.23721	0.24779	0	0.22023
260	conserved hypothetical protein in leishmania [Leishmania major strain Friedlin]	gi|11061594	54 kDa	0.1711	0.24692	0	0	0	0.072451
261	hypothetical protein [Leishmania major strain Friedlin]	gi|157864116	76 kDa	0.12088	0.36429	0	0	0	0
262	conserved hypothetical protein [Leishmania major strain Friedlin]	gi|321438825	81 kDa	0.29803	0.16195	0	0	0	0
263	hypothetical protein [Leishmania major strain Friedlin]	gi|157875315	186 kDa	0.04832	0.21666	0	0	0	0
264	epsin [Leishmania major strain Friedlin]	gi|157870540	66 kDa	0.067919	0	0.067363	0	0.063597	0.058946
265	sarcalumenin precursor; sarcoplasmic reticulum glycoprotein [Leishmania major strain Friedlin]	gi|157868104	69 kDa	0.43803	0	0.13164	0	0.029618	0.027452
266	conserved hypothetical protein [Leishmania major strain Friedlin]	gi|323363783	49 kDa	0	0	0.18779	0	0.13413	0.12433
267	OSM3-like kinesin [Leishmania major strain Friedlin]	gi|157873758	127 kDa	0	0.050679	0	0	0.032498	0.095141
268	adenylate kinase [Leishmania major strain Friedlin]	gi|157869050	30 kDa	0.15072	0.45894	0	0	0	0.39751
269	aconitase [Leishmania major strain Friedlin]	gi|157867807	97 kDa	0.2448	0	0	0	0.020921	0.03943
270	regulatory subunit of protein kinase a-like protein [Leishmania major]	gi|157876043	72 kDa	0	0	0	0	0.058406	0.14496
271	hypothetical protein, conserved; leucine rich repeat protein [Leishmania major strain Friedlin]	gi|157874283	97 kDa	0	0	0	0	0.021139	0.082435
272	hypothetical protein [Leishmania major strain Friedlin]	gi|157873101	65 kDa	0	0	0.14076	0.14705	0.031621	0.060098
273	putative GTP binding protein [Leishmania major strain Friedlin]	gi|321438545	44 kDa	0	0	0	0	0.046787	0.19391
274	hypothetical protein [Leishmania major strain Friedlin]	gi|157875323	71 kDa	0.12867	0.18568	0	0	0	0
275	hypothetical protein [Leishmania major strain Friedlin]	gi|157877790	85 kDa	0.22383	0.076228	0	0	0.049194	0.022367
276	putative T-complex protein 1, eta subunit [Leishmania major strain Friedlin]	gi|323364008	62 kDa	0.22959	0.21513	0.072018	0	0	0.030748
277	biopterin transporter,putative;with=GeneDB:LinJ35_V3.5120 [Leishmania major strain Friedlin]	gi|323364136	70 kDa	0	0	0	0	0.12606	0.08559
278	RNA helicase [Leishmania major strain Friedlin]	gi|157869116	49 kDa	0.40081	0.27067	0	0	0	0
279	hypothetical protein [Leishmania major strain Friedlin]	gi|157875916	62 kDa	0	0	0.22859	0	0	0.063362
280	target SNARE [Leishmania major strain Friedlin]	gi|157871760	32 kDa	0	0	0	0	0	0.20074
281	hypothetical protein [Leishmania major strain Friedlin]	gi|157870822	33 kDa	0	0	0	0	0	0.19315
282	hypothetical protein [Leishmania major strain Friedlin]	gi|157867935	39 kDa	0	0.16707	0.23935	0	0.11025	0.10219
283	ribosomal protein L15 [Leishmania major strain Friedlin]	gi|157872904	24 kDa	0	0	0	0.19335	0.2922	0.27083
284	tyrosyl-tRNA synthetase [Leishmania major strain Friedlin]	gi|157866691	75 kDa	0.12199	0	0.18547	0	0	0
285	methionyl-tRNA synthetase [Leishmania major strain Friedlin]	gi|157868928	84 kDa	0.28816	0.15688	0	0	0	0
286	conserved hypothetical protein [Leishmania major strain Friedlin]	gi|12311859	32 kDa	0	0	0	0	0.1356	0.059762
287	hypothetical protein [Leishmania major strain Friedlin]	gi|157875327	124 kDa	0	0.16031	0	0	0	0
288	hypothetical protein LMJF_35_2380 [Leishmania major strain Friedlin]	gi|323363860	135 kDa	0.033026	0.14646	0	0.034217	0.015088	0
289	hypothetical protein [Leishmania major strain Friedlin]	gi|157874901	18 kDa	0	0	0.24744	0	0.24872	0.23053
290	glucose-6-phosphate isomerase [Leishmania major]	gi|157865905	67 kDa	0	0	0.13547	0.069076	0	0.088885
291	hypothetical protein [Leishmania major strain Friedlin]	gi|157868687	129 kDa	0	0	0	0	0.065724	0.045114
292	fucose kinase [Leishmania major strain Friedlin]	gi|157867135	127 kDa	0	0	0	0	0.049554	0.03023
293	protein tyrosine phosphatase-like protein [Leishmania major]	gi|157867093	19 kDa	0	0	0	0	0	0.21871
294	surface antigen protein 2 [Leishmania major strain Friedlin]	gi|157865981	75 kDa	0	0	0	0.493	0.25408	0.2355
295	hypothetical protein [Leishmania major strain Friedlin]	gi|157868653	20 kDa	0.22557	0	0	0	0.10305	0.33634
296	surface antigen-like protein [Leishmania major]	gi|157864039	30 kDa	0.49751	0.71797	0	0	0	0
297	acetyl-CoA carboxylase [Leishmania major strain Friedlin]	gi|157873559	241 kDa	0	0	0	0	0.016962	0.015722
298	hypothetical protein [Leishmania major strain Friedlin]	gi|157868318	31 kDa	0	0	0	0	0.14136	0.29165
299	hypothetical protein [Leishmania major strain Friedlin]	gi|157869044	146 kDa	0	0	0	0	0.028115	0.039525
300	vacuolar ATP synthase subunit B [Leishmania major strain Friedlin]	gi|157871956	56 kDa	0.080847	0	0	0	0	0.10888
301	putative short chain dehydrogenase [Leishmania major strain Friedlin]	gi|323363744	28 kDa	0	0	0	0	0	0.32632
302	serine/threonine protein phosphatase catalytic subunit [Leishmania major strain Friedlin]	gi|157871596	34 kDa	0.13139	0.1896	0.13031	0	0	0.11661
303	aspartate aminotransferase [Leishmania major]	gi|109450664	46 kDa	0	0	0.097091	0.10142	0.044722	0.085867
304	hypothetical protein [Leishmania major strain Friedlin]	gi|157874088	141 kDa	0.031664	0.14028	0	0	0.014465	0.013408
305	bifunctional aminoacyl-trna synthetase; prolyl-trna synthetase [Leishmania major strain Friedlin]	gi|157867947	82 kDa	0.11175	0	0	0	0.025026	0.047319
306	zinc finger domain protein [Leishmania major strain Friedlin]	gi|157865738	57 kDa	0	0	0.078283	0.081776	0.11453	0
307	chimeric folate transporter [Leishmania major]	gi|164698706	75 kDa	0	0	1.447	1.6394	0.25452	0
308	hypothetical protein [Leishmania major strain Friedlin]	gi|157868431	129 kDa	0	0	0	0	0.032098	0.029751
309	membrane-bound acid phosphatase 2 [Leishmania major strain Friedlin]	gi|157876993	63 kDa	0.14688	0.21197	0	0	0	0
310	hypothetical protein [Leishmania major strain Friedlin]	gi|157866527	51 kDa	0.18326	0.26447	0	0	0	0
311	hypothetical protein [Leishmania major strain Friedlin]	gi|157875989	313 kDa	0	0	0	0	0.013053	0.012099
312	hypothetical protein [Leishmania major strain Friedlin]	gi|157876604	138 kDa	0.065585	0.094646	0	0	0	0
313	methionine synthase [Leishmania major strain Friedlin]	gi|157864406	139 kDa	0.032148	0.093875	0	0	0	0
314	farnesyl pyrophosphate synthase [Leishmania major strain Friedlin]	gi|157869471	41 kDa	0	0	0	0	0.050267	0.15131
315	hypothetical protein [Leishmania major strain Friedlin]	gi|157876894	159 kDa	0	0	0	0	0.025881	0.036352
316	adenine aminohydrolase [Leishmania major strain Friedlin]	gi|323363838	41 kDa	0	0	0	0	0	0.21005
317	myosin heavy chain kinase a-like protein [Leishmania major]	gi|157877476	38 kDa	0	0	0	0	0	0.16556
318	conserved hypothetical protein [Leishmania major strain Friedlin]	gi|321438787	122 kDa	0.036565	0.052768	0.036266	0.037884	0.033856	0.015483
319	ribonucleoside-diphosphate reductase large chain [Leishmania major strain Friedlin]	gi|157871642	91 kDa	0.10025	0.071057	0	0	0.045798	0
320	seryl-tRNA synthetase [Leishmania major strain Friedlin]	gi|157865542	53 kDa	0.17446	0.12211	0	0	0	0.03583
321	hypothetical protein [Leishmania major strain Friedlin]	gi|157868701	102 kDa	0	0	0	0.13985	0.040465	0
322	putative ribosomal protein L1a [Leishmania major strain Friedlin]	gi|321438685	41 kDa	0	0	0	0	0.10457	0.15131
323	proteasome regulatory ATPase subunit 2 [Leishmania major strain Friedlin]	gi|157866294	49 kDa	0.29218	0.13159	0	0	0	0
324	hypothetical protein [Leishmania major strain Friedlin]	gi|157865375	82 kDa	0	0	0	0	0.051124	0.047386
325	hypothetical protein [Leishmania major strain Friedlin]	gi|157873474	104 kDa	0	0	0	0	0.082508	0.01824
326	cyclophilin 40 [Leishmania major strain Friedlin]	gi|323364100	38 kDa	0	0	0	0	0	0.1624
327	hypothetical protein [Leishmania major strain Friedlin]	gi|157866507	37 kDa	0	0	0	0	0	0.23707
328	protein transport protein sec31 [Leishmania major strain Friedlin]	gi|157865750	122 kDa	0	0	0.036232	0.076708	0	0.031351
329	hypothetical protein [Leishmania major strain Friedlin]	gi|157868926	249 kDa	0	0	0	0	0.016428	0.030853
330	ABC transporter [Leishmania major strain Friedlin]	gi|157865772	201 kDa	0.067472	0.09737	0	0	0	0
331	intraflagellar transport protein component [Leishmania major strain Friedlin]	gi|157868112	73 kDa	0.19148	0.18017	0	0	0	0
332	hypothetical protein [Leishmania major strain Friedlin]	gi|157871059	183 kDa	0	0	0	0	0.045517	0.020724
333	conserved hypothetical protein [Leishmania major strain Friedlin]	gi|323363867	251 kDa	0	0	0	0	0.024547	0.0074868
334	proteasome regulatory non-ATP-ase subunit 2 [Leishmania major strain Friedlin]	gi|157871812	106 kDa	0.13015	0.060721	0	0	0	0
335	ABC transporter-like protein; multidrug resistance protein-like protein; p-glycoprotein-like protein [Leishmania major]	gi|157871449	140 kDa	0.031942	0.14154	0	0	0	0
336	hypothetical protein [Leishmania major strain Friedlin]	gi|157868316	31 kDa	0	0	0	0	0.067332	0.2929
337	hypothetical protein [Leishmania major]	gi|157873111	48 kDa	0	0	0	0	0.043034	0.12808
338	3'-nucleotidase/nuclease [Leishmania major strain Friedlin]	gi|157865877	41 kDa	0	0	0	0	0.050267	0.096927
339	hypothetical protein [Leishmania major strain Friedlin]	gi|157869694	130 kDa	0	0	0	0	0	0.029312
340	hypothetical protein [Leishmania major strain Friedlin]	gi|157867909	142 kDa	0	0	0	0	0.044086	0
341	proteasome regulatory ATPase subunittcc1l8.3 [Leishmania major strain Friedlin]	gi|157865839	46 kDa	0.2033	0.29338	0	0	0.044832	0
342	ABC transporter [Leishmania major strain Friedlin]	gi|157866896	83 kDa	0	0	0	0.05576	0.024587	0.046474
343	hypothetical protein [Leishmania major strain Friedlin]	gi|157870215	94 kDa	0.096961	0.13993	0	0	0	0
344	60S ribosomal protein L13a [Leishmania major strain Friedlin]	gi|157866762	25 kDa	0	0	0	0	0.17433	0.16158
345	hypothetical protein [Leishmania major strain Friedlin]	gi|157867281	68 kDa	0	0	0.13478	0	0	0.057542
346	Serine/threonine protein phosphatase [Leishmania major strain Friedlin]	gi|157876878	96 kDa	0	0	0.046267	0.09831	0	0
347	conserved hypothetical protein [Leishmania major strain Friedlin]	gi|323363855	99 kDa	0.13906	0	0.044499	0	0	0
348	putative protein kinase [Leishmania major strain Friedlin]	gi|323364023	147 kDa	0.061164	0.13387	0	0	0	0
349	kinesin-like protein [Leishmania major]	gi|157864010	132 kDa	0.033723	0.098531	0	0	0	0
350	serine/threonine protein kinase [Leishmania major strain Friedlin]	gi|157873791	150 kDa	0.029796	0.086934	0	0	0	0
351	kinesin K39 [Leishmania major strain Friedlin]	gi|157866637	302 kDa	0	0	0	0	0.013527	0.0062356
352	syntaxin binding protein 1 [Leishmania major strain Friedlin]	gi|157871365	80 kDa	0	0	0	0	0	0.073776
353	hypothetical protein [Leishmania major strain Friedlin]	gi|157864815	45 kDa	0	0	0.09854	0	0.04539	0.087194
354	amino acid transporter aATP11 [Leishmania major strain Friedlin]	gi|157873050	51 kDa	0	0	0.087444	0.18857	0.040279	0
355	hypothetical protein [Leishmania major strain Friedlin]	gi|157867231	185 kDa	0.024124	0.070241	0	0	0.011021	0
356	dihydroorotate dehydrogenase [Leishmania major strain Friedlin]	gi|157867153	35 kDa	0	0	0	0	0.059631	0.11581
357	eukaryotic translation initiation factor [Leishmania major strain Friedlin]	gi|157871972	38 kDa	0	0	0	0	0.11404	0.1057
358	hypothetical protein [Leishmania major strain Friedlin]	gi|157864723	149 kDa	0	0	0	0	0.027604	0.012655
359	heat shock protein [Leishmania major]	gi|7658172	11 kDa	1.6378	0.59249	0	0	0	0
360	hypothetical protein [Leishmania major strain Friedlin]	gi|157879009	33 kDa	0	0	0	0.14319	0	0.12295
361	stress-induced protein sti1 [Leishmania major]	gi|157864863	62 kDa	0	0	0	0	0.032993	0.096665
362	hypothetical protein [Leishmania major strain Friedlin]	gi|157869461	120 kDa	0	0	0	0	0.034463	0.015758
363	hypothetical protein [Leishmania major strain Friedlin]	gi|157867761	74 kDa	0.25813	0	0	0	0	0
364	ankyrin/TPR repeat protein [Leishmania major]	gi|157869961	43 kDa	0	0	0	0	0	0.092179
365	hypothetical protein [Leishmania major strain Friedlin]	gi|157866290	237 kDa	0	0.027125	0	0	0.017292	0.0079592
366	hypothetical protein [Leishmania major strain Friedlin]	gi|157866370	593 kDa	0	0.010798	0	0	0.0034184	0.0063542
367	hypothetical protein [Leishmania major strain Friedlin]	gi|157868772	47 kDa	0.096708	0	0	0	0.044181	0.084792
368	cysteine peptidase, Clan CA, family C19; ubiquitin hydrolase [Leishmania major strain Friedlin]	gi|157866982	155 kDa	0	0	0	0	0.026521	0.024581
369	hypothetical protein [Leishmania major strain Friedlin]	gi|157868114	67 kDa	0.13777	0.097024	0	0	0	0
370	hypothetical protein [Leishmania major strain Friedlin]	gi|157873884	54 kDa	0.17221	0.12058	0	0	0	0
371	coatomer beta subunit [Leishmania major strain Friedlin]	gi|157868669	110 kDa	0	0	0.040411	0	0	0.03502
372	serine/threonine-protein phosphatase PP1 [Leishmania major strain Friedlin]	gi|157875566	35 kDa	0.13053	0.39468	0	0	0	0
373	hypothetical protein [Leishmania major strain Friedlin]	gi|157865901	109 kDa	0	0	0	0	0.038019	0.01736
374	hypothetical protein [Leishmania major strain Friedlin]	gi|157877407	275 kDa	0	0	0	0	0.014849	0.0068414
375	putative ADP ribosylation factor 3 [Leishmania major strain Friedlin]	gi|321438664	20 kDa	0	0	0	0	0.10364	0.20803
376	trypanothione reductase [Leishmania major]	gi|157863924	53 kDa	0	0	0	0	0	0.15716
377	formin B [Leishmania major]	gi|146743432	129 kDa	0	0	0	0	0	0.044954
378	calpain-like cysteine peptidase; cysteine peptidase, Clan CA, family C2 [Leishmania major strain	gi|157868637	78 kDa	0.17864	0	0	0	0	0
379	cystathionine beta-lyase [Leishmania major strain Friedlin]	gi|157874193	44 kDa	0	0	0	0	0	0.13892
380	GMP synthase; glutamine amidotransferase [Leishmania major strain Friedlin]	gi|157869227	71 kDa	0.19747	0	0	0	0	0
381	hypothetical protein [Leishmania major strain Friedlin]	gi|157871325	117 kDa	0	0	0	0.079971	0.01739	0.032684
382	Endonuclease/Exonuclease/phosphatase [Leishmania major strain Friedlin]	gi|157876686	111 kDa	0	0	0	0	0.018389	0.052651
383	hypothetical protein [Leishmania major strain Friedlin]	gi|157869110	204 kDa	0	0	0	0	0.020071	0.0092281
384	100 kDa heat shock protein (Hsp100) [Leishmania major]	gi|1946209	97 kDa	0.093664	0	0	0	0.021041	0
385	hypothetical protein [Leishmania major strain Friedlin]	gi|157864227	181 kDa	0	0	0	0	0	0.031835
386	proteasome beta-1 subunit [Leishmania major strain Friedlin]	gi|157865801	30 kDa	0	0	0	0	0	0.21154
387	CAP/Srv2p [Leishmania major]	gi|146743436	29 kDa	0	0	0	0	0	0.13851
388	hypothetical protein [Leishmania major strain Friedlin]	gi|157871197	84 kDa	0.10827	0	0	0	0	0
389	hypothetical protein [Leishmania major strain Friedlin]	gi|157875443	82 kDa	0.11128	0	0	0	0	0
390	conserved hypothetical protein [Leishmania major strain Friedlin]	gi|323364102	25 kDa	0	0	0	0	0.17945	0.077929
391	hypothetical protein [Leishmania major strain Friedlin]	gi|157873229	123 kDa	0.036135	0.10567	0	0	0	0
392	hypothetical protein [Leishmania major strain Friedlin]	gi|157873291	131 kDa	0.034011	0.099381	0	0	0	0
393	putative threonyl-tRNA synthetase [Leishmania major strain Friedlin]	gi|323363762	89 kDa	0.049978	0	0	0	0	0.043098
394	putative amino acid transporter [Leishmania major strain Friedlin]	gi|321438468	52 kDa	0	0	0	0.089181	0.081119	0
395	hypothetical protein [Leishmania major strain Friedlin]	gi|157871433	88 kDa	0	0	0	0	0.047099	0.021431
396	hypothetical protein [Leishmania major strain Friedlin]	gi|157876766	98 kDa	0	0	0	0	0.020778	0.039156
397	conserved hypothetical protein [Leishmania major strain Friedlin]	gi|321399814	45 kDa	0	0	0	0	0.094073	0.042071
398	hypothetical protein [Leishmania major strain Friedlin]	gi|157873385	140 kDa	0	0	0	0	0.029502	0
399	60S ribosomal protein L7a [Leishmania major strain Friedlin]	gi|157864492	30 kDa	0	0	0	0	0	0.13629
400	protein kinase [Leishmania major strain Friedlin]	gi|157864827	120 kDa	0	0.10897	0	0	0	0
401	20S proteasome subunit alpha 5; proteasome alpha 5 subunit [Leishmania major strain Friedlin]	gi|157869192	27 kDa	0	0	0	0	0	0.15286
402	hypothetical protein [Leishmania major strain Friedlin]	gi|157869971	91 kDa	0.10037	0	0	0	0	0
403	hypothetical protein [Leishmania major strain Friedlin]	gi|157875993	23 kDa	0	0	0	0	0	0.18437
404	calpain-like cysteine peptidase; cysteine peptidase, Clan CA, family C2 [Leishmania major strain	gi|157875453	173 kDa	0	0.075142	0.025581	0	0	0.010921
405	elongation factor 1-beta [Leishmania major]	gi|157875576	26 kDa	0	0	0	0	0.08109	0.25597
406	dnaj-like protein [Leishmania major]	gi|157875951	89 kDa	0	0	0	0	0.071773	0
407	prolyl oligopeptidase; serine peptidase clan SC, family S9A [Leishmania major strain Friedlin]	gi|157877952	78 kDa	0.17891	0	0	0	0	0
408	methylthioadenosine phosphorylase [Leishmania major strain Friedlin]	gi|157864024	33 kDa	0	0	0	0	0	0.12033
409	glutamine synthetase [Leishmania major strain Friedlin]	gi|157864187	60 kDa	0	0	0	0	0	0.064818
410	map kinase 3; mitogen-activated protein kinase 3 [Leishmania major strain Friedlin]	gi|157865349	44 kDa	0	0	0	0.22073	0	0
411	hypothetical protein [Leishmania major strain Friedlin]	gi|157866029	144 kDa	0	0	0	0	0	0.026426
412	pyridoxal kinase [Leishmania major strain Friedlin]	gi|157872341	33 kDa	0	0	0	0	0	0.12119
413	hypothetical protein [Leishmania major strain Friedlin]	gi|157872993	136 kDa	0	0	0	0	0.030387	0
414	chaperonin alpha subunit [Leishmania major strain Friedlin]	gi|157874339	59 kDa	0	0	0.15479	0	0	0
415	coatomer alpha subunit [Leishmania major strain Friedlin]	gi|157876363	132 kDa	0	0	0	0	0.031166	0
416	long chain fatty acid CoA ligase [Leishmania major strain Friedlin]	gi|157878863	77 kDa	0	0	0	0	0	0.16427
417	putative proteasome activator protein pa26 [Leishmania major strain Friedlin]	gi|323363698	24 kDa	0	0	0	0	0	0.17136
418	putative aldose 1-epimerase [Leishmania major strain Friedlin]	gi|323363720	41 kDa	0	0	0	0	0	0.09583
419	putative short chain dehydrogenase [Leishmania major strain Friedlin]	gi|323363743	25 kDa	0	0	0	0	0	0.16552
420	conserved hypothetical protein [Leishmania major strain Friedlin]	gi|323363802	82 kDa	0.11128	0	0	0	0	0
421	protein kinase [Leishmania major strain Friedlin]	gi|157866629	100 kDa	0	0	0	0	0	0.03827
422	hypothetical protein [Leishmania major strain Friedlin]	gi|157866956	138 kDa	0	0	0	0	0.029938	0
423	3'-nucleotidase/nuclease precursor [Leishmania major strain Friedlin]	gi|157873413	41 kDa	0	0	0	0	0.1031	0
424	conserved hypothetical protein [Leishmania major strain Friedlin]	gi|321438442	60 kDa	0	0	0	0	0	0.065068
END OF FILE

## Sheet: Correlation Coefficients
	Calculated Pearson correlation coefficients (PCC) among samples
		WT1	WT2	KO1	KO2	RSC1	RSC2
	WT1	1	0.846863	0.620391	0.446852	0.710768	0.476712
	WT2		1	0.743333	0.641519	0.783064	0.459477
	KO1			1	0.871938	0.843976	0.531184
	KO2				1	0.748355	0.437573
	RSC1					1	0.659497
	RSC2						1
